# Supplementary material for: Transcriptomic and metabolomic reveals silicon enhances adaptation of rice under dry cultivation by improving flavonoid biosynthesis, osmoregulation, and photosynthesis
Source: Front Plant Sci. 2022 Aug 4;13:967537. doi: 10.3389/fpls.2022.967537 (PMC9386530; doi:10.3389/fpls.2022.967537)
Supplement: Supplementary Table 1 — Gene ontology (GO) enrichment with DEGs of leaves and root in detail. [file Table_1.XLSX]

## Sheet: DSL vs DL
Category	GOID	Description	pvalue	padj	geneID	geneName	Count	Up	Up_Gene_id	Down	Down_Gene_id
BP	GO:0006081	cellular aldehyde metabolic process	0.00249706	0.321659	4347937/4350528/4342543/9268154	LOC4347937/LOC4350528/LOC4342543/LOC9268154	4	3	4347937/4350528/4342543	1	9268154
BP	GO:0015979	photosynthesis	0.00600536	0.321659	4326537/9269218/4342404/4347395/4332745/4335897/4327150/4343070	LOC4326537/LOC9269218/LOC4342404/LOC4347395/LOC4332745/LOC4335897/LOC4327150/LOC4343070	8	8	4326537/9269218/4342404/4347395/4332745/4335897/4327150/4343070	0
BP	GO:0098656	anion transmembrane transport	0.00723638	0.321659	4336552/4332283/9270360/4335899/4341225/4345559	LOC4336552/LOC4332283/LOC9270360/LOC4335899/LOC4341225/LOC4345559	6	4	4332283/9270360/4341225/4345559	2	4336552/4335899
BP	GO:1903825	organic acid transmembrane transport	0.00723638	0.321659	4336552/4332283/9270360/4335899/4341225/4345559	LOC4336552/LOC4332283/LOC9270360/LOC4335899/LOC4341225/LOC4345559	6	4	4332283/9270360/4341225/4345559	2	4336552/4335899
BP	GO:1905039	carboxylic acid transmembrane transport	0.00723638	0.321659	4336552/4332283/9270360/4335899/4341225/4345559	LOC4336552/LOC4332283/LOC9270360/LOC4335899/LOC4341225/LOC4345559	6	4	4332283/9270360/4341225/4345559	2	4336552/4335899
BP	GO:0005976	polysaccharide metabolic process	0.00806275	0.321659	4341940/4336904/4344719/4343510/4345019/4348840/4324625/4350662/4347093/4330402	LOC4341940/LOC4336904/LOC4344719/LOC4343510/LOC4345019/LOC4348840/LOC4324625/LOC4350662/LOC4347093/LOC4330402	10	10	4341940/4336904/4344719/4343510/4345019/4348840/4324625/4350662/4347093/4330402	0
BP	GO:0006629	lipid metabolic process	0.0101921	0.321659	4329468/4351957/9267741/4336753/4342458/4327738/4344227/4336129/4329826/4344389/4337261/4337262/4333995/107279014/4347115/4335866/4332160/4349224/4341445/4329820/4326581/4343582/4329823/4330842/4334311/4344646	LOC4329468/LOC4351957/LOC9267741/LOC4336753/LOC4342458/LOC4327738/LOC4344227/LOC4336129/LOC4329826/LOC4344389/LOC4337261/LOC4337262/LOC4333995/LOC107279014/LOC4347115/LOC4335866/LOC4332160/LOC4349224/LOC4341445/LOC4329820/LOC4326581/LOC4343582/LOC4329823/LOC4330842/LOC4334311/LOC4344646	26	25	4329468/4351957/9267741/4336753/4342458/4327738/4344227/4336129/4329826/4344389/4337261/4337262/4333995/107279014/4347115/4335866/4332160/4349224/4329820/4326581/4343582/4329823/4330842/4334311/4344646	1	4341445
BP	GO:0006334	nucleosome assembly	0.0109715	0.321659	4342583/4340005/4335314/4334439	LOC4342583/LOC4340005/LOC4335314/LOC4334439	4	4	4342583/4340005/4335314/4334439	0
BP	GO:0031497	chromatin assembly	0.0109715	0.321659	4342583/4340005/4335314/4334439	LOC4342583/LOC4340005/LOC4335314/LOC4334439	4	4	4342583/4340005/4335314/4334439	0
BP	GO:0034728	nucleosome organization	0.0109715	0.321659	4342583/4340005/4335314/4334439	LOC4342583/LOC4340005/LOC4335314/LOC4334439	4	4	4342583/4340005/4335314/4334439	0
BP	GO:0006323	DNA packaging	0.0137138	0.321659	4342583/4340005/4335314/4334439	LOC4342583/LOC4340005/LOC4335314/LOC4334439	4	4	4342583/4340005/4335314/4334439	0
BP	GO:0003333	amino acid transmembrane transport	0.0143335	0.321659	4336552/4332283/9270360/4335899/4341225	LOC4336552/LOC4332283/LOC9270360/LOC4335899/LOC4341225	5	3	4332283/9270360/4341225	2	4336552/4335899
BP	GO:0006865	amino acid transport	0.0143335	0.321659	4336552/4332283/9270360/4335899/4341225	LOC4336552/LOC4332283/LOC9270360/LOC4335899/LOC4341225	5	3	4332283/9270360/4341225	2	4336552/4335899
BP	GO:0006333	chromatin assembly or disassembly	0.016855	0.321659	4342583/4340005/4335314/4334439	LOC4342583/LOC4340005/LOC4335314/LOC4334439	4	4	4342583/4340005/4335314/4334439	0
BP	GO:0065004	protein-DNA complex assembly	0.016855	0.321659	4342583/4340005/4335314/4334439	LOC4342583/LOC4340005/LOC4335314/LOC4334439	4	4	4342583/4340005/4335314/4334439	0
BP	GO:0071824	protein-DNA complex subunit organization	0.016855	0.321659	4342583/4340005/4335314/4334439	LOC4342583/LOC4340005/LOC4335314/LOC4334439	4	4	4342583/4340005/4335314/4334439	0
BP	GO:0015711	organic anion transport	0.0194017	0.321659	4336552/4332283/9270360/4335899/4341225/4345559	LOC4336552/LOC4332283/LOC9270360/LOC4335899/LOC4341225/LOC4345559	6	4	4332283/9270360/4341225/4345559	2	4336552/4335899
BP	GO:0015849	organic acid transport	0.0194017	0.321659	4336552/4332283/9270360/4335899/4341225/4345559	LOC4336552/LOC4332283/LOC9270360/LOC4335899/LOC4341225/LOC4345559	6	4	4332283/9270360/4341225/4345559	2	4336552/4335899
BP	GO:0046942	carboxylic acid transport	0.0194017	0.321659	4336552/4332283/9270360/4335899/4341225/4345559	LOC4336552/LOC4332283/LOC9270360/LOC4335899/LOC4341225/LOC4345559	6	4	4332283/9270360/4341225/4345559	2	4336552/4335899
BP	GO:0006073	cellular glucan metabolic process	0.0258315	0.36986	4341940/4336904/4344719/4345019/4324625/4350662/4347093/4330402	LOC4341940/LOC4336904/LOC4344719/LOC4345019/LOC4324625/LOC4350662/LOC4347093/LOC4330402	8	8	4341940/4336904/4344719/4345019/4324625/4350662/4347093/4330402	0
BP	GO:0044042	glucan metabolic process	0.0258315	0.36986	4341940/4336904/4344719/4345019/4324625/4350662/4347093/4330402	LOC4341940/LOC4336904/LOC4344719/LOC4345019/LOC4324625/LOC4350662/LOC4347093/LOC4330402	8	8	4341940/4336904/4344719/4345019/4324625/4350662/4347093/4330402	0
BP	GO:0044264	cellular polysaccharide metabolic process	0.0258315	0.36986	4341940/4336904/4344719/4345019/4324625/4350662/4347093/4330402	LOC4341940/LOC4336904/LOC4344719/LOC4345019/LOC4324625/LOC4350662/LOC4347093/LOC4330402	8	8	4341940/4336904/4344719/4345019/4324625/4350662/4347093/4330402	0
BP	GO:0006979	response to oxidative stress	0.0304339	0.416812	4324556/4336088/4341861/4326273/4342251/4325417/4341935/4331437/4334200/4326716/4337732/4337725	LOC4324556/LOC4336088/LOC4341861/LOC4326273/LOC4342251/LOC4325417/LOC4341935/LOC4331437/LOC4334200/LOC4326716/LOC4337732/LOC4337725	12	11	4336088/4341861/4326273/4342251/4325417/4341935/4331437/4334200/4326716/4337732/4337725	1	4324556
BP	GO:0044262	cellular carbohydrate metabolic process	0.0342222	0.449167	4341940/4336904/4344719/4345019/9268154/4324625/4350662/4335303/4349141/4347093/4330402	LOC4341940/LOC4336904/LOC4344719/LOC4345019/LOC9268154/LOC4324625/LOC4350662/LOC4335303/LOC4349141/LOC4347093/LOC4330402	11	9	4341940/4336904/4344719/4345019/4324625/4350662/4335303/4347093/4330402	2	9268154/4349141
BP	GO:0016567	protein ubiquitination	0.0447214	0.563489	4329616/4330628/4340611/4329591/107279016/4332204/4347907/4341362	LOC4329616/LOC4330628/LOC4340611/LOC4329591/LOC107279016/LOC4332204/LOC4347907/LOC4341362	8	6	4329616/4330628/4340611/4329591/107279016/4332204	2	4347907/4341362
BP	GO:0032446	protein modification by small protein conjugation	0.0480061	0.581613	4329616/4330628/4340611/4329591/107279016/4332204/4347907/4341362	LOC4329616/LOC4330628/LOC4340611/LOC4329591/LOC107279016/LOC4332204/LOC4347907/LOC4341362	8	6	4329616/4330628/4340611/4329591/107279016/4332204	2	4347907/4341362
BP	GO:0006820	anion transport	0.0550372	0.593495	4336552/4331703/4332283/9270360/4335899/4341225/4345559/4326215	LOC4336552/LOC4331703/LOC4332283/LOC9270360/LOC4335899/LOC4341225/LOC4345559/LOC4326215	8	5	4331703/4332283/9270360/4341225/4345559	3	4336552/4335899/4326215
BP	GO:0071103	DNA conformation change	0.0576368	0.593495	4342583/4340005/4335314/4334439	LOC4342583/LOC4340005/LOC4335314/LOC4334439	4	4	4342583/4340005/4335314/4334439	0
BP	GO:0006855	drug transmembrane transport	0.0584075	0.593495	4333291/9270049/4349662/4330303/4352793/4331884	LOC4333291/LOC9270049/LOC4349662/LOC4330303/LOC4352793/LOC4331884	6	4	4333291/9270049/4349662/4330303	2	4352793/4331884
BP	GO:0015893	drug transport	0.0584075	0.593495	4333291/9270049/4349662/4330303/4352793/4331884	LOC4333291/LOC9270049/LOC4349662/LOC4330303/LOC4352793/LOC4331884	6	4	4333291/9270049/4349662/4330303	2	4352793/4331884
BP	GO:0042493	response to drug	0.0584075	0.593495	4333291/9270049/4349662/4330303/4352793/4331884	LOC4333291/LOC9270049/LOC4349662/LOC4330303/LOC4352793/LOC4331884	6	4	4333291/9270049/4349662/4330303	2	4352793/4331884
BP	GO:0006950	response to stress	0.0961436	0.946413	4352457/4324556/4336088/novel.1290/4341861/9272186/4326273/4342251/4325688/4325417/4330814/4341935/4331437/4327631/4324459/4350822/4334200/4332595/4341362/4326716/4332568/4337732/9270417/4337725	LOC4352457/LOC4324556/LOC4336088/-/LOC4341861/LOC9272186/LOC4326273/LOC4342251/LOC4325688/LOC4325417/LOC4330814/LOC4341935/LOC4331437/LOC4327631/LOC4324459/LOC4350822/LOC4334200/LOC4332595/LOC4341362/LOC4326716/LOC4332568/LOC4337732/LOC9270417/LOC4337725	24	16	4336088/4341861/4326273/4342251/4325417/4330814/4341935/4331437/4327631/4324459/4334200/4332595/4326716/4337732/9270417/4337725	8	4352457/4324556/novel.1290/9272186/4325688/4350822/4341362/4332568
BP	GO:0000272	polysaccharide catabolic process	0.107818	0.999878	4343510/4348840	LOC4343510/LOC4348840	2	2	4343510/4348840	0
BP	GO:0034220	ion transmembrane transport	0.110749	0.999878	4336552/4332283/9270360/4335899/4341225/9270408/4345559/4335729/9269583	LOC4336552/LOC4332283/LOC9270360/LOC4335899/LOC4341225/LOC9270408/LOC4345559/LOC4335729/LOC9269583	9	5	4332283/9270360/4341225/4345559/9269583	4	4336552/4335899/9270408/4335729
BP	GO:0006720	isoprenoid metabolic process	0.140468	0.999878	4351957/9267741/4337261	LOC4351957/LOC9267741/LOC4337261	3	3	4351957/9267741/4337261	0
BP	GO:0008299	isoprenoid biosynthetic process	0.140468	0.999878	4351957/9267741/4337261	LOC4351957/LOC9267741/LOC4337261	3	3	4351957/9267741/4337261	0
BP	GO:0006633	fatty acid biosynthetic process	0.145205	0.999878	4336753/4347115/4349224/4341445/4334311	LOC4336753/LOC4347115/LOC4349224/LOC4341445/LOC4334311	5	4	4336753/4347115/4349224/4334311	1	4341445
BP	GO:0006026	aminoglycan catabolic process	0.146873	0.999878	4337749/4325148	LOC4337749/LOC4325148	2	1	4325148	1	4337749
BP	GO:0006030	chitin metabolic process	0.146873	0.999878	4337749/4325148	LOC4337749/LOC4325148	2	1	4325148	1	4337749
BP	GO:0006032	chitin catabolic process	0.146873	0.999878	4337749/4325148	LOC4337749/LOC4325148	2	1	4325148	1	4337749
BP	GO:0006040	amino sugar metabolic process	0.146873	0.999878	4337749/4325148	LOC4337749/LOC4325148	2	1	4325148	1	4337749
BP	GO:0016998	cell wall macromolecule catabolic process	0.146873	0.999878	4337749/4325148	LOC4337749/LOC4325148	2	1	4325148	1	4337749
BP	GO:0044036	cell wall macromolecule metabolic process	0.146873	0.999878	4337749/4325148	LOC4337749/LOC4325148	2	1	4325148	1	4337749
BP	GO:0046348	amino sugar catabolic process	0.146873	0.999878	4337749/4325148	LOC4337749/LOC4325148	2	1	4325148	1	4337749
BP	GO:1901071	glucosamine-containing compound metabolic process	0.146873	0.999878	4337749/4325148	LOC4337749/LOC4325148	2	1	4325148	1	4337749
BP	GO:1901072	glucosamine-containing compound catabolic process	0.146873	0.999878	4337749/4325148	LOC4337749/LOC4325148	2	1	4325148	1	4337749
BP	GO:0034622	cellular protein-containing complex assembly	0.154302	0.999878	4342583/4340005/4335314/4334439/4332745	LOC4342583/LOC4340005/LOC4335314/LOC4334439/LOC4332745	5	5	4342583/4340005/4335314/4334439/4332745	0
BP	GO:0006631	fatty acid metabolic process	0.156306	0.999878	4336753/4327738/4347115/4349224/4341445/4334311	LOC4336753/LOC4327738/LOC4347115/LOC4349224/LOC4341445/LOC4334311	6	5	4336753/4327738/4347115/4349224/4334311	1	4341445
BP	GO:0043933	protein-containing complex subunit organization	0.181462	0.999878	4342583/4340005/4335314/4334439/4338612/4332745	LOC4342583/LOC4340005/LOC4335314/LOC4334439/LOC4338612/LOC4332745	6	6	4342583/4340005/4335314/4334439/4338612/4332745	0
BP	GO:0033865	nucleoside bisphosphate metabolic process	0.18824	0.999878	4337890/4346017	LOC4337890/LOC4346017	2	2	4337890/4346017	0
BP	GO:0033875	ribonucleoside bisphosphate metabolic process	0.18824	0.999878	4337890/4346017	LOC4337890/LOC4346017	2	2	4337890/4346017	0
BP	GO:0034032	purine nucleoside bisphosphate metabolic process	0.18824	0.999878	4337890/4346017	LOC4337890/LOC4346017	2	2	4337890/4346017	0
BP	GO:0008610	lipid biosynthetic process	0.208817	0.999878	4351957/9267741/4336753/4337261/4347115/4349224/4341445/4326581/4334311	LOC4351957/LOC9267741/LOC4336753/LOC4337261/LOC4347115/LOC4349224/LOC4341445/LOC4326581/LOC4334311	9	8	4351957/9267741/4336753/4337261/4347115/4349224/4326581/4334311	1	4341445
BP	GO:0009607	response to biotic stimulus	0.209473	0.999878	4350822/4332568	LOC4350822/LOC4332568	2	0		2	4350822/4332568
BP	GO:0042737	drug catabolic process	0.209473	0.999878	4337749/4325148	LOC4337749/LOC4325148	2	1	4325148	1	4337749
BP	GO:0065003	protein-containing complex assembly	0.21333	0.999878	4342583/4340005/4335314/4334439/4332745	LOC4342583/LOC4340005/LOC4335314/LOC4334439/LOC4332745	5	5	4342583/4340005/4335314/4334439/4332745	0
BP	GO:0032787	monocarboxylic acid metabolic process	0.223048	0.999878	4336753/4341496/4327738/4347115/9268154/4349224/4341445/4334311/4338034	LOC4336753/LOC4341496/LOC4327738/LOC4347115/LOC9268154/LOC4349224/LOC4341445/LOC4334311/LOC4338034	9	6	4336753/4341496/4327738/4347115/4349224/4334311	3	9268154/4341445/4338034
BP	GO:0006022	aminoglycan metabolic process	0.230929	0.999878	4337749/4325148	LOC4337749/LOC4325148	2	1	4325148	1	4337749
BP	GO:0006325	chromatin organization	0.240831	0.999878	4342583/4340005/4335314/4334439	LOC4342583/LOC4340005/LOC4335314/LOC4334439	4	4	4342583/4340005/4335314/4334439	0
BP	GO:0006952	defense response	0.243069	0.999878	4350822/4332568/9270417	LOC4350822/LOC4332568/LOC9270417	3	1	9270417	2	4350822/4332568
BP	GO:0071554	cell wall organization or biogenesis	0.245193	0.999878	4337749/4325148/4327285/4338658/4344369	LOC4337749/LOC4325148/LOC4327285/LOC4338658/LOC4344369	5	3	4325148/4327285/4338658	2	4337749/4344369
BP	GO:0030243	cellulose metabolic process	0.258676	0.999878	4344719/4324625/4347093	LOC4344719/LOC4324625/LOC4347093	3	3	4344719/4324625/4347093	0
BP	GO:0030244	cellulose biosynthetic process	0.258676	0.999878	4344719/4324625/4347093	LOC4344719/LOC4324625/LOC4347093	3	3	4344719/4324625/4347093	0
BP	GO:0072524	pyridine-containing compound metabolic process	0.278197	0.999878	4347937/4341496/4350528/4342543/4338034	LOC4347937/LOC4341496/LOC4350528/LOC4342543/LOC4338034	5	4	4347937/4341496/4350528/4342543	1	4338034
BP	GO:0070647	protein modification by small protein conjugation or removal	0.290396	0.999878	4329616/4330628/4340611/4329591/107279016/4332204/4347907/4341362	LOC4329616/LOC4330628/LOC4340611/LOC4329591/LOC107279016/LOC4332204/LOC4347907/LOC4341362	8	6	4329616/4330628/4340611/4329591/107279016/4332204	2	4347907/4341362
BP	GO:1901136	carbohydrate derivative catabolic process	0.29574	0.999878	4337749/4325148	LOC4337749/LOC4325148	2	1	4325148	1	4337749
BP	GO:0009890	negative regulation of biosynthetic process	0.31724	0.999878	4330814/4333762	LOC4330814/LOC4333762	2	2	4330814/4333762	0
BP	GO:0010558	negative regulation of macromolecule biosynthetic process	0.31724	0.999878	4330814/4333762	LOC4330814/LOC4333762	2	2	4330814/4333762	0
BP	GO:0031324	negative regulation of cellular metabolic process	0.31724	0.999878	4330814/4333762	LOC4330814/LOC4333762	2	2	4330814/4333762	0
BP	GO:0031327	negative regulation of cellular biosynthetic process	0.31724	0.999878	4330814/4333762	LOC4330814/LOC4333762	2	2	4330814/4333762	0
BP	GO:0051172	negative regulation of nitrogen compound metabolic process	0.31724	0.999878	4330814/4333762	LOC4330814/LOC4333762	2	2	4330814/4333762	0
BP	GO:2000113	negative regulation of cellular macromolecule biosynthetic process	0.31724	0.999878	4330814/4333762	LOC4330814/LOC4333762	2	2	4330814/4333762	0
BP	GO:0022607	cellular component assembly	0.325315	0.999878	4342583/4340005/4335314/4334439/4332745/4338658	LOC4342583/LOC4340005/LOC4335314/LOC4334439/LOC4332745/LOC4338658	6	6	4342583/4340005/4335314/4334439/4332745/4338658	0
BP	GO:0072330	monocarboxylic acid biosynthetic process	0.344196	0.999878	4336753/4341496/4347115/4349224/4341445/4334311/4338034	LOC4336753/LOC4341496/LOC4347115/LOC4349224/LOC4341445/LOC4334311/LOC4338034	7	5	4336753/4341496/4347115/4349224/4334311	2	4341445/4338034
BP	GO:0045229	external encapsulating structure organization	0.353889	0.999878	4327285/4338658/4344369	LOC4327285/LOC4338658/LOC4344369	3	2	4327285/4338658	1	4344369
BP	GO:0071555	cell wall organization	0.353889	0.999878	4327285/4338658/4344369	LOC4327285/LOC4338658/LOC4344369	3	2	4327285/4338658	1	4344369
BP	GO:0071804	cellular potassium ion transport	0.421446	0.999878	9270408/4335729	LOC9270408/LOC4335729	2	0		2	9270408/4335729
BP	GO:0071805	potassium ion transmembrane transport	0.421446	0.999878	9270408/4335729	LOC9270408/LOC4335729	2	0		2	9270408/4335729
BP	GO:0044255	cellular lipid metabolic process	0.421643	0.999878	4351957/9267741/4336753/4327738/4337261/4347115/4349224/4341445/4343582/4334311	LOC4351957/LOC9267741/LOC4336753/LOC4327738/LOC4337261/LOC4347115/LOC4349224/LOC4341445/LOC4343582/LOC4334311	10	9	4351957/9267741/4336753/4327738/4337261/4347115/4349224/4343582/4334311	1	4341445
BP	GO:0019362	pyridine nucleotide metabolic process	0.423474	0.999878	4341496/4350528/4342543/4338034	LOC4341496/LOC4350528/LOC4342543/LOC4338034	4	3	4341496/4350528/4342543	1	4338034
BP	GO:0046496	nicotinamide nucleotide metabolic process	0.423474	0.999878	4341496/4350528/4342543/4338034	LOC4341496/LOC4350528/LOC4342543/LOC4338034	4	3	4341496/4350528/4342543	1	4338034
BP	GO:0000271	polysaccharide biosynthetic process	0.432244	0.999878	4344719/4324625/4347093	LOC4344719/LOC4324625/LOC4347093	3	3	4344719/4324625/4347093	0
BP	GO:0009250	glucan biosynthetic process	0.432244	0.999878	4344719/4324625/4347093	LOC4344719/LOC4324625/LOC4347093	3	3	4344719/4324625/4347093	0
BP	GO:0033692	cellular polysaccharide biosynthetic process	0.432244	0.999878	4344719/4324625/4347093	LOC4344719/LOC4324625/LOC4347093	3	3	4344719/4324625/4347093	0
BP	GO:0051273	beta-glucan metabolic process	0.432244	0.999878	4344719/4324625/4347093	LOC4344719/LOC4324625/LOC4347093	3	3	4344719/4324625/4347093	0
BP	GO:0051274	beta-glucan biosynthetic process	0.432244	0.999878	4344719/4324625/4347093	LOC4344719/LOC4324625/LOC4347093	3	3	4344719/4324625/4347093	0
BP	GO:0016052	carbohydrate catabolic process	0.436439	0.999878	4343510/4341496/4348840/4338034	LOC4343510/LOC4341496/LOC4348840/LOC4338034	4	3	4343510/4341496/4348840	1	4338034
BP	GO:0051704	multi-organism process	0.438882	0.999878	4334898/4326711/4341458/4350822/9272270/4326710	LOC4334898/LOC4326711/LOC4341458/LOC4350822/LOC9272270/LOC4326710	6	0		6	4334898/4326711/4341458/4350822/9272270/4326710
BP	GO:0000041	transition metal ion transport	0.444281	0.999878	9269583	LOC9269583	1	1	9269583	0
BP	GO:0009664	plant-type cell wall organization	0.444281	0.999878	4338658	LOC4338658	1	1	4338658	0
BP	GO:0009832	plant-type cell wall biogenesis	0.444281	0.999878	4338658	LOC4338658	1	1	4338658	0
BP	GO:0010215	cellulose microfibril organization	0.444281	0.999878	4338658	LOC4338658	1	1	4338658	0
BP	GO:0016049	cell growth	0.444281	0.999878	4338658	LOC4338658	1	1	4338658	0
BP	GO:0030198	extracellular matrix organization	0.444281	0.999878	4338658	LOC4338658	1	1	4338658	0
BP	GO:0040007	growth	0.444281	0.999878	4338658	LOC4338658	1	1	4338658	0
BP	GO:0043062	extracellular structure organization	0.444281	0.999878	4338658	LOC4338658	1	1	4338658	0
BP	GO:0070726	cell wall assembly	0.444281	0.999878	4338658	LOC4338658	1	1	4338658	0
BP	GO:0071668	plant-type cell wall assembly	0.444281	0.999878	4338658	LOC4338658	1	1	4338658	0
BP	GO:0071669	plant-type cell wall organization or biogenesis	0.444281	0.999878	4338658	LOC4338658	1	1	4338658	0
BP	GO:0072350	tricarboxylic acid metabolic process	0.444281	0.999878	4344361	LOC4344361	1	1	4344361	0
BP	GO:0019693	ribose phosphate metabolic process	0.449134	0.999878	4337890/4341496/4350528/4342543/4346017/4338034	LOC4337890/LOC4341496/LOC4350528/LOC4342543/LOC4346017/LOC4338034	6	5	4337890/4341496/4350528/4342543/4346017	1	4338034
BP	GO:0006733	oxidoreduction coenzyme metabolic process	0.449322	0.999878	4341496/4350528/4342543/4338034	LOC4341496/LOC4350528/LOC4342543/LOC4338034	4	3	4341496/4350528/4342543	1	4338034
BP	GO:0006732	coenzyme metabolic process	0.459346	0.999878	4347937/4341496/4350528/4342543/4346017/4338034	LOC4347937/LOC4341496/LOC4350528/LOC4342543/LOC4346017/LOC4338034	6	5	4347937/4341496/4350528/4342543/4346017	1	4338034
BP	GO:0006813	potassium ion transport	0.460865	0.999878	9270408/4335729	LOC9270408/LOC4335729	2	0		2	9270408/4335729
BP	GO:0042545	cell wall modification	0.460865	0.999878	4327285/4344369	LOC4327285/LOC4344369	2	1	4327285	1	4344369
BP	GO:0006415	translational termination	0.476011	0.999878	4338612	LOC4338612	1	1	4338612	0
BP	GO:0006778	porphyrin-containing compound metabolic process	0.476011	0.999878	4340015	LOC4340015	1	1	4340015	0
BP	GO:0009095	aromatic amino acid family biosynthetic process, prephenate pathway	0.476011	0.999878	4347875	LOC4347875	1	0		1	4347875
BP	GO:0042440	pigment metabolic process	0.476011	0.999878	4340015	LOC4340015	1	1	4340015	0
BP	GO:0007010	cytoskeleton organization	0.479979	0.999878	4332061/4336902	LOC4332061/LOC4336902	2	1	4332061	1	4336902
BP	GO:0016043	cellular component organization	0.482027	0.999878	4342583/4340005/4335314/4334439/4336511/4332061/4338612/4332745/4336902/9269307/4327285/4338658/4344369	LOC4342583/LOC4340005/LOC4335314/LOC4334439/LOC4336511/LOC4332061/LOC4338612/LOC4332745/LOC4336902/LOC9269307/LOC4327285/LOC4338658/LOC4344369	13	10	4342583/4340005/4335314/4334439/4336511/4332061/4338612/4332745/4327285/4338658	3	4336902/9269307/4344369
BP	GO:0006996	organelle organization	0.482197	0.999878	4342583/4340005/4335314/4334439/4336511/4332061/4336902/9269307	LOC4342583/LOC4340005/LOC4335314/LOC4334439/LOC4336511/LOC4332061/LOC4336902/LOC9269307	8	6	4342583/4340005/4335314/4334439/4336511/4332061	2	4336902/9269307
BP	GO:0045454	cell redox homeostasis	0.489679	0.999878	4340534/9269297/4326651/4338050/4327420/9269479	LOC4340534/LOC9269297/LOC4326651/LOC4338050/LOC4327420/LOC9269479	6	5	9269297/4326651/4338050/4327420/9269479	1	4340534
BP	GO:0009064	glutamine family amino acid metabolic process	0.505932	0.999878	4325684	LOC4325684	1	1	4325684	0
BP	GO:0048285	organelle fission	0.505932	0.999878	4336511	LOC4336511	1	1	4336511	0
BP	GO:0019725	cellular homeostasis	0.509595	0.999878	4340534/9269297/4326651/4338050/4327420/9269479	LOC4340534/LOC9269297/LOC4326651/LOC4338050/LOC4327420/LOC9269479	6	5	9269297/4326651/4338050/4327420/9269479	1	4340534
BP	GO:0048523	negative regulation of cellular process	0.51693	0.999878	4330814/4333762	LOC4330814/LOC4333762	2	2	4330814/4333762	0
BP	GO:0008037	cell recognition	0.526899	0.999878	4334898/4326711/4341458/9272270/4326710	LOC4334898/LOC4326711/LOC4341458/LOC9272270/LOC4326710	5	0		5	4334898/4326711/4341458/9272270/4326710
BP	GO:0009856	pollination	0.526899	0.999878	4334898/4326711/4341458/9272270/4326710	LOC4334898/LOC4326711/LOC4341458/LOC9272270/LOC4326710	5	0		5	4334898/4326711/4341458/9272270/4326710
BP	GO:0009875	pollen-pistil interaction	0.526899	0.999878	4334898/4326711/4341458/9272270/4326710	LOC4334898/LOC4326711/LOC4341458/LOC9272270/LOC4326710	5	0		5	4334898/4326711/4341458/9272270/4326710
BP	GO:0044706	multi-multicellular organism process	0.526899	0.999878	4334898/4326711/4341458/9272270/4326710	LOC4334898/LOC4326711/LOC4341458/LOC9272270/LOC4326710	5	0		5	4334898/4326711/4341458/9272270/4326710
BP	GO:0048544	recognition of pollen	0.526899	0.999878	4334898/4326711/4341458/9272270/4326710	LOC4334898/LOC4326711/LOC4341458/LOC9272270/LOC4326710	5	0		5	4334898/4326711/4341458/9272270/4326710
BP	GO:0051276	chromosome organization	0.526899	0.999878	4342583/4340005/4335314/4334439/9269307	LOC4342583/LOC4340005/LOC4335314/LOC4334439/LOC9269307	5	4	4342583/4340005/4335314/4334439	1	9269307
BP	GO:0008272	sulfate transport	0.534149	0.999878	4331703	LOC4331703	1	1	4331703	0
BP	GO:0022411	cellular component disassembly	0.534149	0.999878	4338612	LOC4338612	1	1	4338612	0
BP	GO:0032984	protein-containing complex disassembly	0.534149	0.999878	4338612	LOC4338612	1	1	4338612	0
BP	GO:0043624	cellular protein complex disassembly	0.534149	0.999878	4338612	LOC4338612	1	1	4338612	0
BP	GO:0072348	sulfur compound transport	0.534149	0.999878	4331703	LOC4331703	1	1	4331703	0
BP	GO:0009116	nucleoside metabolic process	0.53474	0.999878	4337890/4329972	LOC4337890/LOC4329972	2	2	4337890/4329972	0
BP	GO:0009308	amine metabolic process	0.53474	0.999878	4348932/4344361	LOC4348932/LOC4344361	2	2	4348932/4344361	0
BP	GO:1901657	glycosyl compound metabolic process	0.53474	0.999878	4337890/4329972	LOC4337890/LOC4329972	2	2	4337890/4329972	0
BP	GO:0000003	reproduction	0.55857	0.999878	4334898/4326711/4341458/9272270/4326710	LOC4334898/LOC4326711/LOC4341458/LOC9272270/LOC4326710	5	0		5	4334898/4326711/4341458/9272270/4326710
BP	GO:0022414	reproductive process	0.55857	0.999878	4334898/4326711/4341458/9272270/4326710	LOC4334898/LOC4326711/LOC4341458/LOC9272270/LOC4326710	5	0		5	4334898/4326711/4341458/9272270/4326710
BP	GO:0006887	exocytosis	0.562758	0.999878	4325024/9268636/107278602	LOC4325024/LOC9268636/LOC107278602	3	1	4325024	2	9268636/107278602
BP	GO:0032940	secretion by cell	0.562758	0.999878	4325024/9268636/107278602	LOC4325024/LOC9268636/LOC107278602	3	1	4325024	2	9268636/107278602
BP	GO:0046903	secretion	0.562758	0.999878	4325024/9268636/107278602	LOC4325024/LOC9268636/LOC107278602	3	1	4325024	2	9268636/107278602
BP	GO:0017144	drug metabolic process	0.575328	0.999878	4347937/4341496/4347875/4337749/4344361/4325148/4338034	LOC4347937/LOC4341496/LOC4347875/LOC4337749/LOC4344361/LOC4325148/LOC4338034	7	4	4347937/4341496/4344361/4325148	3	4347875/4337749/4338034
BP	GO:0051186	cofactor metabolic process	0.575328	0.999878	4347937/4341496/4350528/4342543/4340015/4346017/4338034	LOC4347937/LOC4341496/LOC4350528/LOC4342543/LOC4340015/LOC4346017/LOC4338034	7	6	4347937/4341496/4350528/4342543/4340015/4346017	1	4338034
BP	GO:0016053	organic acid biosynthetic process	0.581537	0.999878	4336753/4341496/4347115/4347875/4349224/4341445/4344361/4334311/4338034	LOC4336753/LOC4341496/LOC4347115/LOC4347875/LOC4349224/LOC4341445/LOC4344361/LOC4334311/LOC4338034	9	6	4336753/4341496/4347115/4349224/4344361/4334311	3	4347875/4341445/4338034
BP	GO:0046394	carboxylic acid biosynthetic process	0.581537	0.999878	4336753/4341496/4347115/4347875/4349224/4341445/4344361/4334311/4338034	LOC4336753/LOC4341496/LOC4347115/LOC4347875/LOC4349224/LOC4341445/LOC4344361/LOC4334311/LOC4338034	9	6	4336753/4341496/4347115/4349224/4344361/4334311	3	4347875/4341445/4338034
BP	GO:0042221	response to chemical	0.58389	0.999878	4333291/9270049/4349662/4330303/9271608/4352793/4331884	LOC4333291/LOC9270049/LOC4349662/LOC4330303/LOC9271608/LOC4352793/LOC4331884	7	5	4333291/9270049/4349662/4330303/9271608	2	4352793/4331884
BP	GO:0005985	sucrose metabolic process	0.585849	0.999878	4335303	LOC4335303	1	1	4335303	0
BP	GO:0030258	lipid modification	0.585849	0.999878	4343582	LOC4343582	1	1	4343582	0
BP	GO:0033014	tetrapyrrole biosynthetic process	0.585849	0.999878	4340015	LOC4340015	1	1	4340015	0
BP	GO:0042278	purine nucleoside metabolic process	0.585849	0.999878	4337890	LOC4337890	1	1	4337890	0
BP	GO:0046128	purine ribonucleoside metabolic process	0.585849	0.999878	4337890	LOC4337890	1	1	4337890	0
BP	GO:1901068	guanosine-containing compound metabolic process	0.585849	0.999878	4337890	LOC4337890	1	1	4337890	0
BP	GO:0006284	base-excision repair	0.60951	0.999878	4327631	LOC4327631	1	1	4327631	0
BP	GO:0009605	response to external stimulus	0.60951	0.999878	4350822	LOC4350822	1	0		1	4350822
BP	GO:0005984	disaccharide metabolic process	0.616874	0.999878	4335303/4349141	LOC4335303/LOC4349141	2	1	4335303	1	4349141
BP	GO:0009892	negative regulation of metabolic process	0.616874	0.999878	4330814/4333762	LOC4330814/LOC4333762	2	2	4330814/4333762	0
BP	GO:0010605	negative regulation of macromolecule metabolic process	0.616874	0.999878	4330814/4333762	LOC4330814/LOC4333762	2	2	4330814/4333762	0
BP	GO:0006576	cellular biogenic amine metabolic process	0.631823	0.999878	4344361	LOC4344361	1	1	4344361	0
BP	GO:0009073	aromatic amino acid family biosynthetic process	0.631823	0.999878	4347875	LOC4347875	1	0		1	4347875
BP	GO:0017148	negative regulation of translation	0.631823	0.999878	4333762	LOC4333762	1	1	4333762	0
BP	GO:0032269	negative regulation of cellular protein metabolic process	0.631823	0.999878	4333762	LOC4333762	1	1	4333762	0
BP	GO:0034249	negative regulation of cellular amide metabolic process	0.631823	0.999878	4333762	LOC4333762	1	1	4333762	0
BP	GO:0044106	cellular amine metabolic process	0.631823	0.999878	4344361	LOC4344361	1	1	4344361	0
BP	GO:0051248	negative regulation of protein metabolic process	0.631823	0.999878	4333762	LOC4333762	1	1	4333762	0
BP	GO:0072525	pyridine-containing compound biosynthetic process	0.638939	0.999878	4347937/4341496/4338034	LOC4347937/LOC4341496/LOC4338034	3	2	4347937/4341496	1	4338034
BP	GO:0009119	ribonucleoside metabolic process	0.652863	0.999878	4337890	LOC4337890	1	1	4337890	0
BP	GO:0033013	tetrapyrrole metabolic process	0.652863	0.999878	4340015	LOC4340015	1	1	4340015	0
BP	GO:1901615	organic hydroxy compound metabolic process	0.652863	0.999878	4347937	LOC4347937	1	1	4347937	0
BP	GO:0030001	metal ion transport	0.664476	0.999878	4333006/4347418/9271816/4346870/9270408/4335729/9269583	LOC4333006/LOC4347418/LOC9271816/LOC4346870/LOC9270408/LOC4335729/LOC9269583	7	5	4333006/4347418/9271816/4346870/9269583	2	9270408/4335729
BP	GO:0042592	homeostatic process	0.672091	0.999878	4340534/9269297/4326651/4338050/4327420/9269479	LOC4340534/LOC9269297/LOC4326651/LOC4338050/LOC4327420/LOC9269479	6	5	9269297/4326651/4338050/4327420/9269479	1	4340534
BP	GO:0006766	vitamin metabolic process	0.672703	0.999878	4347937	LOC4347937	1	1	4347937	0
BP	GO:0006767	water-soluble vitamin metabolic process	0.672703	0.999878	4347937	LOC4347937	1	1	4347937	0
BP	GO:0009110	vitamin biosynthetic process	0.672703	0.999878	4347937	LOC4347937	1	1	4347937	0
BP	GO:0042364	water-soluble vitamin biosynthetic process	0.672703	0.999878	4347937	LOC4347937	1	1	4347937	0
BP	GO:0009311	oligosaccharide metabolic process	0.67422	0.999878	4335303/4349141	LOC4335303/LOC4349141	2	1	4335303	1	4349141
BP	GO:0009117	nucleotide metabolic process	0.680042	0.999878	4337890/4341496/4350528/4342543/4346017/4338034	LOC4337890/LOC4341496/LOC4350528/LOC4342543/LOC4346017/LOC4338034	6	5	4337890/4341496/4350528/4342543/4346017	1	4338034
BP	GO:0015074	DNA integration	0.687421	0.999878	novel.358/novel.791	-/-	2	0		2	novel.358/novel.791
BP	GO:0044283	small molecule biosynthetic process	0.687937	0.999878	4347937/4336753/4341496/4347115/4347875/4349224/4341445/4344361/4334311/4338034	LOC4347937/LOC4336753/LOC4341496/LOC4347115/LOC4347875/LOC4349224/LOC4341445/LOC4344361/LOC4334311/LOC4338034	10	7	4347937/4336753/4341496/4347115/4349224/4344361/4334311	3	4347875/4341445/4338034
BP	GO:0042546	cell wall biogenesis	0.691411	0.999878	4338658	LOC4338658	1	1	4338658	0
BP	GO:0055086	nucleobase-containing small molecule metabolic process	0.693899	0.999878	4337890/4341496/4350528/4329972/4342543/4346017/4338034	LOC4337890/LOC4341496/LOC4350528/LOC4329972/LOC4342543/LOC4346017/LOC4338034	7	6	4337890/4341496/4350528/4329972/4342543/4346017	1	4338034
BP	GO:0006753	nucleoside phosphate metabolic process	0.695568	0.999878	4337890/4341496/4350528/4342543/4346017/4338034	LOC4337890/LOC4341496/LOC4350528/LOC4342543/LOC4346017/LOC4338034	6	5	4337890/4341496/4350528/4342543/4346017	1	4338034
BP	GO:0005991	trehalose metabolic process	0.709053	0.999878	4349141	LOC4349141	1	0		1	4349141
BP	GO:0006417	regulation of translation	0.709053	0.999878	4333762	LOC4333762	1	1	4333762	0
BP	GO:0010608	posttranscriptional regulation of gene expression	0.709053	0.999878	4333762	LOC4333762	1	1	4333762	0
BP	GO:0034248	regulation of cellular amide metabolic process	0.709053	0.999878	4333762	LOC4333762	1	1	4333762	0
BP	GO:0015672	monovalent inorganic cation transport	0.715439	0.999878	4347418/9270408/4335729	LOC4347418/LOC9270408/LOC4335729	3	1	4347418	2	9270408/4335729
BP	GO:0006091	generation of precursor metabolites and energy	0.725277	0.999878	4341496/4332745/4338034	LOC4341496/LOC4332745/LOC4338034	3	2	4341496/4332745	1	4338034
BP	GO:0098655	cation transmembrane transport	0.734847	0.999878	9270408/4335729/9269583	LOC9270408/LOC4335729/LOC9269583	3	1	9269583	2	9270408/4335729
BP	GO:0098660	inorganic ion transmembrane transport	0.734847	0.999878	9270408/4335729/9269583	LOC9270408/LOC4335729/LOC9269583	3	1	9269583	2	9270408/4335729
BP	GO:0098662	inorganic cation transmembrane transport	0.734847	0.999878	9270408/4335729/9269583	LOC9270408/LOC4335729/LOC9269583	3	1	9269583	2	9270408/4335729
BP	GO:0006096	glycolytic process	0.73588	0.999878	4341496/4338034	LOC4341496/LOC4338034	2	1	4341496	1	4338034
BP	GO:0006757	ATP generation from ADP	0.73588	0.999878	4341496/4338034	LOC4341496/LOC4338034	2	1	4341496	1	4338034
BP	GO:0009135	purine nucleoside diphosphate metabolic process	0.73588	0.999878	4341496/4338034	LOC4341496/LOC4338034	2	1	4341496	1	4338034
BP	GO:0009179	purine ribonucleoside diphosphate metabolic process	0.73588	0.999878	4341496/4338034	LOC4341496/LOC4338034	2	1	4341496	1	4338034
BP	GO:0009185	ribonucleoside diphosphate metabolic process	0.73588	0.999878	4341496/4338034	LOC4341496/LOC4338034	2	1	4341496	1	4338034
BP	GO:0042866	pyruvate biosynthetic process	0.73588	0.999878	4341496/4338034	LOC4341496/LOC4338034	2	1	4341496	1	4338034
BP	GO:0046031	ADP metabolic process	0.73588	0.999878	4341496/4338034	LOC4341496/LOC4338034	2	1	4341496	1	4338034
BP	GO:0065008	regulation of biological quality	0.741238	0.999878	4340534/9269297/4348932/4326651/4338050/4327420/9269479	LOC4340534/LOC9269297/LOC4348932/LOC4326651/LOC4338050/LOC4327420/LOC9269479	7	6	9269297/4348932/4326651/4338050/4327420/9269479	1	4340534
BP	GO:0034637	cellular carbohydrate biosynthetic process	0.744153	0.999878	4344719/4324625/4347093	LOC4344719/LOC4324625/LOC4347093	3	3	4344719/4324625/4347093	0
BP	GO:0032501	multicellular organismal process	0.745492	0.999878	4334898/4326711/4341458/9272270/4326710	LOC4334898/LOC4326711/LOC4341458/LOC9272270/LOC4326710	5	0		5	4334898/4326711/4341458/9272270/4326710
BP	GO:0006090	pyruvate metabolic process	0.74695	0.999878	4341496/4338034	LOC4341496/LOC4338034	2	1	4341496	1	4338034
BP	GO:0009166	nucleotide catabolic process	0.74695	0.999878	4341496/4338034	LOC4341496/LOC4338034	2	1	4341496	1	4338034
BP	GO:0048519	negative regulation of biological process	0.74695	0.999878	4330814/4333762	LOC4330814/LOC4333762	2	2	4330814/4333762	0
BP	GO:1901292	nucleoside phosphate catabolic process	0.74695	0.999878	4341496/4338034	LOC4341496/LOC4338034	2	1	4341496	1	4338034
BP	GO:0043436	oxoacid metabolic process	0.748583	0.999878	4345795/4336753/4341496/4327738/4330867/4347115/4347875/9268154/4335977/4325684/4349224/4341445/4344361/4334311/4338034	LOC4345795/LOC4336753/LOC4341496/LOC4327738/LOC4330867/LOC4347115/LOC4347875/LOC9268154/LOC4335977/LOC4325684/LOC4349224/LOC4341445/LOC4344361/LOC4334311/LOC4338034	15	11	4345795/4336753/4341496/4327738/4330867/4347115/4335977/4325684/4349224/4344361/4334311	4	4347875/9268154/4341445/4338034
BP	GO:0006082	organic acid metabolic process	0.753034	0.999878	4345795/4336753/4341496/4327738/4330867/4347115/4347875/9268154/4335977/4325684/4349224/4341445/4344361/4334311/4338034	LOC4345795/LOC4336753/LOC4341496/LOC4327738/LOC4330867/LOC4347115/LOC4347875/LOC9268154/LOC4335977/LOC4325684/LOC4349224/LOC4341445/LOC4344361/LOC4334311/LOC4338034	15	11	4345795/4336753/4341496/4327738/4330867/4347115/4335977/4325684/4349224/4344361/4334311	4	4347875/9268154/4341445/4338034
BP	GO:0009150	purine ribonucleotide metabolic process	0.75521	0.999878	4337890/4341496/4346017/4338034	LOC4337890/LOC4341496/LOC4346017/LOC4338034	4	3	4337890/4341496/4346017	1	4338034
BP	GO:0009259	ribonucleotide metabolic process	0.75521	0.999878	4337890/4341496/4346017/4338034	LOC4337890/LOC4341496/LOC4346017/LOC4338034	4	3	4337890/4341496/4346017	1	4338034
BP	GO:0006470	protein dephosphorylation	0.756164	0.999878	4351526	LOC4351526	1	1	4351526	0
BP	GO:0016311	dephosphorylation	0.756164	0.999878	4351526	LOC4351526	1	1	4351526	0
BP	GO:1901135	carbohydrate derivative metabolic process	0.761463	0.999878	4337890/4341496/4338859/4350528/4329972/4342543/4337749/4325148/4346017/4338034	LOC4337890/LOC4341496/LOC4338859/LOC4350528/LOC4329972/LOC4342543/LOC4337749/LOC4325148/LOC4346017/LOC4338034	10	7	4337890/4341496/4350528/4329972/4342543/4325148/4346017	3	4338859/4337749/4338034
BP	GO:0044085	cellular component biogenesis	0.765527	0.999878	4342583/4340005/4335314/4334439/4332745/4338658	LOC4342583/LOC4340005/LOC4335314/LOC4334439/LOC4332745/LOC4338658	6	6	4342583/4340005/4335314/4334439/4332745/4338658	0
BP	GO:0071840	cellular component organization or biogenesis	0.767048	0.999878	4342583/4340005/4335314/4334439/4336511/4332061/4338612/4332745/4336902/9269307/4327285/4338658/4344369	LOC4342583/LOC4340005/LOC4335314/LOC4334439/LOC4336511/LOC4332061/LOC4338612/LOC4332745/LOC4336902/LOC9269307/LOC4327285/LOC4338658/LOC4344369	13	10	4342583/4340005/4335314/4334439/4336511/4332061/4338612/4332745/4327285/4338658	3	4336902/9269307/4344369
BP	GO:0006163	purine nucleotide metabolic process	0.777811	0.999878	4337890/4341496/4346017/4338034	LOC4337890/LOC4341496/LOC4346017/LOC4338034	4	3	4337890/4341496/4346017	1	4338034
BP	GO:0006165	nucleoside diphosphate phosphorylation	0.787322	0.999878	4341496/4338034	LOC4341496/LOC4338034	2	1	4341496	1	4338034
BP	GO:0046939	nucleotide phosphorylation	0.787322	0.999878	4341496/4338034	LOC4341496/LOC4338034	2	1	4341496	1	4338034
BP	GO:0072521	purine-containing compound metabolic process	0.791943	0.999878	4337890/4341496/4346017/4338034	LOC4337890/LOC4341496/LOC4346017/LOC4338034	4	3	4337890/4341496/4346017	1	4338034
BP	GO:0006352	DNA-templated transcription, initiation	0.795661	0.999878	4339759	LOC4339759	1	1	4339759	0
BP	GO:0046434	organophosphate catabolic process	0.796488	0.999878	4341496/4338034	LOC4341496/LOC4338034	2	1	4341496	1	4338034
BP	GO:0006811	ion transport	0.802384	0.999878	4333006/4347418/4336552/4331703/9271816/4332283/9270360/4335899/4346870/4341225/9270408/4345559/4335729/4326215/9269583	LOC4333006/LOC4347418/LOC4336552/LOC4331703/LOC9271816/LOC4332283/LOC9270360/LOC4335899/LOC4346870/LOC4341225/LOC9270408/LOC4345559/LOC4335729/LOC4326215/LOC9269583	15	10	4333006/4347418/4331703/9271816/4332283/9270360/4346870/4341225/4345559/9269583	5	4336552/4335899/9270408/4335729/4326215
BP	GO:0009132	nucleoside diphosphate metabolic process	0.805303	0.999878	4341496/4338034	LOC4341496/LOC4338034	2	1	4341496	1	4338034
BP	GO:0051188	cofactor biosynthetic process	0.805346	0.999878	4347937/4341496/4340015/4338034	LOC4347937/LOC4341496/LOC4340015/LOC4338034	4	3	4347937/4341496/4340015	1	4338034
BP	GO:0019359	nicotinamide nucleotide biosynthetic process	0.813777	0.999878	4341496/4338034	LOC4341496/LOC4338034	2	1	4341496	1	4338034
BP	GO:0019363	pyridine nucleotide biosynthetic process	0.813777	0.999878	4341496/4338034	LOC4341496/LOC4338034	2	1	4341496	1	4338034
BP	GO:0009072	aromatic amino acid family metabolic process	0.818377	0.999878	4347875	LOC4347875	1	0		1	4347875
BP	GO:0034404	nucleobase-containing small molecule biosynthetic process	0.821921	0.999878	4341496/4338034	LOC4341496/LOC4338034	2	1	4341496	1	4338034
BP	GO:0071702	organic substance transport	0.822932	0.999878	4336552/4328370/4332283/9270360/4335899/4341225/4345559/4333879	LOC4336552/LOC4328370/LOC4332283/LOC9270360/LOC4335899/LOC4341225/LOC4345559/LOC4333879	8	6	4328370/4332283/9270360/4341225/4345559/4333879	2	4336552/4335899
BP	GO:0016051	carbohydrate biosynthetic process	0.830082	0.999878	4344719/4324625/4347093	LOC4344719/LOC4324625/LOC4347093	3	3	4344719/4324625/4347093	0
BP	GO:0006754	ATP biosynthetic process	0.844468	0.999878	4341496/4338034	LOC4341496/LOC4338034	2	1	4341496	1	4338034
BP	GO:0015698	inorganic anion transport	0.847815	0.999878	4331703	LOC4331703	1	1	4331703	0
BP	GO:0009108	coenzyme biosynthetic process	0.854553	0.999878	4347937/4341496/4338034	LOC4347937/LOC4341496/LOC4338034	3	2	4347937/4341496	1	4338034
BP	GO:0032268	regulation of cellular protein metabolic process	0.856528	0.999878	4333762	LOC4333762	1	1	4333762	0
BP	GO:0009127	purine nucleoside monophosphate biosynthetic process	0.864395	0.999878	4341496/4338034	LOC4341496/LOC4338034	2	1	4341496	1	4338034
BP	GO:0009156	ribonucleoside monophosphate biosynthetic process	0.864395	0.999878	4341496/4338034	LOC4341496/LOC4338034	2	1	4341496	1	4338034
BP	GO:0009168	purine ribonucleoside monophosphate biosynthetic process	0.864395	0.999878	4341496/4338034	LOC4341496/LOC4338034	2	1	4341496	1	4338034
BP	GO:0032259	methylation	0.864743	0.999878	4334283	LOC4334283	1	1	4334283	0
BP	GO:0019752	carboxylic acid metabolic process	0.870897	0.999878	4336753/4341496/4327738/4347115/4347875/9268154/4335977/4325684/4349224/4341445/4344361/4334311/4338034	LOC4336753/LOC4341496/LOC4327738/LOC4347115/LOC4347875/LOC9268154/LOC4335977/LOC4325684/LOC4349224/LOC4341445/LOC4344361/LOC4334311/LOC4338034	13	9	4336753/4341496/4327738/4347115/4335977/4325684/4349224/4344361/4334311	4	4347875/9268154/4341445/4338034
BP	GO:0010629	negative regulation of gene expression	0.872489	0.999878	4333762	LOC4333762	1	1	4333762	0
BP	GO:0051246	regulation of protein metabolic process	0.872489	0.999878	4333762	LOC4333762	1	1	4333762	0
BP	GO:0044281	small molecule metabolic process	0.875986	0.999878	4347937/4337890/4345795/4336753/4341496/4327738/4350528/4329972/4342543/4330867/4347115/4347875/9268154/4335977/4325684/4349224/4341445/4344361/4334311/4346017/4338034	LOC4347937/LOC4337890/LOC4345795/LOC4336753/LOC4341496/LOC4327738/LOC4350528/LOC4329972/LOC4342543/LOC4330867/LOC4347115/LOC4347875/LOC9268154/LOC4335977/LOC4325684/LOC4349224/LOC4341445/LOC4344361/LOC4334311/LOC4346017/LOC4338034	21	17	4347937/4337890/4345795/4336753/4341496/4327738/4350528/4329972/4342543/4330867/4347115/4335977/4325684/4349224/4344361/4334311/4346017	4	4347875/9268154/4341445/4338034
BP	GO:0009124	nucleoside monophosphate biosynthetic process	0.876352	0.999878	4341496/4338034	LOC4341496/LOC4338034	2	1	4341496	1	4338034
BP	GO:0009142	nucleoside triphosphate biosynthetic process	0.876352	0.999878	4341496/4338034	LOC4341496/LOC4338034	2	1	4341496	1	4338034
BP	GO:0009145	purine nucleoside triphosphate biosynthetic process	0.876352	0.999878	4341496/4338034	LOC4341496/LOC4338034	2	1	4341496	1	4338034
BP	GO:0009201	ribonucleoside triphosphate biosynthetic process	0.876352	0.999878	4341496/4338034	LOC4341496/LOC4338034	2	1	4341496	1	4338034
BP	GO:0009206	purine ribonucleoside triphosphate biosynthetic process	0.876352	0.999878	4341496/4338034	LOC4341496/LOC4338034	2	1	4341496	1	4338034
BP	GO:0034655	nucleobase-containing compound catabolic process	0.881959	0.999878	4341496/4338034	LOC4341496/LOC4338034	2	1	4341496	1	4338034
BP	GO:1901605	alpha-amino acid metabolic process	0.881959	0.999878	4347875/4325684	LOC4347875/LOC4325684	2	1	4325684	1	4347875
BP	GO:0019637	organophosphate metabolic process	0.884868	0.999878	4347937/4337890/4341496/4350528/4342543/4343582/4346017/4338034	LOC4347937/LOC4337890/LOC4341496/LOC4350528/LOC4342543/LOC4343582/LOC4346017/LOC4338034	8	7	4347937/4337890/4341496/4350528/4342543/4343582/4346017	1	4338034
BP	GO:0046034	ATP metabolic process	0.897401	0.999878	4341496/4338034	LOC4341496/LOC4338034	2	1	4341496	1	4338034
BP	GO:0009733	response to auxin	0.899292	0.999878	9271608	LOC9271608	1	1	9271608	0
BP	GO:0046488	phosphatidylinositol metabolic process	0.899292	0.999878	4343582	LOC4343582	1	1	4343582	0
BP	GO:0007049	cell cycle	0.905063	0.999878	4330814	LOC4330814	1	1	4330814	0
BP	GO:0009152	purine ribonucleotide biosynthetic process	0.906629	0.999878	4341496/4338034	LOC4341496/LOC4338034	2	1	4341496	1	4338034
BP	GO:0009260	ribonucleotide biosynthetic process	0.906629	0.999878	4341496/4338034	LOC4341496/LOC4338034	2	1	4341496	1	4338034
BP	GO:0046390	ribose phosphate biosynthetic process	0.906629	0.999878	4341496/4338034	LOC4341496/LOC4338034	2	1	4341496	1	4338034
BP	GO:0009126	purine nucleoside monophosphate metabolic process	0.910947	0.999878	4341496/4338034	LOC4341496/LOC4338034	2	1	4341496	1	4338034
BP	GO:0009161	ribonucleoside monophosphate metabolic process	0.910947	0.999878	4341496/4338034	LOC4341496/LOC4338034	2	1	4341496	1	4338034
BP	GO:0009167	purine ribonucleoside monophosphate metabolic process	0.910947	0.999878	4341496/4338034	LOC4341496/LOC4338034	2	1	4341496	1	4338034
BP	GO:0046700	heterocycle catabolic process	0.915077	0.999878	4341496/4338034	LOC4341496/LOC4338034	2	1	4341496	1	4338034
BP	GO:0006650	glycerophospholipid metabolic process	0.915634	0.999878	4343582	LOC4343582	1	1	4343582	0
BP	GO:0006164	purine nucleotide biosynthetic process	0.919027	0.999878	4341496/4338034	LOC4341496/LOC4338034	2	1	4341496	1	4338034
BP	GO:0009123	nucleoside monophosphate metabolic process	0.919027	0.999878	4341496/4338034	LOC4341496/LOC4338034	2	1	4341496	1	4338034
BP	GO:0044270	cellular nitrogen compound catabolic process	0.919027	0.999878	4341496/4338034	LOC4341496/LOC4338034	2	1	4341496	1	4338034
BP	GO:1901361	organic cyclic compound catabolic process	0.919027	0.999878	4341496/4338034	LOC4341496/LOC4338034	2	1	4341496	1	4338034
BP	GO:0009144	purine nucleoside triphosphate metabolic process	0.922804	0.999878	4341496/4338034	LOC4341496/LOC4338034	2	1	4341496	1	4338034
BP	GO:0009199	ribonucleoside triphosphate metabolic process	0.922804	0.999878	4341496/4338034	LOC4341496/LOC4338034	2	1	4341496	1	4338034
BP	GO:0009205	purine ribonucleoside triphosphate metabolic process	0.922804	0.999878	4341496/4338034	LOC4341496/LOC4338034	2	1	4341496	1	4338034
BP	GO:0019439	aromatic compound catabolic process	0.922804	0.999878	4341496/4338034	LOC4341496/LOC4338034	2	1	4341496	1	4338034
BP	GO:0009141	nucleoside triphosphate metabolic process	0.926415	0.999878	4341496/4338034	LOC4341496/LOC4338034	2	1	4341496	1	4338034
BP	GO:0072522	purine-containing compound biosynthetic process	0.926415	0.999878	4341496/4338034	LOC4341496/LOC4338034	2	1	4341496	1	4338034
BP	GO:0009057	macromolecule catabolic process	0.926462	0.999878	4343510/4348840/4337749/4325148	LOC4343510/LOC4348840/LOC4337749/LOC4325148	4	3	4343510/4348840/4325148	1	4337749
BP	GO:0071705	nitrogen compound transport	0.933115	0.999878	4336552/4328370/4332283/9270360/4335899/4341225	LOC4336552/LOC4328370/LOC4332283/LOC9270360/LOC4335899/LOC4341225	6	4	4328370/4332283/9270360/4341225	2	4336552/4335899
BP	GO:0046486	glycerolipid metabolic process	0.933382	0.999878	4343582	LOC4343582	1	1	4343582	0
BP	GO:1901607	alpha-amino acid biosynthetic process	0.933382	0.999878	4347875	LOC4347875	1	0		1	4347875
BP	GO:0006508	proteolysis	0.94513	0.999878	107277140/9270589/4347174/4347860/4346292/4340883/4328633/4328060/4330362/4326667/4339804/4332219/4334194/9271773	LOC107277140/LOC9270589/LOC4347174/LOC4347860/LOC4346292/LOC4340883/LOC4328633/LOC4328060/LOC4330362/LOC4326667/LOC4339804/LOC4332219/LOC4334194/LOC9271773	14	12	9270589/4347174/4347860/4346292/4340883/4328633/4328060/4330362/4339804/4332219/4334194/9271773	2	107277140/4326667
BP	GO:0006486	protein glycosylation	0.950421	0.999878	4338859	LOC4338859	1	0		1	4338859
BP	GO:0043413	macromolecule glycosylation	0.950421	0.999878	4338859	LOC4338859	1	0		1	4338859
BP	GO:0006457	protein folding	0.954697	0.999878	4339609/4335556/4341766	LOC4339609/LOC4335556/LOC4341766	3	3	4339609/4335556/4341766	0
BP	GO:0006260	DNA replication	0.958477	0.999878	4330814	LOC4330814	1	1	4330814	0
BP	GO:0006644	phospholipid metabolic process	0.960861	0.999878	4343582	LOC4343582	1	1	4343582	0
BP	GO:0009100	glycoprotein metabolic process	0.960861	0.999878	4338859	LOC4338859	1	0		1	4338859
BP	GO:0009101	glycoprotein biosynthetic process	0.960861	0.999878	4338859	LOC4338859	1	0		1	4338859
BP	GO:0070085	glycosylation	0.960861	0.999878	4338859	LOC4338859	1	0		1	4338859
BP	GO:0008652	cellular amino acid biosynthetic process	0.963109	0.999878	4347875	LOC4347875	1	0		1	4347875
BP	GO:0006812	cation transport	0.964942	0.999878	4333006/4347418/9271816/4346870/9270408/4335729/9269583	LOC4333006/LOC4347418/LOC9271816/LOC4346870/LOC9270408/LOC4335729/LOC9269583	7	5	4333006/4347418/9271816/4346870/9269583	2	9270408/4335729
BP	GO:0009165	nucleotide biosynthetic process	0.969557	0.999878	4341496/4338034	LOC4341496/LOC4338034	2	1	4341496	1	4338034
BP	GO:1901293	nucleoside phosphate biosynthetic process	0.969557	0.999878	4341496/4338034	LOC4341496/LOC4338034	2	1	4341496	1	4338034
BP	GO:0016192	vesicle-mediated transport	0.971801	0.999878	4325024/9268636/4352920/107278602	LOC4325024/LOC9268636/LOC4352920/LOC107278602	4	1	4325024	3	9268636/4352920/107278602
BP	GO:0006974	cellular response to DNA damage stimulus	0.973807	0.999878	4330814/4327631	LOC4330814/LOC4327631	2	2	4330814/4327631	0
BP	GO:0033554	cellular response to stress	0.973807	0.999878	4330814/4327631	LOC4330814/LOC4327631	2	2	4330814/4327631	0
BP	GO:1901575	organic substance catabolic process	0.975178	0.999878	4343510/4341496/4348840/4337749/4325148/4338034	LOC4343510/LOC4341496/LOC4348840/LOC4337749/LOC4325148/LOC4338034	6	4	4343510/4341496/4348840/4325148	2	4337749/4338034
BP	GO:0009719	response to endogenous stimulus	0.97702	0.999878	9271608	LOC9271608	1	1	9271608	0
BP	GO:0009725	response to hormone	0.97702	0.999878	9271608	LOC9271608	1	1	9271608	0
BP	GO:0010033	response to organic substance	0.97702	0.999878	9271608	LOC9271608	1	1	9271608	0
BP	GO:0007154	cell communication	0.978613	0.999878	4334898/4340534/4333514/4326711/4327093/4341458/9272270/4341236/4326710	LOC4334898/LOC4340534/LOC4333514/LOC4326711/LOC4327093/LOC4341458/LOC9272270/LOC4341236/LOC4326710	9	3	4333514/4327093/4341236	6	4334898/4340534/4326711/4341458/9272270/4326710
BP	GO:0090407	organophosphate biosynthetic process	0.983158	0.999878	4347937/4341496/4338034	LOC4347937/LOC4341496/LOC4338034	3	2	4347937/4341496	1	4338034
BP	GO:0009056	catabolic process	0.98358	0.999878	4343510/4341496/4348840/4337749/4325148/4338034	LOC4343510/LOC4341496/LOC4348840/LOC4337749/LOC4325148/LOC4338034	6	4	4343510/4341496/4348840/4325148	2	4337749/4338034
BP	GO:0007017	microtubule-based process	0.985693	0.999878	4325617	LOC4325617	1	1	4325617	0
BP	GO:1901565	organonitrogen compound catabolic process	0.988401	0.999878	4337749/4325148	LOC4337749/LOC4325148	2	1	4325148	1	4337749
BP	GO:1901137	carbohydrate derivative biosynthetic process	0.991654	0.999878	4341496/4338859/4338034	LOC4341496/LOC4338859/LOC4338034	3	1	4341496	2	4338859/4338034
BP	GO:0044248	cellular catabolic process	0.994315	0.999878	4341496/4337749/4325148/4338034	LOC4341496/LOC4337749/LOC4325148/LOC4338034	4	2	4341496/4325148	2	4337749/4338034
BP	GO:0006412	translation	0.99481	0.999878	4326593/4338612/4337506/4328558/9271252/9272265/4339648/4328236/107276599/4333762	LOC4326593/LOC4338612/LOC4337506/LOC4328558/LOC9271252/LOC9272265/LOC4339648/LOC4328236/LOC107276599/LOC4333762	10	9	4326593/4338612/4337506/4328558/9271252/9272265/4339648/4328236/4333762	1	107276599
BP	GO:0007165	signal transduction	0.995033	0.999878	4340534/4333514/4327093/4341236	LOC4340534/LOC4333514/LOC4327093/LOC4341236	4	3	4333514/4327093/4341236	1	4340534
BP	GO:0023052	signaling	0.995033	0.999878	4340534/4333514/4327093/4341236	LOC4340534/LOC4333514/LOC4327093/LOC4341236	4	3	4333514/4327093/4341236	1	4340534
BP	GO:0006281	DNA repair	0.995633	0.999878	4327631	LOC4327631	1	1	4327631	0
BP	GO:0043043	peptide biosynthetic process	0.995654	0.999878	4326593/4338612/4337506/4328558/9271252/9272265/4339648/4328236/107276599/4333762	LOC4326593/LOC4338612/LOC4337506/LOC4328558/LOC9271252/LOC9272265/LOC4339648/LOC4328236/LOC107276599/LOC4333762	10	9	4326593/4338612/4337506/4328558/9271252/9272265/4339648/4328236/4333762	1	107276599
BP	GO:0006518	peptide metabolic process	0.996856	0.999878	4326593/4338612/4337506/4328558/9271252/9272265/4339648/4328236/107276599/4333762	LOC4326593/LOC4338612/LOC4337506/LOC4328558/LOC9271252/LOC9272265/LOC4339648/LOC4328236/LOC107276599/LOC4333762	10	9	4326593/4338612/4337506/4328558/9271252/9272265/4339648/4328236/4333762	1	107276599
BP	GO:0043604	amide biosynthetic process	0.997077	0.999878	4326593/4338612/4337506/4328558/9271252/9272265/4339648/4328236/107276599/4333762	LOC4326593/LOC4338612/LOC4337506/LOC4328558/LOC9271252/LOC9272265/LOC4339648/LOC4328236/LOC107276599/LOC4333762	10	9	4326593/4338612/4337506/4328558/9271252/9272265/4339648/4328236/4333762	1	107276599
BP	GO:0051716	cellular response to stimulus	0.99736	0.999878	4340534/4333514/4327093/4330814/4327631/4329036/4341236	LOC4340534/LOC4333514/LOC4327093/LOC4330814/LOC4327631/LOC4329036/LOC4341236	7	6	4333514/4327093/4330814/4327631/4329036/4341236	1	4340534
BP	GO:0006259	DNA metabolic process	0.99772	0.999878	novel.358/4330814/4327631/novel.791	-/LOC4330814/LOC4327631/-	4	2	4330814/4327631	2	novel.358/novel.791
BP	GO:0006520	cellular amino acid metabolic process	0.998058	0.999878	4347875/4325684	LOC4347875/LOC4325684	2	1	4325684	1	4347875
BP	GO:0043603	cellular amide metabolic process	0.998383	0.999878	4326593/4338612/4337506/4328558/9271252/9272265/4339648/4328236/107276599/4333762	LOC4326593/LOC4338612/LOC4337506/LOC4328558/LOC9271252/LOC9272265/LOC4339648/LOC4328236/LOC107276599/LOC4333762	10	9	4326593/4338612/4337506/4328558/9271252/9272265/4339648/4328236/4333762	1	107276599
BP	GO:0035556	intracellular signal transduction	0.998412	0.999878	4340534	LOC4340534	1	0		1	4340534
BP	GO:0033036	macromolecule localization	0.998592	0.999878	4328370/4333879	LOC4328370/LOC4333879	2	2	4328370/4333879	0
BP	GO:0015031	protein transport	0.999572	0.999878	4328370	LOC4328370	1	1	4328370	0
BP	GO:0015833	peptide transport	0.999572	0.999878	4328370	LOC4328370	1	1	4328370	0
BP	GO:0042886	amide transport	0.999572	0.999878	4328370	LOC4328370	1	1	4328370	0
BP	GO:0045184	establishment of protein localization	0.999683	0.999878	4328370	LOC4328370	1	1	4328370	0
BP	GO:0008104	protein localization	0.999765	0.999878	4328370	LOC4328370	1	1	4328370	0
BP	GO:0006396	RNA processing	0.999878	0.999878	4350155	LOC4350155	1	1	4350155	0
CC	GO:0009579	thylakoid	0.000846421	0.0196026	4326537/9269218/4342404/4347395/4334225/4335897/4327150/4343070	LOC4326537/LOC9269218/LOC4342404/LOC4347395/LOC4334225/LOC4335897/LOC4327150/LOC4343070	8	8	4326537/9269218/4342404/4347395/4334225/4335897/4327150/4343070	0
CC	GO:0044436	thylakoid part	0.000846421	0.0196026	4326537/9269218/4342404/4347395/4334225/4335897/4327150/4343070	LOC4326537/LOC9269218/LOC4342404/LOC4347395/LOC4334225/LOC4335897/LOC4327150/LOC4343070	8	8	4326537/9269218/4342404/4347395/4334225/4335897/4327150/4343070	0
CC	GO:0000786	nucleosome	0.00121785	0.0196026	4342583/4340005/4335314/4334439	LOC4342583/LOC4340005/LOC4335314/LOC4334439	4	4	4342583/4340005/4335314/4334439	0
CC	GO:0032993	protein-DNA complex	0.00176033	0.0196026	4342583/4340005/4335314/4334439	LOC4342583/LOC4340005/LOC4335314/LOC4334439	4	4	4342583/4340005/4335314/4334439	0
CC	GO:0044815	DNA packaging complex	0.00176033	0.0196026	4342583/4340005/4335314/4334439	LOC4342583/LOC4340005/LOC4335314/LOC4334439	4	4	4342583/4340005/4335314/4334439	0
CC	GO:0048046	apoplast	0.00241877	0.0196026	4341940/4336904/4345019/4350662/4330402	LOC4341940/LOC4336904/LOC4345019/LOC4350662/LOC4330402	5	5	4341940/4336904/4345019/4350662/4330402	0
CC	GO:0000785	chromatin	0.00245033	0.0196026	4342583/4340005/4335314/4334439	LOC4342583/LOC4340005/LOC4335314/LOC4334439	4	4	4342583/4340005/4335314/4334439	0
CC	GO:0009521	photosystem	0.00303612	0.0212529	4326537/9269218/4342404/4347395/4335897/4327150/4343070	LOC4326537/LOC9269218/LOC4342404/LOC4347395/LOC4335897/LOC4327150/LOC4343070	7	7	4326537/9269218/4342404/4347395/4335897/4327150/4343070	0
CC	GO:0034357	photosynthetic membrane	0.00348633	0.0216927	4326537/9269218/4342404/4347395/4335897/4327150/4343070	LOC4326537/LOC9269218/LOC4342404/LOC4347395/LOC4335897/LOC4327150/LOC4343070	7	7	4326537/9269218/4342404/4347395/4335897/4327150/4343070	0
CC	GO:0005618	cell wall	0.00654336	0.0333116	4341940/4336904/4345019/4350662/4330402/4327285/4344369	LOC4341940/LOC4336904/LOC4345019/LOC4350662/LOC4330402/LOC4327285/LOC4344369	7	6	4341940/4336904/4345019/4350662/4330402/4327285	1	4344369
CC	GO:0030312	external encapsulating structure	0.00654336	0.0333116	4341940/4336904/4345019/4350662/4330402/4327285/4344369	LOC4341940/LOC4336904/LOC4345019/LOC4350662/LOC4330402/LOC4327285/LOC4344369	7	6	4341940/4336904/4345019/4350662/4330402/4327285	1	4344369
CC	GO:0005576	extracellular region	0.011462	0.0534893	4341940/4336904/4345019/4350662/4330402/4326000	LOC4341940/LOC4336904/LOC4345019/LOC4350662/LOC4330402/LOC4326000	6	5	4341940/4336904/4345019/4350662/4330402	1	4326000
CC	GO:0009522	photosystem I	0.0129117	0.0556196	4342404/4347395/4343070	LOC4342404/LOC4347395/LOC4343070	3	3	4342404/4347395/4343070	0
CC	GO:0071944	cell periphery	0.0161883	0.0647532	4341940/4336904/4345019/4325024/4350662/4329036/9268636/107278602/4330402/4327285/4344369	LOC4341940/LOC4336904/LOC4345019/LOC4325024/LOC4350662/LOC4329036/LOC9268636/LOC107278602/LOC4330402/LOC4327285/LOC4344369	11	8	4341940/4336904/4345019/4325024/4350662/4329036/4330402/4327285	3	9268636/107278602/4344369
CC	GO:0009523	photosystem II	0.0505061	0.188556	4326537/9269218/4335897/4327150	LOC4326537/LOC9269218/LOC4335897/LOC4327150	4	4	4326537/9269218/4335897/4327150	0
CC	GO:0044427	chromosomal part	0.0677181	0.237013	4342583/4340005/4335314/4334439	LOC4342583/LOC4340005/LOC4335314/LOC4334439	4	4	4342583/4340005/4335314/4334439	0
CC	GO:0005694	chromosome	0.102914	0.334608	4342583/4340005/4335314/4334439/9269307	LOC4342583/LOC4340005/LOC4335314/LOC4334439/LOC9269307	5	4	4342583/4340005/4335314/4334439	1	9269307
CC	GO:0031225	anchored component of membrane	0.107553	0.334608	4329036/4338658	LOC4329036/LOC4338658	2	2	4329036/4338658	0
CC	GO:0009654	photosystem II oxygen evolving complex	0.315286	0.776992	4326537/4335897	LOC4326537/LOC4335897	2	2	4326537/4335897	0
CC	GO:0000145	exocyst	0.332845	0.776992	4325024/9268636/107278602	LOC4325024/LOC9268636/LOC107278602	3	1	4325024	2	9268636/107278602
CC	GO:0005938	cell cortex	0.332845	0.776992	4325024/9268636/107278602	LOC4325024/LOC9268636/LOC107278602	3	1	4325024	2	9268636/107278602
CC	GO:0044448	cell cortex part	0.332845	0.776992	4325024/9268636/107278602	LOC4325024/LOC9268636/LOC107278602	3	1	4325024	2	9268636/107278602
CC	GO:0099568	cytoplasmic region	0.332845	0.776992	4325024/9268636/107278602	LOC4325024/LOC9268636/LOC107278602	3	1	4325024	2	9268636/107278602
CC	GO:0042651	thylakoid membrane	0.332997	0.776992	4326537/4335897	LOC4326537/LOC4335897	2	2	4326537/4335897	0
CC	GO:1990204	oxidoreductase complex	0.368002	0.7978	4326537/4335897	LOC4326537/LOC4335897	2	2	4326537/4335897	0
CC	GO:0099023	tethering complex	0.372425	0.7978	4325024/9268636/107278602	LOC4325024/LOC9268636/LOC107278602	3	1	4325024	2	9268636/107278602
CC	GO:0005875	microtubule associated complex	0.384654	0.7978	4325617	LOC4325617	1	1	4325617	0
CC	GO:0005777	peroxisome	0.413879	0.799215	4336511	LOC4336511	1	1	4336511	0
CC	GO:0042579	microbody	0.413879	0.799215	4336511	LOC4336511	1	1	4336511	0
CC	GO:0098796	membrane protein complex	0.474389	0.885526	4326537/9269218/4342404/4347395/4335897/4327150/4343070	LOC4326537/LOC9269218/LOC4342404/LOC4347395/LOC4335897/LOC4327150/LOC4343070	7	7	4326537/9269218/4342404/4347395/4335897/4327150/4343070	0
CC	GO:0005743	mitochondrial inner membrane	0.540587	0.95447	4345559	LOC4345559	1	1	4345559	0
CC	GO:0015630	microtubule cytoskeleton	0.562456	0.95447	4325617	LOC4325617	1	1	4325617	0
CC	GO:0019866	organelle inner membrane	0.562456	0.95447	4345559	LOC4345559	1	1	4345559	0
CC	GO:0044459	plasma membrane part	0.622054	0.991058	4329036	LOC4329036	1	1	4329036	0
CC	GO:0005886	plasma membrane	0.657237	0.991058	4329036	LOC4329036	1	1	4329036	0
CC	GO:0019898	extrinsic component of membrane	0.657237	0.991058	4335897	LOC4335897	1	1	4335897	0
CC	GO:0043228	non-membrane-bounded organelle	0.672694	0.991058	4325617/4342583/4340005/4335314/4334439/4326593/4337506/4328558/9271252/9272265/4339648/4328236/9269307/107276599	LOC4325617/LOC4342583/LOC4340005/LOC4335314/LOC4334439/LOC4326593/LOC4337506/LOC4328558/LOC9271252/LOC9272265/LOC4339648/LOC4328236/LOC9269307/LOC107276599	14	12	4325617/4342583/4340005/4335314/4334439/4326593/4337506/4328558/9271252/9272265/4339648/4328236	2	9269307/107276599
CC	GO:0043232	intracellular non-membrane-bounded organelle	0.672694	0.991058	4325617/4342583/4340005/4335314/4334439/4326593/4337506/4328558/9271252/9272265/4339648/4328236/9269307/107276599	LOC4325617/LOC4342583/LOC4340005/LOC4335314/LOC4334439/LOC4326593/LOC4337506/LOC4328558/LOC9271252/LOC9272265/LOC4339648/LOC4328236/LOC9269307/LOC107276599	14	12	4325617/4342583/4340005/4335314/4334439/4326593/4337506/4328558/9271252/9272265/4339648/4328236	2	9269307/107276599
CC	GO:0031966	mitochondrial membrane	0.744441	0.991058	4345559	LOC4345559	1	1	4345559	0
CC	GO:0005740	mitochondrial envelope	0.768301	0.991058	4345559	LOC4345559	1	1	4345559	0
CC	GO:0031090	organelle membrane	0.829041	0.991058	4336511/4345559	LOC4336511/LOC4345559	2	2	4336511/4345559	0
CC	GO:0005840	ribosome	0.843306	0.991058	4326593/4337506/4328558/9271252/9272265/4339648/4328236/107276599	LOC4326593/LOC4337506/LOC4328558/LOC9271252/LOC9272265/LOC4339648/LOC4328236/LOC107276599	8	7	4326593/4337506/4328558/9271252/9272265/4339648/4328236	1	107276599
CC	GO:0044430	cytoskeletal part	0.843567	0.991058	4325617	LOC4325617	1	1	4325617	0
CC	GO:0005856	cytoskeleton	0.851075	0.991058	4325617	LOC4325617	1	1	4325617	0
CC	GO:0098805	whole membrane	0.851075	0.991058	4336511	LOC4336511	1	1	4336511	0
CC	GO:0031967	organelle envelope	0.858226	0.991058	4345559	LOC4345559	1	1	4345559	0
CC	GO:0031975	envelope	0.858226	0.991058	4345559	LOC4345559	1	1	4345559	0
CC	GO:0044429	mitochondrial part	0.865036	0.991058	4345559	LOC4345559	1	1	4345559	0
CC	GO:0098588	bounding membrane of organelle	0.904426	0.991058	4336511	LOC4336511	1	1	4336511	0
CC	GO:0005739	mitochondrion	0.904439	0.991058	4330735/4345559	LOC4330735/LOC4345559	2	2	4330735/4345559	0
CC	GO:1990904	ribonucleoprotein complex	0.926659	0.991058	4326593/4337506/4328558/9271252/9272265/4339648/4328236/107276599	LOC4326593/LOC4337506/LOC4328558/LOC9271252/LOC9272265/LOC4339648/LOC4328236/LOC107276599	8	7	4326593/4337506/4328558/9271252/9272265/4339648/4328236	1	107276599
CC	GO:0044422	organelle part	0.978561	0.991058	4325617/4342583/4340005/4335314/4334439/4336511/4345559	LOC4325617/LOC4342583/LOC4340005/LOC4335314/LOC4334439/LOC4336511/LOC4345559	7	7	4325617/4342583/4340005/4335314/4334439/4336511/4345559	0
CC	GO:0044446	intracellular organelle part	0.978561	0.991058	4325617/4342583/4340005/4335314/4334439/4336511/4345559	LOC4325617/LOC4342583/LOC4340005/LOC4335314/LOC4334439/LOC4336511/LOC4345559	7	7	4325617/4342583/4340005/4335314/4334439/4336511/4345559	0
CC	GO:0044444	cytoplasmic part	0.985973	0.991058	4336511/4326593/4325024/4330735/4337506/4328558/9271252/9268636/9272265/4339648/4345559/4328236/107278602/107276599/4327150	LOC4336511/LOC4326593/LOC4325024/LOC4330735/LOC4337506/LOC4328558/LOC9271252/LOC9268636/LOC9272265/LOC4339648/LOC4345559/LOC4328236/LOC107278602/LOC107276599/LOC4327150	15	12	4336511/4326593/4325024/4330735/4337506/4328558/9271252/9272265/4339648/4345559/4328236/4327150	3	9268636/107278602/107276599
CC	GO:0005634	nucleus	0.990288	0.991058	4342583/4340005/4335314/4334439/4346229/4330814/4324158/4342047/4336701/4334080/4331449/9270355/4341273	LOC4342583/LOC4340005/LOC4335314/LOC4334439/LOC4346229/LOC4330814/LOC4324158/LOC4342047/LOC4336701/LOC4334080/LOC4331449/LOC9270355/LOC4341273	13	11	4342583/4340005/4335314/4334439/4346229/4330814/4342047/4336701/4334080/4331449/9270355	2	4324158/4341273
CC	GO:1902494	catalytic complex	0.991058	0.991058	4326537/4335897	LOC4326537/LOC4335897	2	2	4326537/4335897	0
MF	GO:0020037	heme binding	4.65668e-05	0.00487416	4349746/9269725/4324556/4351461/4347261/4336088/4339836/4341861/4334183/4346234/4350521/4326273/4329422/4342251/4325417/4333368/4332123/4341935/4331437/4347650/4334233/4351438/4327184/4334200/4340714/4326716/4349792/4327181/9266092/4337732/4344671/4331118/4351346/4327539/4344026/4337725/9270528/4351459/4347207/9267503	LOC4349746/LOC9269725/LOC4324556/LOC4351461/LOC4347261/LOC4336088/LOC4339836/LOC4341861/LOC4334183/LOC4346234/LOC4350521/LOC4326273/LOC4329422/LOC4342251/LOC4325417/LOC4333368/LOC4332123/LOC4341935/LOC4331437/LOC4347650/LOC4334233/LOC4351438/LOC4327184/LOC4334200/LOC4340714/LOC4326716/LOC4349792/LOC4327181/LOC9266092/LOC4337732/LOC4344671/LOC4331118/LOC4351346/LOC4327539/LOC4344026/LOC4337725/LOC…	40	35	4349746/9269725/4351461/4347261/4336088/4339836/4341861/4346234/4350521/4326273/4329422/4342251/4325417/4333368/4332123/4341935/4331437/4347650/4334233/4327184/4334200/4340714/4326716/4349792/4327181/9266092/4337732/4344671/4331118/4351346/4327539/4344026/4337725/9270528/4351459	5	4324556/4334183/4351438/4347207/9267503
MF	GO:0046906	tetrapyrrole binding	4.9234e-05	0.00487416	4349746/9269725/4324556/4351461/4347261/4336088/4339836/4341861/4334183/4346234/4350521/4326273/4329422/4342251/4325417/4333368/4332123/4341935/4331437/4347650/4334233/4351438/4327184/4334200/4340714/4326716/4349792/4327181/9266092/4337732/4344671/4331118/4351346/4327539/4344026/4337725/9270528/4351459/4347207/9267503	LOC4349746/LOC9269725/LOC4324556/LOC4351461/LOC4347261/LOC4336088/LOC4339836/LOC4341861/LOC4334183/LOC4346234/LOC4350521/LOC4326273/LOC4329422/LOC4342251/LOC4325417/LOC4333368/LOC4332123/LOC4341935/LOC4331437/LOC4347650/LOC4334233/LOC4351438/LOC4327184/LOC4334200/LOC4340714/LOC4326716/LOC4349792/LOC4327181/LOC9266092/LOC4337732/LOC4344671/LOC4331118/LOC4351346/LOC4327539/LOC4344026/LOC4337725/LOC…	40	35	4349746/9269725/4351461/4347261/4336088/4339836/4341861/4346234/4350521/4326273/4329422/4342251/4325417/4333368/4332123/4341935/4331437/4347650/4334233/4327184/4334200/4340714/4326716/4349792/4327181/9266092/4337732/4344671/4331118/4351346/4327539/4344026/4337725/9270528/4351459	5	4324556/4334183/4351438/4347207/9267503
MF	GO:0016757	transferase activity, transferring glycosyl groups	0.000156883	0.00957466	4341940/4336904/4344719/4345019/4343353/4332564/4338859/4337967/4329821/4339227/4330775/4326083/4332145/9271101/4324625/4333715/107277037/4350662/4324165/4350429/4343325/4335428/4335303/4334081/4348003/4336486/112936005/4331856/4326218/4347093/4340642/4330402/4334163/4339386/4329764/9266253/4327546/4336447/4328853/9272567	LOC4341940/LOC4336904/LOC4344719/LOC4345019/LOC4343353/LOC4332564/LOC4338859/LOC4337967/LOC4329821/LOC4339227/LOC4330775/LOC4326083/LOC4332145/LOC9271101/LOC4324625/LOC4333715/LOC107277037/LOC4350662/LOC4324165/LOC4350429/LOC4343325/LOC4335428/LOC4335303/LOC4334081/LOC4348003/LOC4336486/LOC112936005/LOC4331856/LOC4326218/LOC4347093/LOC4340642/LOC4330402/LOC4334163/LOC4339386/LOC4329764/LOC9266253…	40	34	4341940/4336904/4344719/4345019/4343353/4332564/4337967/4329821/4339227/4326083/9271101/4324625/4333715/4350662/4324165/4350429/4343325/4335428/4335303/4334081/4336486/112936005/4331856/4347093/4340642/4330402/4334163/4339386/4329764/9266253/4327546/4336447/4328853/9272567	6	4338859/4330775/4332145/107277037/4348003/4326218
MF	GO:0005506	iron ion binding	0.000238385	0.00957466	4349746/9269725/4336753/4351461/4347261/4339836/4334183/4346234/4350521/4329422/4345270/4347115/4333368/4347650/4334233/4349224/4351438/4327184/4340714/4349792/4327181/9266092/4344671/4351346/4334311/4327539/4344026/9270528/4351459/4347207/9267503	LOC4349746/LOC9269725/LOC4336753/LOC4351461/LOC4347261/LOC4339836/LOC4334183/LOC4346234/LOC4350521/LOC4329422/LOC4345270/LOC4347115/LOC4333368/LOC4347650/LOC4334233/LOC4349224/LOC4351438/LOC4327184/LOC4340714/LOC4349792/LOC4327181/LOC9266092/LOC4344671/LOC4351346/LOC4334311/LOC4327539/LOC4344026/LOC9270528/LOC4351459/LOC4347207/LOC9267503	31	27	4349746/9269725/4336753/4351461/4347261/4339836/4346234/4350521/4329422/4345270/4347115/4333368/4347650/4334233/4349224/4327184/4340714/4349792/4327181/9266092/4344671/4351346/4334311/4327539/4344026/9270528/4351459	4	4334183/4351438/4347207/9267503
MF	GO:0016758	transferase activity, transferring hexosyl groups	0.000241784	0.00957466	4341940/4336904/4344719/4345019/4343353/4338859/4337967/4329821/4339227/4330775/9271101/4324625/107277037/4350662/4324165/4350429/4343325/4335428/4335303/4334081/4348003/112936005/4326218/4347093/4330402/4334163/4339386/4329764/9266253/4327546/4336447/4328853/9272567	LOC4341940/LOC4336904/LOC4344719/LOC4345019/LOC4343353/LOC4338859/LOC4337967/LOC4329821/LOC4339227/LOC4330775/LOC9271101/LOC4324625/LOC107277037/LOC4350662/LOC4324165/LOC4350429/LOC4343325/LOC4335428/LOC4335303/LOC4334081/LOC4348003/LOC112936005/LOC4326218/LOC4347093/LOC4330402/LOC4334163/LOC4339386/LOC4329764/LOC9266253/LOC4327546/LOC4336447/LOC4328853/LOC9272567	33	28	4341940/4336904/4344719/4345019/4343353/4337967/4329821/4339227/9271101/4324625/4350662/4324165/4350429/4343325/4335428/4335303/4334081/112936005/4347093/4330402/4334163/4339386/4329764/9266253/4327546/4336447/4328853/9272567	5	4338859/4330775/107277037/4348003/4326218
MF	GO:0016705	oxidoreductase activity, acting on paired donors, with incorporation or reduction of molecular oxygen	0.000491709	0.0162264	4349746/9269725/4327738/4351461/4347261/4344389/4339836/4334183/4346234/4350521/4329422/4333368/4347650/4334233/4334994/4325178/4351438/4327184/4340714/4349792/4327181/9266092/4344671/4351346/4341196/4327539/4344026/9270528/4351459/4347207/9267503	LOC4349746/LOC9269725/LOC4327738/LOC4351461/LOC4347261/LOC4344389/LOC4339836/LOC4334183/LOC4346234/LOC4350521/LOC4329422/LOC4333368/LOC4347650/LOC4334233/LOC4334994/LOC4325178/LOC4351438/LOC4327184/LOC4340714/LOC4349792/LOC4327181/LOC9266092/LOC4344671/LOC4351346/LOC4341196/LOC4327539/LOC4344026/LOC9270528/LOC4351459/LOC4347207/LOC9267503	31	27	4349746/9269725/4327738/4351461/4347261/4344389/4339836/4346234/4350521/4329422/4333368/4347650/4334233/4334994/4325178/4327184/4340714/4349792/4327181/9266092/4344671/4351346/4341196/4327539/4344026/9270528/4351459	4	4334183/4351438/4347207/9267503
MF	GO:0016798	hydrolase activity, acting on glycosyl bonds	0.000620514	0.0175517	4341940/4336904/4343510/4345019/4332724/4338556/4332132/4349916/4334116/4347660/4330750/4335780/4331458/4348840/4347685/4327631/4333617/4337166/4350662/107276043/4337749/4349141/4325148/4348634/4324050/4330402/4327860/4329553/4333762/4333944/4340299/4336142/4332097	LOC4341940/LOC4336904/LOC4343510/LOC4345019/LOC4332724/LOC4338556/LOC4332132/LOC4349916/LOC4334116/LOC4347660/LOC4330750/LOC4335780/LOC4331458/LOC4348840/LOC4347685/LOC4327631/LOC4333617/LOC4337166/LOC4350662/LOC107276043/LOC4337749/LOC4349141/LOC4325148/LOC4348634/LOC4324050/LOC4330402/LOC4327860/LOC4329553/LOC4333762/LOC4333944/LOC4340299/LOC4336142/LOC4332097	33	27	4341940/4336904/4343510/4345019/4332724/4338556/4332132/4334116/4330750/4335780/4331458/4348840/4347685/4327631/4337166/4350662/107276043/4325148/4324050/4330402/4327860/4329553/4333762/4333944/4340299/4336142/4332097	6	4349916/4347660/4333617/4337749/4349141/4348634
MF	GO:0004553	hydrolase activity, hydrolyzing O-glycosyl compounds	0.00102676	0.0254124	4341940/4336904/4343510/4345019/4332724/4338556/4332132/4349916/4334116/4347660/4330750/4335780/4331458/4348840/4347685/4333617/4337166/4350662/107276043/4337749/4349141/4325148/4348634/4324050/4330402/4327860/4329553/4333944/4336142/4332097	LOC4341940/LOC4336904/LOC4343510/LOC4345019/LOC4332724/LOC4338556/LOC4332132/LOC4349916/LOC4334116/LOC4347660/LOC4330750/LOC4335780/LOC4331458/LOC4348840/LOC4347685/LOC4333617/LOC4337166/LOC4350662/LOC107276043/LOC4337749/LOC4349141/LOC4325148/LOC4348634/LOC4324050/LOC4330402/LOC4327860/LOC4329553/LOC4333944/LOC4336142/LOC4332097	30	24	4341940/4336904/4343510/4345019/4332724/4338556/4332132/4334116/4330750/4335780/4331458/4348840/4347685/4337166/4350662/107276043/4325148/4324050/4330402/4327860/4329553/4333944/4336142/4332097	6	4349916/4347660/4333617/4337749/4349141/4348634
MF	GO:0008374	O-acyltransferase activity	0.00137879	0.0293113	4329826/4333995/107279014/4332160/4329820/4329823	LOC4329826/LOC4333995/LOC107279014/LOC4332160/LOC4329820/LOC4329823	6	6	4329826/4333995/107279014/4332160/4329820/4329823	0
MF	GO:0046982	protein heterodimerization activity	0.00148037	0.0293113	4332433/4347799/4333105/4331427/4339049/4325069/9270544/4333939/4324502/4347135/4345904	LOC4332433/LOC4347799/LOC4333105/LOC4331427/LOC4339049/LOC4325069/LOC9270544/LOC4333939/LOC4324502/LOC4347135/LOC4345904	11	11	4332433/4347799/4333105/4331427/4339049/4325069/9270544/4333939/4324502/4347135/4345904	0
MF	GO:0016762	xyloglucan:xyloglucosyl transferase activity	0.00361631	0.0650937	4341940/4336904/4345019/4350662/4330402	LOC4341940/LOC4336904/LOC4345019/LOC4350662/LOC4330402	5	5	4341940/4336904/4345019/4350662/4330402	0
MF	GO:0046527	glucosyltransferase activity	0.0132447	0.206657	4341940/4336904/4344719/4345019/4324625/4350662/4335303/4347093/4330402	LOC4341940/LOC4336904/LOC4344719/LOC4345019/LOC4324625/LOC4350662/LOC4335303/LOC4347093/LOC4330402	9	9	4341940/4336904/4344719/4345019/4324625/4350662/4335303/4347093/4330402	0
MF	GO:0004601	peroxidase activity	0.0135684	0.206657	4324556/4336088/4341861/4326273/4342251/4325417/4352439/4341935/4331437/4334200/4326716/4337732/4337725	LOC4324556/LOC4336088/LOC4341861/LOC4326273/LOC4342251/LOC4325417/LOC4352439/LOC4341935/LOC4331437/LOC4334200/LOC4326716/LOC4337732/LOC4337725	13	12	4336088/4341861/4326273/4342251/4325417/4352439/4341935/4331437/4334200/4326716/4337732/4337725	1	4324556
MF	GO:0016684	oxidoreductase activity, acting on peroxide as acceptor	0.0153092	0.216516	4324556/4336088/4341861/4326273/4342251/4325417/4352439/4341935/4331437/4334200/4326716/4337732/4337725	LOC4324556/LOC4336088/LOC4341861/LOC4326273/LOC4342251/LOC4325417/LOC4352439/LOC4341935/LOC4331437/LOC4334200/LOC4326716/LOC4337732/LOC4337725	13	12	4336088/4341861/4326273/4342251/4325417/4352439/4341935/4331437/4334200/4326716/4337732/4337725	1	4324556
MF	GO:0015036	disulfide oxidoreductase activity	0.0195202	0.225864	4336932/4340534/9269297/4338050/4327420/9269479	LOC4336932/LOC4340534/LOC9269297/LOC4338050/LOC4327420/LOC9269479	6	4	9269297/4338050/4327420/9269479	2	4336932/4340534
MF	GO:0004857	enzyme inhibitor activity	0.01992	0.225864	4344463/novel.1290/4351988/4326000/4327285/4335958/4344369	LOC4344463/-/LOC4351988/LOC4326000/LOC4327285/LOC4335958/LOC4344369	7	4	4344463/4351988/4327285/4335958	3	novel.1290/4326000/4344369
MF	GO:0016209	antioxidant activity	0.0204049	0.225864	4324556/4336088/4341861/4326273/4342251/4325417/4352439/4341935/4331437/4334200/4326716/4337732/4337725	LOC4324556/LOC4336088/LOC4341861/LOC4326273/LOC4342251/LOC4325417/LOC4352439/LOC4341935/LOC4331437/LOC4334200/LOC4326716/LOC4337732/LOC4337725	13	12	4336088/4341861/4326273/4342251/4325417/4352439/4341935/4331437/4334200/4326716/4337732/4337725	1	4324556
MF	GO:0003700	DNA binding transcription factor activity	0.0207765	0.225864	4330306/4339759/4336721/4346229/4345940/4326489/4330829/4340244/4328662/4345363/4331479/4331890/9268836/4324158/107276354/9271357/4328579/4323832/4349379/4342047/4336701/107277951/4334080/9270349/4330203/4341753/9266123/4347619/4345815/4341273/4349800/4347266	LOC4330306/LOC4339759/LOC4336721/LOC4346229/LOC4345940/LOC4326489/LOC4330829/LOC4340244/LOC4328662/LOC4345363/LOC4331479/LOC4331890/LOC9268836/LOC4324158/LOC107276354/LOC9271357/LOC4328579/LOC4323832/LOC4349379/LOC4342047/LOC4336701/LOC107277951/LOC4334080/LOC9270349/LOC4330203/LOC4341753/LOC9266123/LOC4347619/LOC4345815/LOC4341273/LOC4349800/LOC4347266	32	25	4330306/4339759/4336721/4346229/4326489/4330829/4328662/4331479/4331890/9268836/107276354/9271357/4323832/4349379/4342047/4336701/107277951/4334080/9270349/4330203/4341753/4347619/4345815/4349800/4347266	7	4345940/4340244/4345363/4324158/4328579/9266123/4341273
MF	GO:0009055	electron transfer activity	0.0216738	0.225864	4334174/4340534/4339560/4344439/9269297/4326916/4352166/4340492/4331118/4338050/4327420/9269479	LOC4334174/LOC4340534/LOC4339560/LOC4344439/LOC9269297/LOC4326916/LOC4352166/LOC4340492/LOC4331118/LOC4338050/LOC4327420/LOC9269479	12	11	4334174/4339560/4344439/9269297/4326916/4352166/4340492/4331118/4338050/4327420/9269479	1	4340534
MF	GO:0005342	organic acid transmembrane transporter activity	0.0281022	0.25292	4336552/9270360/4335899/4341225	LOC4336552/LOC9270360/LOC4335899/LOC4341225	4	2	9270360/4341225	2	4336552/4335899
MF	GO:0015171	amino acid transmembrane transporter activity	0.0281022	0.25292	4336552/9270360/4335899/4341225	LOC4336552/LOC9270360/LOC4335899/LOC4341225	4	2	9270360/4341225	2	4336552/4335899
MF	GO:0046943	carboxylic acid transmembrane transporter activity	0.0281022	0.25292	4336552/9270360/4335899/4341225	LOC4336552/LOC9270360/LOC4335899/LOC4341225	4	2	9270360/4341225	2	4336552/4335899
MF	GO:0016788	hydrolase activity, acting on ester bonds	0.0306175	0.263577	4329468/4342108/4325071/4351526/4336129/novel.465/novel.358/4338093/4347708/4324704/4349795/4326932/4343749/4332627/4335866/4337879/4340980/4350155/9272069/4348540/4327285/4326986/4341770/4330264/9271433/4325257/4344369	LOC4329468/LOC4342108/LOC4325071/LOC4351526/LOC4336129/-/-/LOC4338093/LOC4347708/LOC4324704/LOC4349795/LOC4326932/LOC4343749/LOC4332627/LOC4335866/LOC4337879/LOC4340980/LOC4350155/LOC9272069/LOC4348540/LOC4327285/LOC4326986/LOC4341770/LOC4330264/LOC9271433/LOC4325257/LOC4344369	27	21	4329468/4342108/4325071/4351526/4336129/novel.465/4338093/4324704/4349795/4343749/4335866/4337879/4340980/4350155/9272069/4327285/4326986/4341770/4330264/9271433/4325257	6	novel.358/4347708/4326932/4332627/4348540/4344369
MF	GO:0015035	protein disulfide oxidoreductase activity	0.0356343	0.293397	4340534/9269297/4338050/4327420/9269479	LOC4340534/LOC9269297/LOC4338050/LOC4327420/LOC9269479	5	4	9269297/4338050/4327420/9269479	1	4340534
MF	GO:0008514	organic anion transmembrane transporter activity	0.0370451	0.293397	4336552/9270360/4335899/4341225	LOC4336552/LOC9270360/LOC4335899/LOC4341225	4	2	9270360/4341225	2	4336552/4335899
MF	GO:0051087	chaperone binding	0.0387487	0.295086	4347626/4339971/4346224	LOC4347626/LOC4339971/LOC4346224	3	3	4347626/4339971/4346224	0
MF	GO:0015238	drug transmembrane transporter activity	0.045624	0.322627	4333291/9270049/4349662/4330303/4352793/4331884	LOC4333291/LOC9270049/LOC4349662/LOC4330303/LOC4352793/LOC4331884	6	4	4333291/9270049/4349662/4330303	2	4352793/4331884
MF	GO:0016667	oxidoreductase activity, acting on a sulfur group of donors	0.045624	0.322627	4336932/4340534/9269297/4338050/4327420/9269479	LOC4336932/LOC4340534/LOC9269297/LOC4338050/LOC4327420/LOC9269479	6	4	9269297/4338050/4327420/9269479	2	4336932/4340534
MF	GO:0140110	transcription regulator activity	0.0490705	0.335033	4330306/4339759/4336721/4346229/4345940/4326489/4330829/4340244/4328662/4345363/4331479/4331890/9268836/4324158/107276354/9271357/4328579/4323832/4349379/4342047/4336701/107277951/4334080/9270349/4330203/4341753/9266123/4347619/4345815/4341273/4349800/4347266	LOC4330306/LOC4339759/LOC4336721/LOC4346229/LOC4345940/LOC4326489/LOC4330829/LOC4340244/LOC4328662/LOC4345363/LOC4331479/LOC4331890/LOC9268836/LOC4324158/LOC107276354/LOC9271357/LOC4328579/LOC4323832/LOC4349379/LOC4342047/LOC4336701/LOC107277951/LOC4334080/LOC9270349/LOC4330203/LOC4341753/LOC9266123/LOC4347619/LOC4345815/LOC4341273/LOC4349800/LOC4347266	32	25	4330306/4339759/4336721/4346229/4326489/4330829/4328662/4331479/4331890/9268836/107276354/9271357/4323832/4349379/4342047/4336701/107277951/4334080/9270349/4330203/4341753/4347619/4345815/4349800/4347266	7	4345940/4340244/4345363/4324158/4328579/9266123/4341273
MF	GO:0004842	ubiquitin-protein transferase activity	0.0559258	0.357203	4329616/4330628/4340611/4329591/107279016/4332204/4347907/4341362	LOC4329616/LOC4330628/LOC4340611/LOC4329591/LOC107279016/LOC4332204/LOC4347907/LOC4341362	8	6	4329616/4330628/4340611/4329591/107279016/4332204	2	4347907/4341362
MF	GO:0019787	ubiquitin-like protein transferase activity	0.0559258	0.357203	4329616/4330628/4340611/4329591/107279016/4332204/4347907/4341362	LOC4329616/LOC4330628/LOC4340611/LOC4329591/LOC107279016/LOC4332204/LOC4347907/LOC4341362	8	6	4329616/4330628/4340611/4329591/107279016/4332204	2	4347907/4341362
MF	GO:0004521	endoribonuclease activity	0.0657449	0.406797	novel.465/novel.358/4347708/4350155	-/-/LOC4347708/LOC4350155	4	2	novel.465/4350155	2	novel.358/4347708
MF	GO:0004497	monooxygenase activity	0.0797047	0.455083	4345877/4334994/4325178/4341196	LOC4345877/LOC4334994/LOC4325178/LOC4341196	4	3	4334994/4325178/4341196	1	4345877
MF	GO:0016891	endoribonuclease activity, producing 5'-phosphomonoesters	0.0804439	0.455083	novel.465/novel.358/4350155	-/-/LOC4350155	3	2	novel.465/4350155	1	novel.358
MF	GO:0016893	endonuclease activity, active with either ribo- or deoxyribonucleic acids and producing 5'-phosphomonoesters	0.0804439	0.455083	novel.465/novel.358/4350155	-/-/LOC4350155	3	2	novel.465/4350155	1	novel.358
MF	GO:0016161	beta-amylase activity	0.0903095	0.496116	4343510/4348840	LOC4343510/LOC4348840	2	2	4343510/4348840	0
MF	GO:0050660	flavin adenine dinucleotide binding	0.0948882	0.496116	4344706/4337904/107281167/4348932/4334994/4325178/4341258/4349162/4341196	LOC4344706/LOC4337904/LOC107281167/LOC4348932/LOC4334994/LOC4325178/LOC4341258/LOC4349162/LOC4341196	9	7	4344706/107281167/4348932/4334994/4325178/4341258/4341196	2	4337904/4349162
MF	GO:0016747	transferase activity, transferring acyl groups other than amino-acyl groups	0.0952143	0.496116	4340176/4329826/4333995/107279014/4332160/107276596/4341445/4329820/4326476/9266801/4343015/4329823/4329372/9269956	LOC4340176/LOC4329826/LOC4333995/LOC107279014/LOC4332160/LOC107276596/LOC4341445/LOC4329820/LOC4326476/LOC9266801/LOC4343015/LOC4329823/LOC4329372/LOC9269956	14	11	4340176/4329826/4333995/107279014/4332160/4329820/4326476/9266801/4343015/4329823/9269956	3	107276596/4341445/4329372
MF	GO:0016614	oxidoreductase activity, acting on CH-OH group of donors	0.0984894	0.500023	4343993/4344706/4350528/107281167/4333783/4348932/4326581/4341258/4349162/4346017/107277781	LOC4343993/LOC4344706/LOC4350528/LOC107281167/LOC4333783/LOC4348932/LOC4326581/LOC4341258/LOC4349162/LOC4346017/LOC107277781	11	9	4343993/4344706/4350528/107281167/4348932/4326581/4341258/4346017/107277781	2	4333783/4349162
MF	GO:0004867	serine-type endopeptidase inhibitor activity	0.106741	0.500786	novel.1290/4326000	-/LOC4326000	2	0		2	novel.1290/4326000
MF	GO:0003779	actin binding	0.120308	0.500786	4337605/4336902/4337926/4330233	LOC4337605/LOC4336902/LOC4337926/LOC4330233	4	2	4337605/4337926	2	4336902/4330233
MF	GO:0016746	transferase activity, transferring acyl groups	0.121428	0.500786	4340176/4329826/4333995/107279014/9268154/4332160/107276596/4341445/4329820/4326476/4328061/9266801/4343015/4329823/4329372/9269956	LOC4340176/LOC4329826/LOC4333995/LOC107279014/LOC9268154/LOC4332160/LOC107276596/LOC4341445/LOC4329820/LOC4326476/LOC4328061/LOC9266801/LOC4343015/LOC4329823/LOC4329372/LOC9269956	16	12	4340176/4329826/4333995/107279014/4332160/4329820/4326476/4328061/9266801/4343015/4329823/9269956	4	9268154/107276596/4341445/4329372
MF	GO:0004499	N,N-dimethylaniline monooxygenase activity	0.12314	0.500786	4334994/4325178/4341196	LOC4334994/LOC4325178/LOC4341196	3	3	4334994/4325178/4341196	0
MF	GO:0008081	phosphoric diester hydrolase activity	0.12314	0.500786	4329468/4336129/4335866	LOC4329468/LOC4336129/LOC4335866	3	3	4329468/4336129/4335866	0
MF	GO:0004568	chitinase activity	0.123889	0.500786	4337749/4325148	LOC4337749/LOC4325148	2	1	4325148	1	4337749
MF	GO:0004540	ribonuclease activity	0.129325	0.500786	novel.465/novel.358/4347708/4350155	-/-/LOC4347708/LOC4350155	4	2	novel.465/4350155	2	novel.358/4347708
MF	GO:0008236	serine-type peptidase activity	0.132087	0.500786	4347174/4340883/4328633/4328060/4330362/4326667/4332219/4331402/4334194/9271773	LOC4347174/LOC4340883/LOC4328633/LOC4328060/LOC4330362/LOC4326667/LOC4332219/LOC4331402/LOC4334194/LOC9271773	10	9	4347174/4340883/4328633/4328060/4330362/4332219/4331402/4334194/9271773	1	4326667
MF	GO:0017171	serine hydrolase activity	0.132087	0.500786	4347174/4340883/4328633/4328060/4330362/4326667/4332219/4331402/4334194/9271773	LOC4347174/LOC4340883/LOC4328633/LOC4328060/LOC4330362/LOC4326667/LOC4332219/LOC4331402/LOC4334194/LOC9271773	10	9	4347174/4340883/4328633/4328060/4330362/4332219/4331402/4334194/9271773	1	4326667
MF	GO:0008509	anion transmembrane transporter activity	0.1352	0.500786	4336552/4331703/9270360/4335899/4341225	LOC4336552/LOC4331703/LOC9270360/LOC4335899/LOC4341225	5	3	4331703/9270360/4341225	2	4336552/4335899
MF	GO:0042578	phosphoric ester hydrolase activity	0.136523	0.500786	4329468/4325071/4351526/4336129/4324704/4349795/4335866/4341770	LOC4329468/LOC4325071/LOC4351526/LOC4336129/LOC4324704/LOC4349795/LOC4335866/LOC4341770	8	8	4329468/4325071/4351526/4336129/4324704/4349795/4335866/4341770	0
MF	GO:0004519	endonuclease activity	0.138613	0.500786	novel.465/novel.358/4347708/4350155	-/-/LOC4347708/LOC4350155	4	2	novel.465/4350155	2	novel.358/4347708
MF	GO:0050662	coenzyme binding	0.139317	0.500786	4344706/4332843/4344824/4351017/4337904/4336750/4342714/4335739/107281167/4335977/4348932/4334994/4325178/4346094/112936094/4341258/4349162/4341196/4339095/4346017/4348525/107277781	LOC4344706/LOC4332843/LOC4344824/LOC4351017/LOC4337904/LOC4336750/LOC4342714/LOC4335739/LOC107281167/LOC4335977/LOC4348932/LOC4334994/LOC4325178/LOC4346094/LOC112936094/LOC4341258/LOC4349162/LOC4341196/LOC4339095/LOC4346017/LOC4348525/LOC107277781	22	17	4344706/4332843/4344824/4351017/4342714/4335739/107281167/4335977/4348932/4334994/4325178/4346094/4341258/4341196/4346017/4348525/107277781	5	4337904/4336750/112936094/4349162/4339095
MF	GO:0004866	endopeptidase inhibitor activity	0.141636	0.500786	novel.1290/4326000	-/LOC4326000	2	0		2	novel.1290/4326000
MF	GO:0030414	peptidase inhibitor activity	0.141636	0.500786	novel.1290/4326000	-/LOC4326000	2	0		2	novel.1290/4326000
MF	GO:0061134	peptidase regulator activity	0.141636	0.500786	novel.1290/4326000	-/LOC4326000	2	0		2	novel.1290/4326000
MF	GO:0061135	endopeptidase regulator activity	0.141636	0.500786	novel.1290/4326000	-/LOC4326000	2	0		2	novel.1290/4326000
MF	GO:0043565	sequence-specific DNA binding	0.146021	0.501782	4346229/4345940/4326489/4328662/4345363/4331479/4331890/9268836/4324158/9271357/4328579/4336701/4334080/4341420/4341753/4341273/4349800	LOC4346229/LOC4345940/LOC4326489/LOC4328662/LOC4345363/LOC4331479/LOC4331890/LOC9268836/LOC4324158/LOC9271357/LOC4328579/LOC4336701/LOC4334080/LOC4341420/LOC4341753/LOC4341273/LOC4349800	17	12	4346229/4326489/4328662/4331479/4331890/9268836/9271357/4336701/4334080/4341420/4341753/4349800	5	4345940/4345363/4324158/4328579/4341273
MF	GO:0016709	oxidoreductase activity, acting on paired donors, with incorporation or reduction of molecular oxygen, NAD(P)H as one donor, and incorporation of one atom of oxygen	0.146987	0.501782	4334994/4325178/4341196	LOC4334994/LOC4325178/LOC4341196	3	3	4334994/4325178/4341196	0
MF	GO:0015297	antiporter activity	0.149951	0.503226	4333291/9270049/4349662/4330303/4352793/4331884	LOC4333291/LOC9270049/LOC4349662/LOC4330303/LOC4352793/LOC4331884	6	4	4333291/9270049/4349662/4330303	2	4352793/4331884
MF	GO:0016717	oxidoreductase activity, acting on paired donors, with oxidation of a pair of donors resulting in the reduction of molecular oxygen to two molecules of water	0.159876	0.527591	4327738/4344389	LOC4327738/LOC4344389	2	2	4327738/4344389	0
MF	GO:0016759	cellulose synthase activity	0.172179	0.549863	4344719/4324625/4347093	LOC4344719/LOC4324625/LOC4347093	3	3	4344719/4324625/4347093	0
MF	GO:0016760	cellulose synthase (UDP-forming) activity	0.172179	0.549863	4344719/4324625/4347093	LOC4344719/LOC4324625/LOC4347093	3	3	4344719/4324625/4347093	0
MF	GO:0046983	protein dimerization activity	0.180113	0.565978	4332433/4347799/4342383/4338978/4326701/4333105/4331427/4339049/4325069/4340229/4342047/4337752/4330791/4343202/9270544/4333939/4324502/112936098/4347135/112936109/4345904	LOC4332433/LOC4347799/LOC4342383/LOC4338978/LOC4326701/LOC4333105/LOC4331427/LOC4339049/LOC4325069/LOC4340229/LOC4342047/LOC4337752/LOC4330791/LOC4343202/LOC9270544/LOC4333939/LOC4324502/LOC112936098/LOC4347135/LOC112936109/LOC4345904	21	18	4332433/4347799/4338978/4333105/4331427/4339049/4325069/4340229/4342047/4337752/4330791/4343202/9270544/4333939/4324502/112936098/4347135/4345904	3	4342383/4326701/112936109
MF	GO:0030234	enzyme regulator activity	0.186936	0.565978	4344463/novel.1290/4351988/4326000/4327285/4335958/4344369	LOC4344463/-/LOC4351988/LOC4326000/LOC4327285/LOC4335958/LOC4344369	7	4	4344463/4351988/4327285/4335958	3	novel.1290/4326000/4344369
MF	GO:0004185	serine-type carboxypeptidase activity	0.188659	0.565978	4328060/4330362/4326667/9271773	LOC4328060/LOC4330362/LOC4326667/LOC9271773	4	3	4328060/4330362/9271773	1	4326667
MF	GO:0045735	nutrient reservoir activity	0.188659	0.565978	4327219/4344846/4345763/112935981	LOC4327219/LOC4344846/LOC4345763/LOC112935981	4	2	4327219/4345763	2	4344846/112935981
MF	GO:0016160	amylase activity	0.197453	0.583517	4343510/4348840	LOC4343510/LOC4348840	2	2	4343510/4348840	0
MF	GO:0004180	carboxypeptidase activity	0.210102	0.607498	4328060/4330362/4326667/9271773	LOC4328060/LOC4330362/LOC4326667/LOC9271773	4	3	4328060/4330362/9271773	1	4326667
MF	GO:0015291	secondary active transmembrane transporter activity	0.211704	0.607498	4333291/9270049/4349662/4330303/4352793/4331884	LOC4333291/LOC9270049/LOC4349662/LOC4330303/LOC4352793/LOC4331884	6	4	4333291/9270049/4349662/4330303	2	4352793/4331884
MF	GO:0005516	calmodulin binding	0.2395	0.677442	4352457/4325688/4326507	LOC4352457/LOC4325688/LOC4326507	3	0		3	4352457/4325688/4326507
MF	GO:0070008	serine-type exopeptidase activity	0.243441	0.678892	4328060/4330362/4326667/9271773	LOC4328060/LOC4330362/LOC4326667/LOC9271773	4	3	4328060/4330362/9271773	1	4326667
MF	GO:0016791	phosphatase activity	0.25111	0.687529	4325071/4351526/4324704/4349795/4341770	LOC4325071/LOC4351526/LOC4324704/LOC4349795/LOC4341770	5	5	4325071/4351526/4324704/4349795/4341770	0
MF	GO:0050661	NADP binding	0.253483	0.687529	4334994/4325178/4341196	LOC4334994/LOC4325178/LOC4341196	3	3	4334994/4325178/4341196	0
MF	GO:0035251	UDP-glucosyltransferase activity	0.277852	0.743442	4344719/4324625/4335303/4347093	LOC4344719/LOC4324625/LOC4335303/LOC4347093	4	4	4344719/4324625/4335303/4347093	0
MF	GO:0030170	pyridoxal phosphate binding	0.290931	0.757951	4351017/4336750/4335977/4339095/4348525	LOC4351017/LOC4336750/LOC4335977/LOC4339095/LOC4348525	5	3	4351017/4335977/4348525	2	4336750/4339095
MF	GO:0070279	vitamin B6 binding	0.290931	0.757951	4351017/4336750/4335977/4339095/4348525	LOC4351017/LOC4336750/LOC4335977/LOC4339095/LOC4348525	5	3	4351017/4335977/4348525	2	4336750/4339095
MF	GO:0004252	serine-type endopeptidase activity	0.301063	0.774162	4347174/4328633/4332219/4331402/4334194	LOC4347174/LOC4328633/LOC4332219/LOC4331402/LOC4334194	5	5	4347174/4328633/4332219/4331402/4334194	0
MF	GO:0022857	transmembrane transporter activity	0.322235	0.817982	4333291/4336552/4331703/4329047/4331945/9270049/9271816/4349662/9270360/4352335/4330303/4349819/4335899/4337103/4341225/9270408/4333528/107279515/4335115/4335729/4336017/9269583/4352793/4331884/4352329	LOC4333291/LOC4336552/LOC4331703/LOC4329047/LOC4331945/LOC9270049/LOC9271816/LOC4349662/LOC9270360/LOC4352335/LOC4330303/LOC4349819/LOC4335899/LOC4337103/LOC4341225/LOC9270408/LOC4333528/LOC107279515/LOC4335115/LOC4335729/LOC4336017/LOC9269583/LOC4352793/LOC4331884/LOC4352329	25	16	4333291/4331703/4331945/9270049/9271816/4349662/9270360/4352335/4330303/4337103/4341225/4333528/4335115/4336017/9269583/4352329	9	4336552/4329047/4349819/4335899/9270408/107279515/4335729/4352793/4331884
MF	GO:0008238	exopeptidase activity	0.360305	0.903044	4328060/4330362/4326667/9271773	LOC4328060/LOC4330362/LOC4326667/LOC9271773	4	3	4328060/4330362/9271773	1	4326667
MF	GO:0098772	molecular function regulator	0.370514	0.906023	4344463/novel.1290/4351988/4326000/4327285/4335958/4344369	LOC4344463/-/LOC4351988/LOC4326000/LOC4327285/LOC4335958/LOC4344369	7	4	4344463/4351988/4327285/4335958	3	novel.1290/4326000/4344369
MF	GO:0015079	potassium ion transmembrane transporter activity	0.370646	0.906023	9270408/4335729	LOC9270408/LOC4335729	2	0		2	9270408/4335729
MF	GO:0016799	hydrolase activity, hydrolyzing N-glycosyl compounds	0.407672	0.933531	4327631/4333762	LOC4327631/LOC4333762	2	2	4327631/4333762	0
MF	GO:0030599	pectinesterase activity	0.407672	0.933531	4327285/4344369	LOC4327285/LOC4344369	2	1	4327285	1	4344369
MF	GO:0016892	endoribonuclease activity, producing 3'-phosphomonoesters	0.410188	0.933531	4347708	LOC4347708	1	0		1	4347708
MF	GO:0016894	endonuclease activity, active with either ribo- or deoxyribonucleic acids and producing 3'-phosphomonoesters	0.410188	0.933531	4347708	LOC4347708	1	0		1	4347708
MF	GO:0046912	transferase activity, transferring acyl groups, acyl groups converted into alkyl on transfer	0.410188	0.933531	9268154	LOC9268154	1	0		1	9268154
MF	GO:0046915	transition metal ion transmembrane transporter activity	0.410188	0.933531	9269583	LOC9269583	1	1	9269583	0
MF	GO:0004518	nuclease activity	0.42462	0.936493	novel.465/novel.358/4347708/4326932/4350155	-/-/LOC4347708/LOC4326932/LOC4350155	5	2	novel.465/4350155	3	novel.358/4347708/4326932
MF	GO:0016651	oxidoreductase activity, acting on NAD(P)H	0.425787	0.936493	4336932/4352439	LOC4336932/LOC4352439	2	1	4352439	1	4336932
MF	GO:0004674	protein serine/threonine kinase activity	0.440532	0.936493	9272270	LOC9272270	1	0		1	9272270
MF	GO:0008483	transaminase activity	0.440532	0.936493	4339095	LOC4339095	1	0		1	4339095
MF	GO:0016769	transferase activity, transferring nitrogenous groups	0.440532	0.936493	4339095	LOC4339095	1	0		1	4339095
MF	GO:0019842	vitamin binding	0.445054	0.936493	4351017/4336750/4335977/4339095/4348525	LOC4351017/LOC4336750/LOC4335977/LOC4339095/LOC4348525	5	3	4351017/4335977/4348525	2	4336750/4339095
MF	GO:0046873	metal ion transmembrane transporter activity	0.454069	0.936493	9271816/9270408/4335729/9269583	LOC9271816/LOC9270408/LOC4335729/LOC9269583	4	2	9271816/9269583	2	9270408/4335729
MF	GO:0016627	oxidoreductase activity, acting on the CH-CH group of donors	0.461117	0.936493	4342458/4337904	LOC4342458/LOC4337904	2	1	4342458	1	4337904
MF	GO:0016616	oxidoreductase activity, acting on the CH-OH group of donors, NAD or NADP as acceptor	0.465304	0.936493	4343993/4350528/4326581/4346017/107277781	LOC4343993/LOC4350528/LOC4326581/LOC4346017/LOC107277781	5	5	4343993/4350528/4326581/4346017/107277781	0
MF	GO:0016157	sucrose synthase activity	0.469318	0.936493	4335303	LOC4335303	1	1	4335303	0
MF	GO:0016679	oxidoreductase activity, acting on diphenols and related substances as donors	0.469318	0.936493	4330432	LOC4330432	1	1	4330432	0
MF	GO:0051537	2 iron, 2 sulfur cluster binding	0.469318	0.936493	4343177	LOC4343177	1	1	4343177	0
MF	GO:0022804	active transmembrane transporter activity	0.478505	0.936493	4333291/4329047/9270049/4349662/4330303/4349819/4352793/4331884	LOC4333291/LOC4329047/LOC9270049/LOC4349662/LOC4330303/LOC4349819/LOC4352793/LOC4331884	8	4	4333291/9270049/4349662/4330303	4	4329047/4349819/4352793/4331884
MF	GO:0015116	sulfate transmembrane transporter activity	0.496625	0.936493	4331703	LOC4331703	1	1	4331703	0
MF	GO:0016832	aldehyde-lyase activity	0.496625	0.936493	4341496	LOC4341496	1	1	4341496	0
MF	GO:0016861	intramolecular oxidoreductase activity, interconverting aldoses and ketoses	0.496625	0.936493	4342543	LOC4342543	1	1	4342543	0
MF	GO:0140103	catalytic activity, acting on a glycoprotein	0.496625	0.936493	4349916	LOC4349916	1	0		1	4349916
MF	GO:1901682	sulfur compound transmembrane transporter activity	0.496625	0.936493	4331703	LOC4331703	1	1	4331703	0
MF	GO:0003872	6-phosphofructokinase activity	0.522529	0.946126	4338034	LOC4338034	1	0		1	4338034
MF	GO:0004525	ribonuclease III activity	0.522529	0.946126	4350155	LOC4350155	1	1	4350155	0
MF	GO:0016763	transferase activity, transferring pentosyl groups	0.522529	0.946126	4332145	LOC4332145	1	0		1	4332145
MF	GO:0032296	double-stranded RNA-specific ribonuclease activity	0.522529	0.946126	4350155	LOC4350155	1	1	4350155	0
MF	GO:0016836	hydro-lyase activity	0.54354	0.946126	4347875/4326583	LOC4347875/LOC4326583	2	1	4326583	1	4347875
MF	GO:0016860	intramolecular oxidoreductase activity	0.547101	0.946126	4342543	LOC4342543	1	1	4342543	0
MF	GO:0016887	ATPase activity	0.569017	0.946126	4350361/9270589/4335132/4329047/4344750/4349819/9268937/107280670	LOC4350361/LOC9270589/LOC4335132/LOC4329047/LOC4344750/LOC4349819/LOC9268937/LOC107280670	8	4	4350361/9270589/4344750/107280670	4	4335132/4329047/4349819/9268937
MF	GO:0008443	phosphofructokinase activity	0.570411	0.946126	4338034	LOC4338034	1	0		1	4338034
MF	GO:0016620	oxidoreductase activity, acting on the aldehyde or oxo group of donors, NAD or NADP as acceptor	0.570411	0.946126	4336044	LOC4336044	1	1	4336044	0
MF	GO:0016645	oxidoreductase activity, acting on the CH-NH group of donors	0.570411	0.946126	4348932	LOC4348932	1	1	4348932	0
MF	GO:0019200	carbohydrate kinase activity	0.570411	0.946126	4338034	LOC4338034	1	0		1	4338034
MF	GO:0016830	carbon-carbon lyase activity	0.579023	0.946126	4341496/4335977/4346529	LOC4341496/LOC4335977/LOC4346529	3	2	4341496/4335977	1	4346529
MF	GO:0043531	ADP binding	0.584086	0.946126	9268533/4350121/4350850/4351082/9272435/112939658/9267529/4350117/4351712/4328942/9271927/9267892/4350125/4348035/4326025/4329962/4344768/4350886/4351143	LOC9268533/LOC4350121/LOC4350850/LOC4351082/LOC9272435/LOC112939658/LOC9267529/LOC4350117/LOC4351712/LOC4328942/LOC9271927/LOC9267892/LOC4350125/LOC4348035/LOC4326025/LOC4329962/LOC4344768/LOC4350886/LOC4351143	19	3	4350850/4348035/4350886	16	9268533/4350121/4351082/9272435/112939658/9267529/4350117/4351712/4328942/9271927/9267892/4350125/4326025/4329962/4344768/4351143
MF	GO:0008171	O-methyltransferase activity	0.588611	0.946126	4340015/112936098	LOC4340015/LOC112936098	2	2	4340015/112936098	0
MF	GO:0016831	carboxy-lyase activity	0.588611	0.946126	4335977/4346529	LOC4335977/LOC4346529	2	1	4335977	1	4346529
MF	GO:0008146	sulfotransferase activity	0.592523	0.946126	4345032	LOC4345032	1	1	4345032	0
MF	GO:0016782	transferase activity, transferring sulfur-containing groups	0.592523	0.946126	4345032	LOC4345032	1	1	4345032	0
MF	GO:0030597	RNA glycosylase activity	0.592523	0.946126	4333762	LOC4333762	1	1	4333762	0
MF	GO:0030598	rRNA N-glycosylase activity	0.592523	0.946126	4333762	LOC4333762	1	1	4333762	0
MF	GO:0005507	copper ion binding	0.602882	0.95309	4349072/4342270	LOC4349072/LOC4342270	2	2	4349072/4342270	0
MF	GO:0008092	cytoskeletal protein binding	0.607451	0.95309	4337605/4332061/4336902/4337926/4330233	LOC4337605/LOC4332061/LOC4336902/LOC4337926/LOC4330233	5	3	4337605/4332061/4337926	2	4336902/4330233
MF	GO:0140102	catalytic activity, acting on a rRNA	0.613499	0.95309	4333762	LOC4333762	1	1	4333762	0
MF	GO:0008194	UDP-glycosyltransferase activity	0.616139	0.95309	4344719/4324625/107277037/4335303/4347093	LOC4344719/LOC4324625/LOC107277037/LOC4335303/LOC4347093	5	4	4344719/4324625/4335303/4347093	1	107277037
MF	GO:0003924	GTPase activity	0.643436	0.987599	4333899/4333632	LOC4333899/LOC4333632	2	1	4333632	1	4333899
MF	GO:0016829	lyase activity	0.664153	0.990258	4344635/4341496/4347875/4335977/4326583/4346529/4351459	LOC4344635/LOC4341496/LOC4347875/LOC4335977/LOC4326583/LOC4346529/LOC4351459	7	5	4344635/4341496/4335977/4326583/4351459	2	4347875/4346529
MF	GO:0051536	iron-sulfur cluster binding	0.66669	0.990258	4339560/4344439/4343177	LOC4339560/LOC4344439/LOC4343177	3	3	4339560/4344439/4343177	0
MF	GO:0051540	metal cluster binding	0.66669	0.990258	4339560/4344439/4343177	LOC4339560/LOC4344439/LOC4343177	3	3	4339560/4344439/4343177	0
MF	GO:0008138	protein tyrosine/serine/threonine phosphatase activity	0.670174	0.990258	4351526	LOC4351526	1	1	4351526	0
MF	GO:0031072	heat shock protein binding	0.670174	0.990258	4332227	LOC4332227	1	1	4332227	0
MF	GO:0016903	oxidoreductase activity, acting on the aldehyde or oxo group of donors	0.687158	0.99988	4336044	LOC4336044	1	1	4336044	0
MF	GO:0016701	oxidoreductase activity, acting on single donors with incorporation of molecular oxygen	0.692327	0.99988	4345877/9267158	LOC4345877/LOC9267158	2	1	9267158	1	4345877
MF	GO:0003993	acid phosphatase activity	0.71855	0.99988	4349795	LOC4349795	1	1	4349795	0
MF	GO:0004721	phosphoprotein phosphatase activity	0.71855	0.99988	4351526	LOC4351526	1	1	4351526	0
MF	GO:0016835	carbon-oxygen lyase activity	0.723178	0.99988	4344635/4347875/4326583	LOC4344635/LOC4347875/LOC4326583	3	2	4344635/4326583	1	4347875
MF	GO:0008233	peptidase activity	0.725776	0.99988	107277140/9270589/4347174/4347860/4346292/4340883/4328633/4328060/4330362/4326667/4339804/4332219/4331402/4334194/9271773	LOC107277140/LOC9270589/LOC4347174/LOC4347860/LOC4346292/LOC4340883/LOC4328633/LOC4328060/LOC4330362/LOC4326667/LOC4339804/LOC4332219/LOC4331402/LOC4334194/LOC9271773	15	13	9270589/4347174/4347860/4346292/4340883/4328633/4328060/4330362/4339804/4332219/4331402/4334194/9271773	2	107277140/4326667
MF	GO:0051082	unfolded protein binding	0.745518	0.99988	4332227/4339609	LOC4332227/LOC4339609	2	2	4332227/4339609	0
MF	GO:0070011	peptidase activity, acting on L-amino acid peptides	0.758809	0.99988	107277140/9270589/4347174/4347860/4346292/4340883/4328633/4328060/4330362/4326667/4332219/4331402/4334194/9271773	LOC107277140/LOC9270589/LOC4347174/LOC4347860/LOC4346292/LOC4340883/LOC4328633/LOC4328060/LOC4330362/LOC4326667/LOC4332219/LOC4331402/LOC4334194/LOC9271773	14	12	9270589/4347174/4347860/4346292/4340883/4328633/4328060/4330362/4332219/4331402/4334194/9271773	2	107277140/4326667
MF	GO:0010181	FMN binding	0.75984	0.99988	112936094	LOC112936094	1	0		1	112936094
MF	GO:0004650	polygalacturonase activity	0.772212	0.99988	4331458	LOC4331458	1	1	4331458	0
MF	GO:0015103	inorganic anion transmembrane transporter activity	0.772212	0.99988	4331703	LOC4331703	1	1	4331703	0
MF	GO:0052689	carboxylic ester hydrolase activity	0.78221	0.99988	4327285/4344369	LOC4327285/LOC4344369	2	1	4327285	1	4344369
MF	GO:0005543	phospholipid binding	0.783948	0.99988	4327520	LOC4327520	1	1	4327520	0
MF	GO:0008378	galactosyltransferase activity	0.79508	0.99988	4338859	LOC4338859	1	0		1	4338859
MF	GO:0042623	ATPase activity, coupled	0.80034	0.99988	9270589/4329047/4349819	LOC9270589/LOC4329047/LOC4349819	3	1	9270589	2	4329047/4349819
MF	GO:0016765	transferase activity, transferring alkyl or aryl (other than methyl) groups	0.80564	0.99988	4344361	LOC4344361	1	1	4344361	0
MF	GO:0015318	inorganic molecular entity transmembrane transporter activity	0.807932	0.99988	4336552/4331703/9271816/9270360/4335899/4341225/9270408/4335729/9269583	LOC4336552/LOC4331703/LOC9271816/LOC9270360/LOC4335899/LOC4341225/LOC9270408/LOC4335729/LOC9269583	9	5	4331703/9271816/9270360/4341225/9269583	4	4336552/4335899/9270408/4335729
MF	GO:0008757	S-adenosylmethionine-dependent methyltransferase activity	0.815656	0.99988	4340015	LOC4340015	1	1	4340015	0
MF	GO:0005509	calcium ion binding	0.82438	0.99988	4337890/4325762/4344304/4339432/4343999/9271885/4335897	LOC4337890/LOC4325762/LOC4344304/LOC4339432/LOC4343999/LOC9271885/LOC4335897	7	6	4337890/4325762/4344304/4339432/9271885/4335897	1	4343999
MF	GO:0042626	ATPase activity, coupled to transmembrane movement of substances	0.828534	0.99988	4329047/4349819	LOC4329047/LOC4349819	2	0		2	4329047/4349819
MF	GO:0043492	ATPase activity, coupled to movement of substances	0.828534	0.99988	4329047/4349819	LOC4329047/LOC4349819	2	0		2	4329047/4349819
MF	GO:0010333	terpene synthase activity	0.834168	0.99988	4344635	LOC4344635	1	1	4344635	0
MF	GO:0004175	endopeptidase activity	0.843981	0.99988	4347174/4328633/4332219/4331402/4334194	LOC4347174/LOC4328633/LOC4332219/LOC4331402/LOC4334194	5	5	4347174/4328633/4332219/4331402/4334194	0
MF	GO:0016838	carbon-oxygen lyase activity, acting on phosphates	0.850824	0.99988	4344635	LOC4344635	1	1	4344635	0
MF	GO:0000988	transcription factor activity, protein binding	0.865809	0.99988	4339759	LOC4339759	1	1	4339759	0
MF	GO:0008375	acetylglucosaminyltransferase activity	0.865809	0.99988	107277037	LOC107277037	1	0		1	107277037
MF	GO:0015399	primary active transmembrane transporter activity	0.871231	0.99988	4329047/4349819	LOC4329047/LOC4349819	2	0		2	4329047/4349819
MF	GO:0015405	P-P-bond-hydrolysis-driven transmembrane transporter activity	0.871231	0.99988	4329047/4349819	LOC4329047/LOC4349819	2	0		2	4329047/4349819
MF	GO:0016702	oxidoreductase activity, acting on single donors with incorporation of molecular oxygen, incorporation of two atoms of oxygen	0.872728	0.99988	9267158	LOC9267158	1	1	9267158	0
MF	GO:0022890	inorganic cation transmembrane transporter activity	0.883119	0.99988	9271816/9270408/4335729/9269583	LOC9271816/LOC9270408/LOC4335729/LOC9269583	4	2	9271816/9269583	2	9270408/4335729
MF	GO:0051213	dioxygenase activity	0.885516	0.99988	9267158	LOC9267158	1	1	9267158	0
MF	GO:0001871	pattern binding	0.893955	0.99988	107275705/4351159/4325681	LOC107275705/LOC4351159/LOC4325681	3	0		3	107275705/4351159/4325681
MF	GO:0030247	polysaccharide binding	0.893955	0.99988	107275705/4351159/4325681	LOC107275705/LOC4351159/LOC4325681	3	0		3	107275705/4351159/4325681
MF	GO:0008289	lipid binding	0.895492	0.99988	4327520/4333879	LOC4327520/LOC4333879	2	2	4327520/4333879	0
MF	GO:0008234	cysteine-type peptidase activity	0.897764	0.99988	107277140/4347860/4346292	LOC107277140/LOC4347860/LOC4346292	3	2	4347860/4346292	1	107277140
MF	GO:0015075	ion transmembrane transporter activity	0.90165	0.99988	4336552/4331703/9271816/9270360/4335899/4341225/9270408/4335729/9269583	LOC4336552/LOC4331703/LOC9271816/LOC9270360/LOC4335899/LOC4341225/LOC9270408/LOC4335729/LOC9269583	9	5	4331703/9271816/9270360/4341225/9269583	4	4336552/4335899/9270408/4335729
MF	GO:0003690	double-stranded DNA binding	0.902333	0.99988	4330735	LOC4330735	1	1	4330735	0
MF	GO:0003735	structural constituent of ribosome	0.903149	0.99988	4326593/4337506/4328558/9271252/9272265/4339648/4328236/107276599	LOC4326593/LOC4337506/LOC4328558/LOC9271252/LOC9272265/LOC4339648/LOC4328236/LOC107276599	8	7	4326593/4337506/4328558/9271252/9272265/4339648/4328236	1	107276599
MF	GO:0051287	NAD binding	0.907371	0.99988	107277781	LOC107277781	1	1	107277781	0
MF	GO:0015077	monovalent inorganic cation transmembrane transporter activity	0.925639	0.99988	9270408/4335729	LOC9270408/LOC4335729	2	0		2	9270408/4335729
MF	GO:0008135	translation factor activity, RNA binding	0.932595	0.99988	4338612	LOC4338612	1	1	4338612	0
MF	GO:0005198	structural molecule activity	0.938418	0.99988	4326593/4337506/4328558/9271252/9272265/4339648/4328236/107276599	LOC4326593/LOC4337506/LOC4328558/LOC9271252/LOC9272265/LOC4339648/LOC4328236/LOC107276599	8	7	4326593/4337506/4328558/9271252/9272265/4339648/4328236	1	107276599
MF	GO:0008324	cation transmembrane transporter activity	0.956818	0.99988	9271816/9270408/4335729/9269583	LOC9271816/LOC9270408/LOC4335729/LOC9269583	4	2	9271816/9269583	2	9270408/4335729
MF	GO:0017111	nucleoside-triphosphatase activity	0.958843	0.99988	4350361/9270589/4335132/4329047/4333899/4344750/4349819/9268937/4333632/107280670	LOC4350361/LOC9270589/LOC4335132/LOC4329047/LOC4333899/LOC4344750/LOC4349819/LOC9268937/LOC4333632/LOC107280670	10	5	4350361/9270589/4344750/4333632/107280670	5	4335132/4329047/4333899/4349819/9268937
MF	GO:0008017	microtubule binding	0.964323	0.99988	4332061	LOC4332061	1	1	4332061	0
MF	GO:0015631	tubulin binding	0.967914	0.99988	4332061	LOC4332061	1	1	4332061	0
MF	GO:0030246	carbohydrate binding	0.971027	0.99988	4334265/107275705/4351159/4325681/4342338/9267582	LOC4334265/LOC107275705/LOC4351159/LOC4325681/LOC4342338/LOC9267582	6	1	9267582	5	4334265/107275705/4351159/4325681/4342338
MF	GO:0140097	catalytic activity, acting on DNA	0.972636	0.99988	4327631	LOC4327631	1	1	4327631	0
MF	GO:0016462	pyrophosphatase activity	0.97337	0.99988	4350361/9270589/4335132/4329047/4333899/4344750/4349819/9268937/4333632/107280670	LOC4350361/LOC9270589/LOC4335132/LOC4329047/LOC4333899/LOC4344750/LOC4349819/LOC9268937/LOC4333632/LOC107280670	10	5	4350361/9270589/4344750/4333632/107280670	5	4335132/4329047/4333899/4349819/9268937
MF	GO:0016818	hydrolase activity, acting on acid anhydrides, in phosphorus-containing anhydrides	0.979328	0.99988	4350361/9270589/4335132/4329047/4333899/4344750/4349819/9268937/4333632/107280670	LOC4350361/LOC9270589/LOC4335132/LOC4329047/LOC4333899/LOC4344750/LOC4349819/LOC9268937/LOC4333632/LOC107280670	10	5	4350361/9270589/4344750/4333632/107280670	5	4335132/4329047/4333899/4349819/9268937
MF	GO:0016817	hydrolase activity, acting on acid anhydrides	0.979909	0.99988	4350361/9270589/4335132/4329047/4333899/4344750/4349819/9268937/4333632/107280670	LOC4350361/LOC9270589/LOC4335132/LOC4329047/LOC4333899/LOC4344750/LOC4349819/LOC9268937/LOC4333632/LOC107280670	10	5	4350361/9270589/4344750/4333632/107280670	5	4335132/4329047/4333899/4349819/9268937
MF	GO:0140098	catalytic activity, acting on RNA	0.981045	0.99988	novel.465/novel.358/4347708/4350155/4333762	-/-/LOC4347708/LOC4350155/LOC4333762	5	3	novel.465/4350155/4333762	2	novel.358/4347708
MF	GO:0016853	isomerase activity	0.982837	0.99988	4342543/4349607	LOC4342543/LOC4349607	2	2	4342543/4349607	0
MF	GO:0000287	magnesium ion binding	0.985529	0.99988	4344635	LOC4344635	1	1	4344635	0
MF	GO:0008168	methyltransferase activity	0.991514	0.99988	4334283/4326671/4340015/112936098	LOC4334283/LOC4326671/LOC4340015/LOC112936098	4	4	4334283/4326671/4340015/112936098	0
MF	GO:0016741	transferase activity, transferring one-carbon groups	0.993826	0.99988	4334283/4326671/4340015/112936098	LOC4334283/LOC4326671/LOC4340015/LOC112936098	4	4	4334283/4326671/4340015/112936098	0
MF	GO:0001883	purine nucleoside binding	0.998007	0.99988	4336525/4333899	LOC4336525/LOC4333899	2	1	4336525	1	4333899
MF	GO:0005525	GTP binding	0.998007	0.99988	4336525/4333899	LOC4336525/LOC4333899	2	1	4336525	1	4333899
MF	GO:0032549	ribonucleoside binding	0.998007	0.99988	4336525/4333899	LOC4336525/LOC4333899	2	1	4336525	1	4333899
MF	GO:0032550	purine ribonucleoside binding	0.998007	0.99988	4336525/4333899	LOC4336525/LOC4333899	2	1	4336525	1	4333899
MF	GO:0032561	guanyl ribonucleotide binding	0.998007	0.99988	4336525/4333899	LOC4336525/LOC4333899	2	1	4336525	1	4333899
MF	GO:0001882	nucleoside binding	0.9981	0.99988	4336525/4333899	LOC4336525/LOC4333899	2	1	4336525	1	4333899
MF	GO:0019001	guanyl nucleotide binding	0.998431	0.99988	4336525/4333899	LOC4336525/LOC4333899	2	1	4336525	1	4333899
MF	GO:0003723	RNA binding	0.99988	0.99988	4338818/4338612/4347708/4350155	LOC4338818/LOC4338612/LOC4347708/LOC4350155	4	3	4338818/4338612/4350155	1	4347708

## Sheet: DSR vs DR
Category	GOID	Description	pvalue	padj	geneID	geneName	Count	Up	Up_Gene_id	Down	Down_Gene_id
BP	GO:0009607	response to biotic stimulus	1.12629e-05	0.00216247	4350820/4350823/4352489/4352491/4350821	LOC4350820/LOC4350823/LOC4352489/LOC4352491/LOC4350821	5	5	4350820/4350823/4352489/4352491/4350821	0
BP	GO:0006952	defense response	0.000649069	0.0623106	4350820/4350823/4352489/4352491/4350821	LOC4350820/LOC4350823/LOC4352489/LOC4352491/LOC4350821	5	5	4350820/4350823/4352489/4352491/4350821	0
BP	GO:0009605	response to external stimulus	0.00452367	0.289515	4350820/4350823/4350821	LOC4350820/LOC4350823/LOC4350821	3	3	4350820/4350823/4350821	0
BP	GO:0006950	response to stress	0.0108868	0.45835	4325688/4350820/4334119/4350823/4335005/4350453/4352489/4349585/4337486/4352491/4350821/107280449/4351074/4326273/4350452	LOC4325688/LOC4350820/LOC4334119/LOC4350823/LOC4335005/LOC4350453/LOC4352489/LOC4349585/LOC4337486/LOC4352491/LOC4350821/LOC107280449/LOC4351074/LOC4326273/LOC4350452	15	12	4325688/4350820/4334119/4350823/4352489/4349585/4337486/4352491/4350821/107280449/4351074/4326273	3	4335005/4350453/4350452
BP	GO:0009628	response to abiotic stimulus	0.018664	0.45835	4350453/4350452	LOC4350453/LOC4350452	2	0		2	4350453/4350452
BP	GO:0009095	aromatic amino acid family biosynthetic process, prephenate pathway	0.0224908	0.45835	4335756/107277437	LOC4335756/LOC107277437	2	2	4335756/107277437	0
BP	GO:0009072	aromatic amino acid family metabolic process	0.0240469	0.45835	4335756/4346391/107277437	LOC4335756/LOC4346391/LOC107277437	3	3	4335756/4346391/107277437	0
BP	GO:0010035	response to inorganic substance	0.0310078	0.45835	4350453/4350452	LOC4350453/LOC4350452	2	0		2	4350453/4350452
BP	GO:0006026	aminoglycan catabolic process	0.0405831	0.45835	4342115/4338718	LOC4342115/LOC4338718	2	2	4342115/4338718	0
BP	GO:0006030	chitin metabolic process	0.0405831	0.45835	4342115/4338718	LOC4342115/LOC4338718	2	2	4342115/4338718	0
BP	GO:0006032	chitin catabolic process	0.0405831	0.45835	4342115/4338718	LOC4342115/LOC4338718	2	2	4342115/4338718	0
BP	GO:0006040	amino sugar metabolic process	0.0405831	0.45835	4342115/4338718	LOC4342115/LOC4338718	2	2	4342115/4338718	0
BP	GO:0016998	cell wall macromolecule catabolic process	0.0405831	0.45835	4342115/4338718	LOC4342115/LOC4338718	2	2	4342115/4338718	0
BP	GO:0044036	cell wall macromolecule metabolic process	0.0405831	0.45835	4342115/4338718	LOC4342115/LOC4338718	2	2	4342115/4338718	0
BP	GO:0046348	amino sugar catabolic process	0.0405831	0.45835	4342115/4338718	LOC4342115/LOC4338718	2	2	4342115/4338718	0
BP	GO:1901071	glucosamine-containing compound metabolic process	0.0405831	0.45835	4342115/4338718	LOC4342115/LOC4338718	2	2	4342115/4338718	0
BP	GO:1901072	glucosamine-containing compound catabolic process	0.0405831	0.45835	4342115/4338718	LOC4342115/LOC4338718	2	2	4342115/4338718	0
BP	GO:0009073	aromatic amino acid family biosynthetic process	0.0511115	0.545189	4335756/107277437	LOC4335756/LOC107277437	2	2	4335756/107277437	0
BP	GO:0042737	drug catabolic process	0.0567022	0.572991	4342115/4338718	LOC4342115/LOC4338718	2	2	4342115/4338718	0
BP	GO:0006022	aminoglycan metabolic process	0.0624949	0.599951	4342115/4338718	LOC4342115/LOC4338718	2	2	4342115/4338718	0
BP	GO:0015074	DNA integration	0.0690604	0.631409	novel.39/novel.176/4347143	-/-/LOC4347143	3	1	novel.39	2	novel.176/4347143
BP	GO:1901136	carbohydrate derivative catabolic process	0.0809747	0.706689	4342115/4338718	LOC4342115/LOC4338718	2	2	4342115/4338718	0
BP	GO:1901605	alpha-amino acid metabolic process	0.155144	0.946124	4335756/4346391/107277437	LOC4335756/LOC4346391/LOC107277437	3	3	4335756/4346391/107277437	0
BP	GO:0016567	protein ubiquitination	0.192628	0.946124	4337468/4324796/4346922	LOC4337468/LOC4324796/LOC4346922	3	2	4337468/4324796	1	4346922
BP	GO:0000272	polysaccharide catabolic process	0.196432	0.946124	4348840	LOC4348840	1	0		1	4348840
BP	GO:0006568	tryptophan metabolic process	0.196432	0.946124	4346391	LOC4346391	1	1	4346391	0
BP	GO:0006586	indolalkylamine metabolic process	0.196432	0.946124	4346391	LOC4346391	1	1	4346391	0
BP	GO:0042430	indole-containing compound metabolic process	0.196432	0.946124	4346391	LOC4346391	1	1	4346391	0
BP	GO:0042440	pigment metabolic process	0.196432	0.946124	4351721	LOC4351721	1	1	4351721	0
BP	GO:0032446	protein modification by small protein conjugation	0.198161	0.946124	4337468/4324796/4346922	LOC4337468/LOC4324796/LOC4346922	3	2	4337468/4324796	1	4346922
BP	GO:0016054	organic acid catabolic process	0.213826	0.946124	4346391	LOC4346391	1	1	4346391	0
BP	GO:0046395	carboxylic acid catabolic process	0.213826	0.946124	4346391	LOC4346391	1	1	4346391	0
BP	GO:0006979	response to oxidative stress	0.220377	0.946124	4335005/4349585/4337486/107280449/4326273	LOC4335005/LOC4349585/LOC4337486/LOC107280449/LOC4326273	5	4	4349585/4337486/107280449/4326273	1	4335005
BP	GO:0043436	oxoacid metabolic process	0.225378	0.946124	4335756/4324844/4346391/4330867/107275880/4332184/4348564/107277437/4344636	LOC4335756/LOC4324844/LOC4346391/LOC4330867/LOC107275880/LOC4332184/LOC4348564/LOC107277437/LOC4344636	9	9	4335756/4324844/4346391/4330867/107275880/4332184/4348564/107277437/4344636	0
BP	GO:0006082	organic acid metabolic process	0.228102	0.946124	4335756/4324844/4346391/4330867/107275880/4332184/4348564/107277437/4344636	LOC4335756/LOC4324844/LOC4346391/LOC4330867/LOC107275880/LOC4332184/LOC4348564/LOC107277437/LOC4344636	9	9	4335756/4324844/4346391/4330867/107275880/4332184/4348564/107277437/4344636	0
BP	GO:0019751	polyol metabolic process	0.230845	0.946124	4348467	LOC4348467	1	0		1	4348467
BP	GO:0071554	cell wall organization or biogenesis	0.243634	0.946124	4342115/4338718/4329001	LOC4342115/LOC4338718/LOC4329001	3	3	4342115/4338718/4329001	0
BP	GO:0006066	alcohol metabolic process	0.247498	0.946124	4348467	LOC4348467	1	0		1	4348467
BP	GO:1901607	alpha-amino acid biosynthetic process	0.262166	0.946124	4335756/107277437	LOC4335756/LOC107277437	2	2	4335756/107277437	0
BP	GO:0017148	negative regulation of translation	0.295337	0.946124	4324068	LOC4324068	1	0		1	4324068
BP	GO:0032269	negative regulation of cellular protein metabolic process	0.295337	0.946124	4324068	LOC4324068	1	0		1	4324068
BP	GO:0034249	negative regulation of cellular amide metabolic process	0.295337	0.946124	4324068	LOC4324068	1	0		1	4324068
BP	GO:0042398	cellular modified amino acid biosynthetic process	0.295337	0.946124	107275880	LOC107275880	1	1	107275880	0
BP	GO:0051248	negative regulation of protein metabolic process	0.295337	0.946124	4324068	LOC4324068	1	0		1	4324068
BP	GO:0009057	macromolecule catabolic process	0.2998	0.946124	4342115/4325993/4338718/4348840	LOC4342115/LOC4325993/LOC4338718/LOC4348840	4	2	4342115/4338718	2	4325993/4348840
BP	GO:0006486	protein glycosylation	0.302426	0.946124	4340286/4338859	LOC4340286/LOC4338859	2	0		2	4340286/4338859
BP	GO:0043413	macromolecule glycosylation	0.302426	0.946124	4340286/4338859	LOC4340286/LOC4338859	2	0		2	4340286/4338859
BP	GO:0044282	small molecule catabolic process	0.310601	0.946124	4346391	LOC4346391	1	1	4346391	0
BP	GO:0006629	lipid metabolic process	0.319678	0.946124	4324844/4343026/4344646/4345425/4343027/4335688/4348467/107276650	LOC4324844/LOC4343026/LOC4344646/LOC4345425/LOC4343027/LOC4335688/LOC4348467/LOC107276650	8	6	4324844/4343026/4344646/4345425/4343027/107276650	2	4335688/4348467
BP	GO:0006576	cellular biogenic amine metabolic process	0.325536	0.946124	4346391	LOC4346391	1	1	4346391	0
BP	GO:0044106	cellular amine metabolic process	0.325536	0.946124	4346391	LOC4346391	1	1	4346391	0
BP	GO:1901615	organic hydroxy compound metabolic process	0.325536	0.946124	4348467	LOC4348467	1	0		1	4348467
BP	GO:0019752	carboxylic acid metabolic process	0.332671	0.946124	4335756/4324844/4346391/107275880/4332184/4348564/107277437/4344636	LOC4335756/LOC4324844/LOC4346391/LOC107275880/LOC4332184/LOC4348564/LOC107277437/LOC4344636	8	8	4335756/4324844/4346391/107275880/4332184/4348564/107277437/4344636	0
BP	GO:0042221	response to chemical	0.334168	0.946124	107276262/9271092/4350453/4350452	LOC107276262/LOC9271092/LOC4350453/LOC4350452	4	0		4	107276262/9271092/4350453/4350452
BP	GO:0009100	glycoprotein metabolic process	0.334377	0.946124	4340286/4338859	LOC4340286/LOC4338859	2	0		2	4340286/4338859
BP	GO:0009101	glycoprotein biosynthetic process	0.334377	0.946124	4340286/4338859	LOC4340286/LOC4338859	2	0		2	4340286/4338859
BP	GO:0070085	glycosylation	0.334377	0.946124	4340286/4338859	LOC4340286/LOC4338859	2	0		2	4340286/4338859
BP	GO:0006766	vitamin metabolic process	0.340149	0.946124	107275880	LOC107275880	1	1	107275880	0
BP	GO:0006767	water-soluble vitamin metabolic process	0.340149	0.946124	107275880	LOC107275880	1	1	107275880	0
BP	GO:0009110	vitamin biosynthetic process	0.340149	0.946124	107275880	LOC107275880	1	1	107275880	0
BP	GO:0009890	negative regulation of biosynthetic process	0.340149	0.946124	4324068	LOC4324068	1	0		1	4324068
BP	GO:0010558	negative regulation of macromolecule biosynthetic process	0.340149	0.946124	4324068	LOC4324068	1	0		1	4324068
BP	GO:0031324	negative regulation of cellular metabolic process	0.340149	0.946124	4324068	LOC4324068	1	0		1	4324068
BP	GO:0031327	negative regulation of cellular biosynthetic process	0.340149	0.946124	4324068	LOC4324068	1	0		1	4324068
BP	GO:0042364	water-soluble vitamin biosynthetic process	0.340149	0.946124	107275880	LOC107275880	1	1	107275880	0
BP	GO:0051172	negative regulation of nitrogen compound metabolic process	0.340149	0.946124	4324068	LOC4324068	1	0		1	4324068
BP	GO:2000113	negative regulation of cellular macromolecule biosynthetic process	0.340149	0.946124	4324068	LOC4324068	1	0		1	4324068
BP	GO:0008652	cellular amino acid biosynthetic process	0.342304	0.946124	4335756/107277437	LOC4335756/LOC107277437	2	2	4335756/107277437	0
BP	GO:0006417	regulation of translation	0.354448	0.946124	4324068	LOC4324068	1	0		1	4324068
BP	GO:0010608	posttranscriptional regulation of gene expression	0.354448	0.946124	4324068	LOC4324068	1	0		1	4324068
BP	GO:0034248	regulation of cellular amide metabolic process	0.354448	0.946124	4324068	LOC4324068	1	0		1	4324068
BP	GO:0005992	trehalose biosynthetic process	0.368438	0.946124	4346981	LOC4346981	1	0		1	4346981
BP	GO:0006575	cellular modified amino acid metabolic process	0.368438	0.946124	107275880	LOC107275880	1	1	107275880	0
BP	GO:0005991	trehalose metabolic process	0.382127	0.946124	4346981	LOC4346981	1	0		1	4346981
BP	GO:0051704	multi-organism process	0.385486	0.946124	4350820/4350823/4350821	LOC4350820/LOC4350823/LOC4350821	3	3	4350820/4350823/4350821	0
BP	GO:0006364	rRNA processing	0.408625	0.946124	4349344	LOC4349344	1	0		1	4349344
BP	GO:0016072	rRNA metabolic process	0.408625	0.946124	4349344	LOC4349344	1	0		1	4349344
BP	GO:0046351	disaccharide biosynthetic process	0.408625	0.946124	4346981	LOC4346981	1	0		1	4346981
BP	GO:0044281	small molecule metabolic process	0.4238	0.946124	4335756/4324844/4346391/4330867/4351721/107275880/4332184/4348564/107277437/4348467/4344636	LOC4335756/LOC4324844/LOC4346391/LOC4330867/LOC4351721/LOC107275880/LOC4332184/LOC4348564/LOC107277437/LOC4348467/LOC4344636	11	10	4335756/4324844/4346391/4330867/4351721/107275880/4332184/4348564/107277437/4344636	1	4348467
BP	GO:0070647	protein modification by small protein conjugation or removal	0.426297	0.946124	4337468/4324796/4346922	LOC4337468/LOC4324796/LOC4346922	3	2	4337468/4324796	1	4346922
BP	GO:0003333	amino acid transmembrane transport	0.433993	0.946124	4325824	LOC4325824	1	1	4325824	0
BP	GO:0006865	amino acid transport	0.433993	0.946124	4325824	LOC4325824	1	1	4325824	0
BP	GO:0046700	heterocycle catabolic process	0.441887	0.946124	4346391/4325993	LOC4346391/LOC4325993	2	1	4346391	1	4325993
BP	GO:1901565	organonitrogen compound catabolic process	0.449204	0.946124	4342115/4346391/4338718	LOC4342115/LOC4346391/LOC4338718	3	3	4342115/4346391/4338718	0
BP	GO:0034637	cellular carbohydrate biosynthetic process	0.449218	0.946124	4346981/4348467	LOC4346981/LOC4348467	2	0		2	4346981/4348467
BP	GO:0044270	cellular nitrogen compound catabolic process	0.449218	0.946124	4346391/4325993	LOC4346391/LOC4325993	2	1	4346391	1	4325993
BP	GO:1901361	organic cyclic compound catabolic process	0.449218	0.946124	4346391/4325993	LOC4346391/LOC4325993	2	1	4346391	1	4325993
BP	GO:1901575	organic substance catabolic process	0.452616	0.946124	4342115/4346391/4325993/4338718/4348840	LOC4342115/LOC4346391/LOC4325993/LOC4338718/LOC4348840	5	3	4342115/4346391/4338718	2	4325993/4348840
BP	GO:0044262	cellular carbohydrate metabolic process	0.454874	0.946124	4346981/4336904/4348467	LOC4346981/LOC4336904/LOC4348467	3	1	4336904	2	4346981/4348467
BP	GO:0019439	aromatic compound catabolic process	0.456495	0.946124	4346391/4325993	LOC4346391/LOC4325993	2	1	4346391	1	4325993
BP	GO:0007010	cytoskeleton organization	0.458279	0.946124	4330654	LOC4330654	1	1	4330654	0
BP	GO:0009312	oligosaccharide biosynthetic process	0.458279	0.946124	4346981	LOC4346981	1	0		1	4346981
BP	GO:0042546	cell wall biogenesis	0.458279	0.946124	4329001	LOC4329001	1	1	4329001	0
BP	GO:0008654	phospholipid biosynthetic process	0.481528	0.95908	4348467	LOC4348467	1	0		1	4348467
BP	GO:0048523	negative regulation of cellular process	0.481528	0.95908	4324068	LOC4324068	1	0		1	4324068
BP	GO:0098656	anion transmembrane transport	0.492778	0.95908	4325824	LOC4325824	1	1	4325824	0
BP	GO:1903825	organic acid transmembrane transport	0.492778	0.95908	4325824	LOC4325824	1	1	4325824	0
BP	GO:1905039	carboxylic acid transmembrane transport	0.492778	0.95908	4325824	LOC4325824	1	1	4325824	0
BP	GO:0009056	catabolic process	0.494526	0.95908	4342115/4346391/4325993/4338718/4348840	LOC4342115/LOC4346391/LOC4325993/LOC4338718/LOC4348840	5	3	4342115/4346391/4338718	2	4325993/4348840
BP	GO:0032268	regulation of cellular protein metabolic process	0.503784	0.967266	4324068	LOC4324068	1	0		1	4324068
BP	GO:0009308	amine metabolic process	0.52509	0.980658	4346391	LOC4346391	1	1	4346391	0
BP	GO:0051246	regulation of protein metabolic process	0.52509	0.980658	4324068	LOC4324068	1	0		1	4324068
BP	GO:0016051	carbohydrate biosynthetic process	0.526082	0.980658	4346981/4348467	LOC4346981/LOC4348467	2	0		2	4346981/4348467
BP	GO:0017144	drug metabolic process	0.536663	0.986089	4335756/4342115/4338718	LOC4335756/LOC4342115/LOC4338718	3	3	4335756/4342115/4338718	0
BP	GO:0005976	polysaccharide metabolic process	0.539267	0.986089	4336904/4348840	LOC4336904/LOC4348840	2	1	4336904	1	4348840
BP	GO:0005984	disaccharide metabolic process	0.555356	0.989627	4346981	LOC4346981	1	0		1	4346981
BP	GO:0010629	negative regulation of gene expression	0.555356	0.989627	4324068	LOC4324068	1	0		1	4324068
BP	GO:0009892	negative regulation of metabolic process	0.565011	0.989627	4324068	LOC4324068	1	0		1	4324068
BP	GO:0010605	negative regulation of macromolecule metabolic process	0.565011	0.989627	4324068	LOC4324068	1	0		1	4324068
BP	GO:0044248	cellular catabolic process	0.579334	0.989627	4342115/4346391/4325993/4338718	LOC4342115/LOC4346391/LOC4325993/LOC4338718	4	3	4342115/4346391/4338718	1	4325993
BP	GO:0015711	organic anion transport	0.583702	0.989627	4325824	LOC4325824	1	1	4325824	0
BP	GO:0015849	organic acid transport	0.583702	0.989627	4325824	LOC4325824	1	1	4325824	0
BP	GO:0046942	carboxylic acid transport	0.583702	0.989627	4325824	LOC4325824	1	1	4325824	0
BP	GO:0009311	oligosaccharide metabolic process	0.592745	0.989627	4346981	LOC4346981	1	0		1	4346981
BP	GO:0042254	ribosome biogenesis	0.592745	0.989627	4349344	LOC4349344	1	0		1	4349344
BP	GO:0015979	photosynthesis	0.601593	0.995741	4342395	LOC4342395	1	0		1	4342395
BP	GO:0006520	cellular amino acid metabolic process	0.611098	0.998457	4335756/4346391/107277437	LOC4335756/LOC4346391/LOC107277437	3	3	4335756/4346391/107277437	0
BP	GO:0022613	ribonucleoprotein complex biogenesis	0.61872	0.998457	4349344	LOC4349344	1	0		1	4349344
BP	GO:0044283	small molecule biosynthetic process	0.632568	0.998457	4335756/107275880/107277437/4348467	LOC4335756/LOC107275880/LOC107277437/LOC4348467	4	3	4335756/107275880/107277437	1	4348467
BP	GO:0009733	response to auxin	0.650807	0.998457	9271092	LOC9271092	1	0		1	9271092
BP	GO:0006855	drug transmembrane transport	0.6584	0.998457	107276262	LOC107276262	1	0		1	107276262
BP	GO:0015893	drug transport	0.6584	0.998457	107276262	LOC107276262	1	0		1	107276262
BP	GO:0042493	response to drug	0.6584	0.998457	107276262	LOC107276262	1	0		1	107276262
BP	GO:0048519	negative regulation of biological process	0.6584	0.998457	4324068	LOC4324068	1	0		1	4324068
BP	GO:0006259	DNA metabolic process	0.670479	0.998457	4325993/novel.39/novel.176/4347143	LOC4325993/-/-/LOC4347143	4	1	novel.39	3	4325993/novel.176/4347143
BP	GO:1901135	carbohydrate derivative metabolic process	0.688407	0.998457	4340286/4342115/4338859/4338718	LOC4340286/LOC4342115/LOC4338859/LOC4338718	4	2	4342115/4338718	2	4340286/4338859
BP	GO:0016053	organic acid biosynthetic process	0.701183	0.998457	4335756/107275880/107277437	LOC4335756/LOC107275880/LOC107277437	3	3	4335756/107275880/107277437	0
BP	GO:0046394	carboxylic acid biosynthetic process	0.701183	0.998457	4335756/107275880/107277437	LOC4335756/LOC107275880/LOC107277437	3	3	4335756/107275880/107277437	0
BP	GO:0006644	phospholipid metabolic process	0.71352	0.998457	4348467	LOC4348467	1	0		1	4348467
BP	GO:0006508	proteolysis	0.715834	0.998457	4334976/4346934/107276064/4325626/4346026/4334987/4351963	LOC4334976/LOC4346934/LOC107276064/LOC4325626/LOC4346026/LOC4334987/LOC4351963	7	4	4334976/4346934/4325626/4334987	3	107276064/4346026/4351963
BP	GO:0006887	exocytosis	0.719756	0.998457	9268636	LOC9268636	1	0		1	9268636
BP	GO:0032940	secretion by cell	0.719756	0.998457	9268636	LOC9268636	1	0		1	9268636
BP	GO:0046903	secretion	0.719756	0.998457	9268636	LOC9268636	1	0		1	9268636
BP	GO:0016052	carbohydrate catabolic process	0.725857	0.998457	4348840	LOC4348840	1	0		1	4348840
BP	GO:0032787	monocarboxylic acid metabolic process	0.741291	0.998457	4324844/107275880	LOC4324844/LOC107275880	2	2	4324844/107275880	0
BP	GO:0034655	nucleobase-containing compound catabolic process	0.748968	0.998457	4325993	LOC4325993	1	0		1	4325993
BP	GO:0034470	ncRNA processing	0.76502	0.998457	4349344	LOC4349344	1	0		1	4349344
BP	GO:0006631	fatty acid metabolic process	0.77014	0.998457	4324844	LOC4324844	1	1	4324844	0
BP	GO:0006073	cellular glucan metabolic process	0.798615	0.998457	4336904	LOC4336904	1	1	4336904	0
BP	GO:0009719	response to endogenous stimulus	0.798615	0.998457	9271092	LOC9271092	1	0		1	9271092
BP	GO:0009725	response to hormone	0.798615	0.998457	9271092	LOC9271092	1	0		1	9271092
BP	GO:0010033	response to organic substance	0.798615	0.998457	9271092	LOC9271092	1	0		1	9271092
BP	GO:0044042	glucan metabolic process	0.798615	0.998457	4336904	LOC4336904	1	1	4336904	0
BP	GO:0044264	cellular polysaccharide metabolic process	0.798615	0.998457	4336904	LOC4336904	1	1	4336904	0
BP	GO:0072522	purine-containing compound biosynthetic process	0.803007	0.998457	4351721	LOC4351721	1	1	4351721	0
BP	GO:0044085	cellular component biogenesis	0.807341	0.998457	4349344/4329001	LOC4349344/LOC4329001	2	1	4329001	1	4349344
BP	GO:0006820	anion transport	0.811507	0.998457	4325824	LOC4325824	1	1	4325824	0
BP	GO:0030001	metal ion transport	0.813675	0.998457	9268845/4342782	LOC9268845/LOC4342782	2	2	9268845/4342782	0
BP	GO:1901137	carbohydrate derivative biosynthetic process	0.834411	0.998457	4340286/4338859	LOC4340286/LOC4338859	2	0		2	4340286/4338859
BP	GO:0009108	coenzyme biosynthetic process	0.834881	0.998457	107275880	LOC107275880	1	1	107275880	0
BP	GO:0006396	RNA processing	0.845308	0.998457	4349344/4350155	LOC4349344/LOC4350155	2	1	4350155	1	4349344
BP	GO:0044255	cellular lipid metabolic process	0.872011	0.998457	4324844/4348467	LOC4324844/LOC4348467	2	1	4324844	1	4348467
BP	GO:0045454	cell redox homeostasis	0.873329	0.998457	4324584	LOC4324584	1	1	4324584	0
BP	GO:0006732	coenzyme metabolic process	0.876099	0.998457	107275880	LOC107275880	1	1	107275880	0
BP	GO:0072521	purine-containing compound metabolic process	0.876099	0.998457	4351721	LOC4351721	1	1	4351721	0
BP	GO:0019725	cellular homeostasis	0.878808	0.998457	4324584	LOC4324584	1	1	4324584	0
BP	GO:0051188	cofactor biosynthetic process	0.878808	0.998457	107275880	LOC107275880	1	1	107275880	0
BP	GO:0044265	cellular macromolecule catabolic process	0.889069	0.998457	4325993	LOC4325993	1	0		1	4325993
BP	GO:0034220	ion transmembrane transport	0.891496	0.998457	4325824	LOC4325824	1	1	4325824	0
BP	GO:0071705	nitrogen compound transport	0.898099	0.998457	4325824/107278716	LOC4325824/LOC107278716	2	1	4325824	1	107278716
BP	GO:0072330	monocarboxylic acid biosynthetic process	0.898465	0.998457	107275880	LOC107275880	1	1	107275880	0
BP	GO:0006457	protein folding	0.914949	0.998457	4324778	LOC4324778	1	1	4324778	0
BP	GO:0071702	organic substance transport	0.917721	0.998457	4325824/107278716	LOC4325824/LOC107278716	2	1	4325824	1	107278716
BP	GO:0042592	homeostatic process	0.922163	0.998457	4324584	LOC4324584	1	1	4324584	0
BP	GO:0008610	lipid biosynthetic process	0.928769	0.998457	4348467	LOC4348467	1	0		1	4348467
BP	GO:0034660	ncRNA metabolic process	0.936247	0.998457	4349344	LOC4349344	1	0		1	4349344
BP	GO:0051186	cofactor metabolic process	0.936247	0.998457	107275880	LOC107275880	1	1	107275880	0
BP	GO:0006996	organelle organization	0.947793	0.998457	4330654	LOC4330654	1	1	4330654	0
BP	GO:0015031	protein transport	0.947793	0.998457	107278716	LOC107278716	1	0		1	107278716
BP	GO:0015833	peptide transport	0.947793	0.998457	107278716	LOC107278716	1	0		1	107278716
BP	GO:0042886	amide transport	0.947793	0.998457	107278716	LOC107278716	1	0		1	107278716
BP	GO:0090407	organophosphate biosynthetic process	0.947793	0.998457	4348467	LOC4348467	1	0		1	4348467
BP	GO:0071840	cellular component organization or biogenesis	0.951876	0.998457	4349344/4329001/4330654	LOC4349344/LOC4329001/LOC4330654	3	2	4329001/4330654	1	4349344
BP	GO:0045184	establishment of protein localization	0.953283	0.998457	107278716	LOC107278716	1	0		1	107278716
BP	GO:0055086	nucleobase-containing small molecule metabolic process	0.956297	0.998457	4351721	LOC4351721	1	1	4351721	0
BP	GO:0008104	protein localization	0.958198	0.998457	107278716	LOC107278716	1	0		1	107278716
BP	GO:0065008	regulation of biological quality	0.960017	0.998457	4324584	LOC4324584	1	1	4324584	0
BP	GO:0006812	cation transport	0.96049	0.998457	9268845/4342782	LOC9268845/LOC4342782	2	2	9268845/4342782	0
BP	GO:0016192	vesicle-mediated transport	0.966539	0.998457	9268636	LOC9268636	1	0		1	9268636
BP	GO:0033036	macromolecule localization	0.966539	0.998457	107278716	LOC107278716	1	0		1	107278716
BP	GO:0006811	ion transport	0.977903	0.998457	9268845/4325824/4342782	LOC9268845/LOC4325824/LOC4342782	3	3	9268845/4325824/4342782	0
BP	GO:0043604	amide biosynthetic process	0.982988	0.998457	107275880/4347411/4324068	LOC107275880/LOC4347411/LOC4324068	3	2	107275880/4347411	1	4324068
BP	GO:0007165	signal transduction	0.985989	0.998457	4345687	LOC4345687	1	1	4345687	0
BP	GO:0023052	signaling	0.985989	0.998457	4345687	LOC4345687	1	1	4345687	0
BP	GO:0043603	cellular amide metabolic process	0.987178	0.998457	107275880/4347411/4324068	LOC107275880/LOC4347411/LOC4324068	3	2	107275880/4347411	1	4324068
BP	GO:0019637	organophosphate metabolic process	0.988286	0.998457	4348467	LOC4348467	1	0		1	4348467
BP	GO:0016043	cellular component organization	0.994158	0.998457	4330654	LOC4330654	1	1	4330654	0
BP	GO:0006412	translation	0.994846	0.998457	4347411/4324068	LOC4347411/LOC4324068	2	1	4347411	1	4324068
BP	GO:0043043	peptide biosynthetic process	0.995337	0.998457	4347411/4324068	LOC4347411/LOC4324068	2	1	4347411	1	4324068
BP	GO:0006518	peptide metabolic process	0.996108	0.998457	4347411/4324068	LOC4347411/LOC4324068	2	1	4347411	1	4324068
BP	GO:0007154	cell communication	0.998457	0.998457	4345687	LOC4345687	1	1	4345687	0
BP	GO:0051716	cellular response to stimulus	0.998457	0.998457	4345687	LOC4345687	1	1	4345687	0
CC	GO:0009654	photosystem II oxygen evolving complex	0.236441	0.756994	4342395	LOC4342395	1	0		1	4342395
CC	GO:0042651	thylakoid membrane	0.245014	0.756994	4342395	LOC4342395	1	0		1	4342395
CC	GO:1990204	oxidoreductase complex	0.261882	0.756994	4342395	LOC4342395	1	0		1	4342395
CC	GO:0009523	photosystem II	0.278385	0.756994	4342395	LOC4342395	1	0		1	4342395
CC	GO:0048046	apoplast	0.278385	0.756994	4336904	LOC4336904	1	1	4336904	0
CC	GO:0009521	photosystem	0.340896	0.756994	4342395	LOC4342395	1	0		1	4342395
CC	GO:0034357	photosynthetic membrane	0.348331	0.756994	4342395	LOC4342395	1	0		1	4342395
CC	GO:0009579	thylakoid	0.355686	0.756994	4342395	LOC4342395	1	0		1	4342395
CC	GO:0044436	thylakoid part	0.355686	0.756994	4342395	LOC4342395	1	0		1	4342395
CC	GO:0005783	endoplasmic reticulum	0.411696	0.756994	4334011	LOC4334011	1	1	4334011	0
CC	GO:0000145	exocyst	0.431461	0.756994	9268636	LOC9268636	1	0		1	9268636
CC	GO:0005938	cell cortex	0.431461	0.756994	9268636	LOC9268636	1	0		1	9268636
CC	GO:0044448	cell cortex part	0.431461	0.756994	9268636	LOC9268636	1	0		1	9268636
CC	GO:0099568	cytoplasmic region	0.431461	0.756994	9268636	LOC9268636	1	0		1	9268636
CC	GO:0005576	extracellular region	0.437905	0.756994	4336904	LOC4336904	1	1	4336904	0
CC	GO:0099023	tethering complex	0.450582	0.756994	9268636	LOC9268636	1	0		1	9268636
CC	GO:0071944	cell periphery	0.459603	0.756994	9268636/4336904	LOC9268636/LOC4336904	2	1	4336904	1	9268636
CC	GO:0005618	cell wall	0.521029	0.767832	4336904	LOC4336904	1	1	4336904	0
CC	GO:0030312	external encapsulating structure	0.521029	0.767832	4336904	LOC4336904	1	1	4336904	0
CC	GO:0012505	endomembrane system	0.661031	0.925444	4334011	LOC4334011	1	1	4334011	0
CC	GO:0098796	membrane protein complex	0.78752	0.970619	4342395	LOC4342395	1	0		1	4342395
CC	GO:0005634	nucleus	0.793467	0.970619	4342320/4337457/4326351/4324158	LOC4342320/LOC4337457/LOC4326351/LOC4324158	4	1	4337457	3	4342320/4326351/4324158
CC	GO:1902494	catalytic complex	0.797294	0.970619	4342395	LOC4342395	1	0		1	4342395
CC	GO:0005840	ribosome	0.919283	0.976001	4347411	LOC4347411	1	1	4347411	0
CC	GO:0044444	cytoplasmic part	0.935308	0.976001	9268636/4347411/4334011	LOC9268636/LOC4347411/LOC4334011	3	2	4347411/4334011	1	9268636
CC	GO:1990904	ribonucleoprotein complex	0.944039	0.976001	4347411	LOC4347411	1	1	4347411	0
CC	GO:0043228	non-membrane-bounded organelle	0.976001	0.976001	4347411	LOC4347411	1	1	4347411	0
CC	GO:0043232	intracellular non-membrane-bounded organelle	0.976001	0.976001	4347411	LOC4347411	1	1	4347411	0
MF	GO:0016705	oxidoreductase activity, acting on paired donors, with incorporation or reduction of molecular oxygen	0.000142696	0.0152199	4338097/4324844/4348498/4340714/4343026/4329723/4329324/4332121/4346237/4336712/4343027/4342731/4333363/4328054/4329422/4335091/4341855	LOC4338097/LOC4324844/LOC4348498/LOC4340714/LOC4343026/LOC4329723/LOC4329324/LOC4332121/LOC4346237/LOC4336712/LOC4343027/LOC4342731/LOC4333363/LOC4328054/LOC4329422/LOC4335091/LOC4341855	17	15	4338097/4324844/4340714/4343026/4329723/4329324/4332121/4346237/4343027/4342731/4333363/4328054/4329422/4335091/4341855	2	4348498/4336712
MF	GO:0016160	amylase activity	0.000322926	0.0152199	4342055/4347264/9271949/4348840	LOC4342055/LOC4347264/LOC9271949/LOC4348840	4	0		4	4342055/4347264/9271949/4348840
MF	GO:0003700	DNA binding transcription factor activity	0.000377354	0.0152199	4327611/107278246/4339451/4336721/4347333/4339665/4331910/4330155/9270031/4338539/4351328/4324183/4337341/4328579/4349395/4331890/4336542/107275353/4326351/4324158	LOC4327611/LOC107278246/LOC4339451/LOC4336721/LOC4347333/LOC4339665/LOC4331910/LOC4330155/LOC9270031/LOC4338539/LOC4351328/LOC4324183/LOC4337341/LOC4328579/LOC4349395/LOC4331890/LOC4336542/LOC107275353/LOC4326351/LOC4324158	20	14	4327611/107278246/4339451/4336721/4347333/4339665/9270031/4338539/4351328/4324183/4337341/4349395/4331890/107275353	6	4331910/4330155/4328579/4336542/4326351/4324158
MF	GO:0020037	heme binding	0.000683547	0.0153975	4338097/4348498/4340714/4335005/4329723/4349585/4337486/4329324/4332121/4346237/4336712/4342731/4333363/4328054/107280449/4326273/4329422/4335091/4341855	LOC4338097/LOC4348498/LOC4340714/LOC4335005/LOC4329723/LOC4349585/LOC4337486/LOC4329324/LOC4332121/LOC4346237/LOC4336712/LOC4342731/LOC4333363/LOC4328054/LOC107280449/LOC4326273/LOC4329422/LOC4335091/LOC4341855	19	16	4338097/4340714/4329723/4349585/4337486/4329324/4332121/4346237/4342731/4333363/4328054/107280449/4326273/4329422/4335091/4341855	3	4348498/4335005/4336712
MF	GO:0046906	tetrapyrrole binding	0.000683547	0.0153975	4338097/4348498/4340714/4335005/4329723/4349585/4337486/4329324/4332121/4346237/4336712/4342731/4333363/4328054/107280449/4326273/4329422/4335091/4341855	LOC4338097/LOC4348498/LOC4340714/LOC4335005/LOC4329723/LOC4349585/LOC4337486/LOC4329324/LOC4332121/LOC4346237/LOC4336712/LOC4342731/LOC4333363/LOC4328054/LOC107280449/LOC4326273/LOC4329422/LOC4335091/LOC4341855	19	16	4338097/4340714/4329723/4349585/4337486/4329324/4332121/4346237/4342731/4333363/4328054/107280449/4326273/4329422/4335091/4341855	3	4348498/4335005/4336712
MF	GO:0016798	hydrolase activity, acting on glycosyl bonds	0.00080861	0.0153975	4323899/4330667/4348633/4342115/4329553/4336904/4351192/4340645/4338718/4342055/4328141/4347264/107281488/4324068/9271949/4325066/4348840	LOC4323899/LOC4330667/LOC4348633/LOC4342115/LOC4329553/LOC4336904/LOC4351192/LOC4340645/LOC4338718/LOC4342055/LOC4328141/LOC4347264/LOC107281488/LOC4324068/LOC9271949/LOC4325066/LOC4348840	17	8	4330667/4348633/4342115/4329553/4336904/4340645/4338718/4328141	9	4323899/4351192/4342055/4347264/107281488/4324068/9271949/4325066/4348840
MF	GO:0004553	hydrolase activity, hydrolyzing O-glycosyl compounds	0.000890762	0.0153975	4323899/4330667/4348633/4342115/4329553/4336904/4351192/4340645/4338718/4342055/4328141/4347264/107281488/9271949/4325066/4348840	LOC4323899/LOC4330667/LOC4348633/LOC4342115/LOC4329553/LOC4336904/LOC4351192/LOC4340645/LOC4338718/LOC4342055/LOC4328141/LOC4347264/LOC107281488/LOC9271949/LOC4325066/LOC4348840	16	8	4330667/4348633/4342115/4329553/4336904/4340645/4338718/4328141	8	4323899/4351192/4342055/4347264/107281488/9271949/4325066/4348840
MF	GO:0043565	sequence-specific DNA binding	0.00102052	0.0154353	4327611/4339451/4347333/4339665/4330155/9270031/4351328/4324183/4328579/4331890/4336542/4326351/4324158	LOC4327611/LOC4339451/LOC4347333/LOC4339665/LOC4330155/LOC9270031/LOC4351328/LOC4324183/LOC4328579/LOC4331890/LOC4336542/LOC4326351/LOC4324158	13	8	4327611/4339451/4347333/4339665/9270031/4351328/4324183/4331890	5	4330155/4328579/4336542/4326351/4324158
MF	GO:0016717	oxidoreductase activity, acting on paired donors, with oxidation of a pair of donors resulting in the reduction of molecular oxygen to two molecules of water	0.00144857	0.0194752	4324844/4343026/4343027	LOC4324844/LOC4343026/LOC4343027	3	3	4324844/4343026/4343027	0
MF	GO:0005509	calcium ion binding	0.00255165	0.0271432	4351256/4341871/4325760/4349547/4331082/4342055/9271885/4335580/4347264/9271949	LOC4351256/LOC4341871/LOC4325760/LOC4349547/LOC4331082/LOC4342055/LOC9271885/LOC4335580/LOC4347264/LOC9271949	10	6	4351256/4341871/4325760/4349547/4331082/9271885	4	4342055/4335580/4347264/9271949
MF	GO:0016829	lyase activity	0.00269132	0.0271432	4335756/4337930/9272299/4350502/4332184/4348564/4335090/4344636/9266636	LOC4335756/LOC4337930/LOC9272299/LOC4350502/LOC4332184/LOC4348564/LOC4335090/LOC4344636/LOC9266636	9	7	4335756/9272299/4350502/4332184/4348564/4335090/4344636	2	4337930/9266636
MF	GO:0005506	iron ion binding	0.00269189	0.0271432	4338097/4348498/4340714/4329723/4329324/4332121/4346237/4336712/4342731/4333363/4328054/4329422/4335091/4341855	LOC4338097/LOC4348498/LOC4340714/LOC4329723/LOC4329324/LOC4332121/LOC4346237/LOC4336712/LOC4342731/LOC4333363/LOC4328054/LOC4329422/LOC4335091/LOC4341855	14	12	4338097/4340714/4329723/4329324/4332121/4346237/4342731/4333363/4328054/4329422/4335091/4341855	2	4348498/4336712
MF	GO:0010333	terpene synthase activity	0.00470467	0.0397848	9272299/4350502/4335090/9266636	LOC9272299/LOC4350502/LOC4335090/LOC9266636	4	3	9272299/4350502/4335090	1	9266636
MF	GO:0004519	endonuclease activity	0.00516939	0.0397848	novel.47/novel.465/4325993/4350155	-/-/LOC4325993/LOC4350155	4	2	novel.465/4350155	2	novel.47/4325993
MF	GO:0016891	endoribonuclease activity, producing 5'-phosphomonoesters	0.0052608	0.0397848	novel.47/novel.465/4350155	-/-/LOC4350155	3	2	novel.465/4350155	1	novel.47
MF	GO:0016893	endonuclease activity, active with either ribo- or deoxyribonucleic acids and producing 5'-phosphomonoesters	0.0052608	0.0397848	novel.47/novel.465/4350155	-/-/LOC4350155	3	2	novel.465/4350155	1	novel.47
MF	GO:0016838	carbon-oxygen lyase activity, acting on phosphates	0.00566389	0.0403136	9272299/4350502/4335090/9266636	LOC9272299/LOC4350502/LOC4335090/LOC9266636	4	3	9272299/4350502/4335090	1	9266636
MF	GO:0016835	carbon-oxygen lyase activity	0.0126176	0.0763107	4335756/9272299/4350502/4335090/9266636	LOC4335756/LOC9272299/LOC4350502/LOC4335090/LOC9266636	5	4	4335756/9272299/4350502/4335090	1	9266636
MF	GO:0030170	pyridoxal phosphate binding	0.0126176	0.0763107	4331930/4332184/4348564/4349122/4344636	LOC4331930/LOC4332184/LOC4348564/LOC4349122/LOC4344636	5	4	4331930/4332184/4348564/4344636	1	4349122
MF	GO:0070279	vitamin B6 binding	0.0126176	0.0763107	4331930/4332184/4348564/4349122/4344636	LOC4331930/LOC4332184/LOC4348564/LOC4349122/LOC4344636	5	4	4331930/4332184/4348564/4344636	1	4349122
MF	GO:0008061	chitin binding	0.013244	0.0763107	4342115/4338718	LOC4342115/LOC4338718	2	2	4342115/4338718	0
MF	GO:0004521	endoribonuclease activity	0.0164199	0.0903094	novel.47/novel.465/4350155	-/-/LOC4350155	3	2	novel.465/4350155	1	novel.47
MF	GO:0019842	vitamin binding	0.0253297	0.133256	4331930/4332184/4348564/4349122/4344636	LOC4331930/LOC4332184/LOC4348564/LOC4349122/LOC4344636	5	4	4331930/4332184/4348564/4344636	1	4349122
MF	GO:0004568	chitinase activity	0.0291296	0.146862	4342115/4338718	LOC4342115/LOC4338718	2	2	4342115/4338718	0
MF	GO:0004540	ribonuclease activity	0.0307275	0.148721	novel.47/novel.465/4350155	-/-/LOC4350155	3	2	novel.465/4350155	1	novel.47
MF	GO:0016831	carboxy-lyase activity	0.0350622	0.163174	4332184/4348564/4344636	LOC4332184/LOC4348564/LOC4344636	3	3	4332184/4348564/4344636	0
MF	GO:0016702	oxidoreductase activity, acting on single donors with incorporation of molecular oxygen, incorporation of two atoms of oxygen	0.0373417	0.167346	9267158/4345993/4345994	LOC9267158/LOC4345993/LOC4345994	3	3	9267158/4345993/4345994	0
MF	GO:0051213	dioxygenase activity	0.0421223	0.182029	9267158/4345993/4345994	LOC9267158/LOC4345993/LOC4345994	3	3	9267158/4345993/4345994	0
MF	GO:0004252	serine-type endopeptidase activity	0.0483211	0.201616	4334976/4349148/4325626/4334987	LOC4334976/LOC4349148/LOC4325626/LOC4334987	4	4	4334976/4349148/4325626/4334987	0
MF	GO:0016667	oxidoreductase activity, acting on a sulfur group of donors	0.052553	0.211964	4345525/4336932/4334011	LOC4345525/LOC4336932/LOC4334011	3	2	4345525/4334011	1	4336932
MF	GO:0016701	oxidoreductase activity, acting on single donors with incorporation of molecular oxygen	0.0611132	0.238539	9267158/4345993/4345994	LOC9267158/LOC4345993/LOC4345994	3	3	9267158/4345993/4345994	0
MF	GO:0005507	copper ion binding	0.0671582	0.247368	4346875/4341335/4325440	LOC4346875/LOC4341335/LOC4325440	3	3	4346875/4341335/4325440	0
MF	GO:0004518	nuclease activity	0.0674641	0.247368	novel.47/novel.465/4325993/4350155	-/-/LOC4325993/LOC4350155	4	2	novel.465/4350155	2	novel.47/4325993
MF	GO:0045735	nutrient reservoir activity	0.0702793	0.250112	4333793/4347898/4347897	LOC4333793/LOC4347898/LOC4347897	3	1	4333793	2	4347898/4347897
MF	GO:0016651	oxidoreductase activity, acting on NAD(P)H	0.0901247	0.311574	4345525/4336932	LOC4345525/LOC4336932	2	1	4345525	1	4336932
MF	GO:0016830	carbon-carbon lyase activity	0.0938711	0.315511	4332184/4348564/4344636	LOC4332184/LOC4348564/LOC4344636	3	3	4332184/4348564/4344636	0
MF	GO:0008378	galactosyltransferase activity	0.101354	0.331454	4340286/4338859	LOC4340286/LOC4338859	2	0		2	4340286/4338859
MF	GO:0005516	calmodulin binding	0.13092	0.416877	4325688/4351074	LOC4325688/LOC4351074	2	2	4325688/4351074	0
MF	GO:0015036	disulfide oxidoreductase activity	0.143244	0.444424	4345525/4336932	LOC4345525/LOC4336932	2	1	4345525	1	4336932
MF	GO:0008234	cysteine-type peptidase activity	0.160868	0.477297	4346934/107276064/4346026/4351963	LOC4346934/LOC107276064/LOC4346026/LOC4351963	4	1	4346934	3	107276064/4346026/4351963
MF	GO:0004601	peroxidase activity	0.165975	0.477297	4335005/4349585/4337486/107280449/4326273	LOC4335005/LOC4349585/LOC4337486/LOC107280449/LOC4326273	5	4	4349585/4337486/107280449/4326273	1	4335005
MF	GO:0016161	beta-amylase activity	0.16641	0.477297	4348840	LOC4348840	1	0		1	4348840
MF	GO:0016684	oxidoreductase activity, acting on peroxide as acceptor	0.174904	0.477297	4335005/4349585/4337486/107280449/4326273	LOC4335005/LOC4349585/LOC4337486/LOC107280449/LOC4326273	5	4	4349585/4337486/107280449/4326273	1	4335005
MF	GO:0004842	ubiquitin-protein transferase activity	0.179653	0.477297	4337468/4324796/4346922	LOC4337468/LOC4324796/LOC4346922	3	2	4337468/4324796	1	4346922
MF	GO:0019787	ubiquitin-like protein transferase activity	0.179653	0.477297	4337468/4324796/4346922	LOC4337468/LOC4324796/LOC4346922	3	2	4337468/4324796	1	4346922
MF	GO:0016811	hydrolase activity, acting on carbon-nitrogen (but not peptide) bonds, in linear amides	0.181452	0.477297	4346391	LOC4346391	1	1	4346391	0
MF	GO:0000287	magnesium ion binding	0.188718	0.47942	9272299/4350502/9266636	LOC9272299/LOC4350502/LOC9266636	3	2	9272299/4350502	1	9266636
MF	GO:0016209	antioxidant activity	0.190183	0.47942	4335005/4349585/4337486/107280449/4326273	LOC4335005/LOC4349585/LOC4337486/LOC107280449/LOC4326273	5	4	4349585/4337486/107280449/4326273	1	4335005
MF	GO:0004525	ribonuclease III activity	0.224973	0.535498	4350155	LOC4350155	1	1	4350155	0
MF	GO:0032296	double-stranded RNA-specific ribonuclease activity	0.224973	0.535498	4350155	LOC4350155	1	1	4350155	0
MF	GO:0008236	serine-type peptidase activity	0.23832	0.535498	4334976/4349148/4325626/4334987	LOC4334976/LOC4349148/LOC4325626/LOC4334987	4	4	4334976/4349148/4325626/4334987	0
MF	GO:0017171	serine hydrolase activity	0.23832	0.535498	4334976/4349148/4325626/4334987	LOC4334976/LOC4349148/LOC4325626/LOC4334987	4	4	4334976/4349148/4325626/4334987	0
MF	GO:0016860	intramolecular oxidoreductase activity	0.238962	0.535498	4334011	LOC4334011	1	1	4334011	0
MF	GO:0030597	RNA glycosylase activity	0.252699	0.535498	4324068	LOC4324068	1	0		1	4324068
MF	GO:0030598	rRNA N-glycosylase activity	0.252699	0.535498	4324068	LOC4324068	1	0		1	4324068
MF	GO:0004175	endopeptidase activity	0.257947	0.535498	4334976/4349148/4325626/4334987	LOC4334976/LOC4349148/LOC4325626/LOC4334987	4	4	4334976/4349148/4325626/4334987	0
MF	GO:0008107	galactoside 2-alpha-L-fucosyltransferase activity	0.26619	0.535498	4329001	LOC4329001	1	1	4329001	0
MF	GO:0031127	alpha-(1,2)-fucosyltransferase activity	0.26619	0.535498	4329001	LOC4329001	1	1	4329001	0
MF	GO:0140102	catalytic activity, acting on a rRNA	0.26619	0.535498	4324068	LOC4324068	1	0		1	4324068
MF	GO:0016788	hydrolase activity, acting on ester bonds	0.271994	0.535498	novel.47/novel.465/4325993/4348537/4340180/4324704/4350155/4335688/4334779	-/-/LOC4325993/LOC4348537/LOC4340180/LOC4324704/LOC4350155/LOC4335688/LOC4334779	9	5	novel.465/4348537/4340180/4324704/4350155	4	novel.47/4325993/4335688/4334779
MF	GO:0070011	peptidase activity, acting on L-amino acid peptides	0.274005	0.535498	4334976/4346934/107276064/4349148/4325626/4346026/4334987/4351963	LOC4334976/LOC4346934/LOC107276064/LOC4349148/LOC4325626/LOC4346026/LOC4334987/LOC4351963	8	5	4334976/4346934/4349148/4325626/4334987	3	107276064/4346026/4351963
MF	GO:0042578	phosphoric ester hydrolase activity	0.274387	0.535498	4324704/4335688/4334779	LOC4324704/LOC4335688/LOC4334779	3	1	4324704	2	4335688/4334779
MF	GO:0008417	fucosyltransferase activity	0.305223	0.586222	4329001	LOC4329001	1	1	4329001	0
MF	GO:0008233	peptidase activity	0.310791	0.58759	4334976/4346934/107276064/4349148/4325626/4346026/4334987/4351963	LOC4334976/LOC4346934/LOC107276064/LOC4349148/LOC4325626/LOC4346026/LOC4334987/LOC4351963	8	5	4334976/4346934/4349148/4325626/4334987	3	107276064/4346026/4351963
MF	GO:0016903	oxidoreductase activity, acting on the aldehyde or oxo group of donors	0.330089	0.600069	4340640	LOC4340640	1	0		1	4340640
MF	GO:0016791	phosphatase activity	0.341133	0.600069	4324704/4334779	LOC4324704/LOC4334779	2	1	4324704	1	4334779
MF	GO:0005342	organic acid transmembrane transporter activity	0.342188	0.600069	4325824	LOC4325824	1	1	4325824	0
MF	GO:0015171	amino acid transmembrane transporter activity	0.342188	0.600069	4325824	LOC4325824	1	1	4325824	0
MF	GO:0046943	carboxylic acid transmembrane transporter activity	0.342188	0.600069	4325824	LOC4325824	1	1	4325824	0
MF	GO:0008081	phosphoric diester hydrolase activity	0.365736	0.623297	4335688	LOC4335688	1	0		1	4335688
MF	GO:0008514	organic anion transmembrane transporter activity	0.365736	0.623297	4325824	LOC4325824	1	1	4325824	0
MF	GO:0003993	acid phosphatase activity	0.377194	0.625212	4334779	LOC4334779	1	0		1	4334779
MF	GO:0016799	hydrolase activity, hydrolyzing N-glycosyl compounds	0.377194	0.625212	4324068	LOC4324068	1	0		1	4324068
MF	GO:0016810	hydrolase activity, acting on carbon-nitrogen (but not peptide) bonds	0.399494	0.651559	4346391	LOC4346391	1	1	4346391	0
MF	GO:0016762	xyloglucan:xyloglucosyl transferase activity	0.410344	0.651559	4336904	LOC4336904	1	1	4336904	0
MF	GO:0016879	ligase activity, forming carbon-nitrogen bonds	0.410344	0.651559	4351721	LOC4351721	1	1	4351721	0
MF	GO:0030246	carbohydrate binding	0.414628	0.651559	4344555/107281186/4331082/4344557/4335580	LOC4344555/LOC107281186/LOC4331082/LOC4344557/LOC4335580	5	4	4344555/107281186/4331082/4344557	1	4335580
MF	GO:0016627	oxidoreductase activity, acting on the CH-CH group of donors	0.420999	0.653088	107277437	LOC107277437	1	1	107277437	0
MF	GO:0005543	phospholipid binding	0.431462	0.660847	9270756	LOC9270756	1	0		1	9270756
MF	GO:0016836	hydro-lyase activity	0.471465	0.713091	4335756	LOC4335756	1	1	4335756	0
MF	GO:0046983	protein dimerization activity	0.485383	0.720394	4347252/4327325/4331887/4348490/4350148/4343984/4323974	LOC4347252/LOC4327325/LOC4331887/LOC4348490/LOC4350148/LOC4343984/LOC4323974	7	4	4327325/4331887/4350148/4343984	3	4347252/4348490/4323974
MF	GO:0140098	catalytic activity, acting on RNA	0.488201	0.720394	novel.47/novel.465/4350155/4324068	-/-/LOC4350155/LOC4324068	4	2	novel.465/4350155	2	novel.47/4324068
MF	GO:0003779	actin binding	0.499616	0.728356	4334594	LOC4334594	1	0		1	4334594
MF	GO:0008171	O-methyltransferase activity	0.508664	0.732718	4350148	LOC4350148	1	1	4350148	0
MF	GO:0008092	cytoskeletal protein binding	0.562414	0.796641	4330654/4334594	LOC4330654/LOC4334594	2	1	4330654	1	4334594
MF	GO:0001871	pattern binding	0.572791	0.796641	4331082/4335580	LOC4331082/LOC4335580	2	1	4331082	1	4335580
MF	GO:0030247	polysaccharide binding	0.572791	0.796641	4331082/4335580	LOC4331082/LOC4335580	2	1	4331082	1	4335580
MF	GO:0016757	transferase activity, transferring glycosyl groups	0.586909	0.805997	4340286/4338859/4336904/4336629/4329001/4342125/4336486/4347407	LOC4340286/LOC4338859/LOC4336904/LOC4336629/LOC4329001/LOC4342125/LOC4336486/LOC4347407	8	5	4336904/4336629/4329001/4336486/4347407	3	4340286/4338859/4342125
MF	GO:0050662	coenzyme binding	0.601682	0.805997	4346094/4331930/4332184/4348564/4349122/4344636	LOC4346094/LOC4331930/LOC4332184/LOC4348564/LOC4349122/LOC4344636	6	5	4346094/4331930/4332184/4348564/4344636	1	4349122
MF	GO:0015238	drug transmembrane transporter activity	0.605328	0.805997	107276262	LOC107276262	1	0		1	107276262
MF	GO:0051082	unfolded protein binding	0.612471	0.805997	4324778	LOC4324778	1	1	4324778	0
MF	GO:0016853	isomerase activity	0.617267	0.805997	4348467/4334011	LOC4348467/LOC4334011	2	1	4334011	1	4348467
MF	GO:0008509	anion transmembrane transporter activity	0.619485	0.805997	4325824	LOC4325824	1	1	4325824	0
MF	GO:0016758	transferase activity, transferring hexosyl groups	0.645174	0.83049	4340286/4338859/4336904/4336629/4329001/4347407	LOC4340286/LOC4338859/LOC4336904/LOC4336629/LOC4329001/LOC4347407	6	4	4336904/4336629/4329001/4347407	2	4340286/4338859
MF	GO:0008017	microtubule binding	0.688779	0.877287	4330654	LOC4330654	1	1	4330654	0
MF	GO:0015631	tubulin binding	0.699954	0.87992	4330654	LOC4330654	1	1	4330654	0
MF	GO:0046873	metal ion transmembrane transporter activity	0.70539	0.87992	4342782	LOC4342782	1	1	4342782	0
MF	GO:0016747	transferase activity, transferring acyl groups other than amino-acyl groups	0.733816	0.899569	4347747/4349050/4329370	LOC4347747/LOC4349050/LOC4329370	3	3	4347747/4349050/4329370	0
MF	GO:0008289	lipid binding	0.736011	0.899569	9270756	LOC9270756	1	0		1	9270756
MF	GO:0016741	transferase activity, transferring one-carbon groups	0.753839	0.904076	107275880/4350148/4340899	LOC107275880/LOC4350148/LOC4340899	3	3	107275880/4350148/4340899	0
MF	GO:0015297	antiporter activity	0.754642	0.904076	107276262	LOC107276262	1	0		1	107276262
MF	GO:0043531	ADP binding	0.777121	0.916885	4350127/4350879/4350850/4350133/4350154/4340777	LOC4350127/LOC4350879/LOC4350850/LOC4350133/LOC4350154/LOC4340777	6	4	4350127/4350850/4350133/4350154	2	4350879/4340777
MF	GO:0046527	glucosyltransferase activity	0.78415	0.916885	4336904	LOC4336904	1	1	4336904	0
MF	GO:0015291	secondary active transmembrane transporter activity	0.788066	0.916885	107276262	LOC107276262	1	0		1	107276262
MF	GO:0016746	transferase activity, transferring acyl groups	0.834441	0.961594	4347747/4349050/4329370	LOC4347747/LOC4349050/LOC4329370	3	3	4347747/4349050/4329370	0
MF	GO:0016874	ligase activity	0.86597	0.988513	4351721	LOC4351721	1	1	4351721	0
MF	GO:0008168	methyltransferase activity	0.893937	0.998101	4350148/4340899	LOC4350148/LOC4340899	2	2	4350148/4340899	0
MF	GO:0022890	inorganic cation transmembrane transporter activity	0.91214	0.998101	4342782	LOC4342782	1	1	4342782	0
MF	GO:0015318	inorganic molecular entity transmembrane transporter activity	0.925636	0.998101	4325824/4342782	LOC4325824/LOC4342782	2	2	4325824/4342782	0
MF	GO:0022804	active transmembrane transporter activity	0.93918	0.998101	107276262	LOC107276262	1	0		1	107276262
MF	GO:0008324	cation transmembrane transporter activity	0.948468	0.998101	4342782	LOC4342782	1	1	4342782	0
MF	GO:0016887	ATPase activity	0.949408	0.998101	4328687	LOC4328687	1	0		1	4328687
MF	GO:0015075	ion transmembrane transporter activity	0.952075	0.998101	4325824/4342782	LOC4325824/LOC4342782	2	2	4325824/4342782	0
MF	GO:0003735	structural constituent of ribosome	0.982334	0.998101	4347411	LOC4347411	1	1	4347411	0
MF	GO:0005198	structural molecule activity	0.987104	0.998101	4347411	LOC4347411	1	1	4347411	0
MF	GO:0022857	transmembrane transporter activity	0.990006	0.998101	107276262/4325824/4342782	LOC107276262/LOC4325824/LOC4342782	3	2	4325824/4342782	1	107276262
MF	GO:0003723	RNA binding	0.995687	0.998101	4350155	LOC4350155	1	1	4350155	0
MF	GO:0017111	nucleoside-triphosphatase activity	0.996915	0.998101	4328687	LOC4328687	1	0		1	4328687
MF	GO:0016462	pyrophosphatase activity	0.997711	0.998101	4328687	LOC4328687	1	0		1	4328687
MF	GO:0016818	hydrolase activity, acting on acid anhydrides, in phosphorus-containing anhydrides	0.998065	0.998101	4328687	LOC4328687	1	0		1	4328687
MF	GO:0016817	hydrolase activity, acting on acid anhydrides	0.998101	0.998101	4328687	LOC4328687	1	0		1	4328687
