# Supplementary material for: Transcriptomic and metabolomic reveals silicon enhances adaptation of rice under dry cultivation by improving flavonoid biosynthesis, osmoregulation, and photosynthesis
Source: Front Plant Sci. 2022 Aug 4;13:967537. doi: 10.3389/fpls.2022.967537 (PMC9386530; doi:10.3389/fpls.2022.967537)
Supplement: Supplementary Table 2 — Details of leaf and root transcription factors in GO enrichment. [file Table_2.XLSX]

## Sheet: Sheet1
gene_id	DR	DSR	DL	DSL	gene_name	gene_description	tf_family
4328512	826.355	939.441	1013.91	1104.97	LOC4328512	WRKY transcription factor WRKY71-like	WRKY
4338474	251.999	292.405	278.95	247.889	LOC4338474	probable WRKY transcription factor 26%2C transcript variant X2	WRKY
4326760	215.118	233.212	115.101	90.9619	LOC4326760	probable WRKY transcription factor 31%2C transcript variant X1	WRKY
4324624	108.607	112.621	104.811	135.936	LOC4324624	probable WRKY transcription factor 65	WRKY
4341678	113.299	184.703	51.434	45.5542	LOC4341678	WRKY transcription factor WRKY28-like	WRKY
4336909	34.6399	45.3111	86.8194	137.837	LOC4336909	WRKY transcription factor WRKY51-like	WRKY
4346768	38.525	75.2467	77.0279	76.518	LOC4346768	probable WRKY transcription factor 30	WRKY
4335388	32.9109	36.6969	82.6391	109.858	LOC4335388	WRKY transcription factor WRKY51-like	WRKY
4338413	73.976	88.3031	33.5029	39.4085	LOC4338413	probable WRKY transcription factor 70	WRKY
4332680	56.382	67.1378	5.38369	2.80755	LOC4332680	probable WRKY transcription factor 35	WRKY
9269857	89.0701	57.9194	6.51522	3.85433	LOC9269857	probable WRKY transcription factor 29%2C transcript variant X2	WRKY
9268836	54.7036	69.314	17.0768	41.6817	LOC9268836	probable WRKY transcription factor 4	WRKY
4347399	27.6992	23.8514	53.9113	39.662	LOC4347399	probable WRKY transcription factor 2%2C transcript variant X1	WRKY
4327518	60.3195	54.1164	41.1036	21.2039	LOC4327518	WRKY transcription factor WRKY24-like	WRKY
4347070	32.1524	46.0424	14.1502	4.0943	LOC4347070	WRKY transcription factor WRKY62-like	WRKY
4347069	22.6601	38.8701	30.4234	32.276	LOC4347069	WRKY transcription factor WRKY76-like	WRKY
4337998	3.92487	5.39303	42.207	24.32	LOC4337998	probable WRKY transcription factor 50	WRKY
4345456	14.5084	19.8999	25.8873	44.6344	LOC4345456	probable WRKY transcription factor 54	WRKY
4339092	43.9123	41.1092	14.3709	9.81931	LOC4339092	WRKY transcription factor WRKY24	WRKY
9266399	18.65	21.4361	16.7887	30.5904	LOC9266399	WRKY transcription factor WRKY51-like	WRKY
4352301	16.6342	15.2925	32.0062	20.4685	LOC4352301	probable WRKY transcription factor 3	WRKY
4325657	43.9203	56.4621	0.74872	0.541939	LOC4325657	probable WRKY transcription factor 72	WRKY
4334170	23.9087	28.0319	18.3756	22.9121	LOC4334170	probable WRKY transcription factor 57%2C transcript variant X1	WRKY
4345154	12.3152	10.9328	23.4224	19.9716	LOC4345154	probable WRKY transcription factor 32%2C transcript variant X1	WRKY
4339739	23.8896	19.9237	8.48611	6.65522	LOC4339739	WRKY transcription factor 23%2C transcript variant X1	WRKY
4349610	28.7518	20.3694	5.90074	4.19035	LOC4349610	probable WRKY transcription factor 70%2C transcript variant X2	WRKY
4326856	29.9875	27.7319	6.6116	4.43488	LOC4326856	WRKY transcription factor WRKY24-like%2C transcript variant X1	WRKY
4339451	6.71958	16.494	25.5978	14.21	LOC4339451	probable WRKY transcription factor 50	WRKY
4351327	8.71886	8.51029	22.756	24.1389	LOC4351327	probable WRKY transcription factor 46%2C transcript variant X5	WRKY
4350545	25.4327	28.1748	10.7416	6.88192	LOC4350545	probable WRKY transcription factor 56	WRKY
4327611	7.36676	18.2775	22.7095	26.9801	LOC4327611	probable WRKY transcription factor 30	WRKY
4343736	12.1334	12.022	14.7119	10.7113	LOC4343736	WRKY transcription factor SUSIBA2%2C transcript variant X2	WRKY
9272222	10.6466	15.1001	12.4017	13.3471	LOC9272222	WRKY transcription factor 6%2C transcript variant X3	WRKY
4327651	18.4796	32.8005	3.40736	4.17571	LOC4327651	WRKY transcription factor SUSIBA2	WRKY
4325658	16.5146	20.3007	2.78343	6.12745	LOC4325658	probable WRKY transcription factor 50	WRKY
4324426	20.6942	22.4412	0.742717	0.637014	LOC4324426	probable WRKY transcription factor 65	WRKY
107277470	6.78078	9.1293	0.429148	0.427355	LOC107277470	probable WRKY transcription factor 70	WRKY
107277067	16.4302	24.1627	0	0.0299639	LOC107277067	probable WRKY transcription factor 70	WRKY
107276056	17.5448	14.6258	0.0103455	0	LOC107276056	probable WRKY transcription factor 70%2C transcript variant X1	WRKY
4324183	3.22336	7.50224	14.3254	20.0867	LOC4324183	probable WRKY transcription factor 53	WRKY
9270274	0.122132	0.276661	19.0671	15.9545	LOC9270274	probable WRKY transcription factor 69	WRKY
4344296	12.7414	11.1646	4.7964	3.26058	LOC4344296	probable WRKY transcription factor 70%2C transcript variant X2	WRKY
4349611	0.0393315	0.0396461	13.6704	18.4274	LOC4349611	probable WRKY transcription factor 67	WRKY
4345940	0.910505	0.900339	9.64722	3.71656	LOC4345940	probable WRKY transcription factor 2%2C transcript variant X7	WRKY
107276141	1.52769	1.35341	8.21619	9.17703	LOC107276141	probable WRKY transcription factor 47%2C transcript variant X2	WRKY
107276131	12.6209	11.3635	0.0221734	0.0122254	LOC107276131	probable WRKY transcription factor 63	WRKY
107276287	9.90912	8.99432	0	0	LOC107276287	probable WRKY transcription factor 2	WRKY
4339665	4.48718	11.1903	0.521388	1.46985	LOC4339665	probable WRKY transcription factor 41	WRKY
4330420	10.6776	7.5993	0	0	LOC4330420	probable WRKY transcription factor 14	WRKY
9267508	1.05609	1.82439	9.83055	7.07601	LOC9267508	WRKY transcription factor 22-like	WRKY
4340188	7.63184	4.57814	3.33097	5.30089	LOC4340188	probable WRKY transcription factor 30	WRKY
4329309	2.42885	2.45032	10.0896	8.29422	LOC4329309	WRKY transcription factor WRKY51-like	WRKY
4328953	6.35798	6.95394	2.60931	4.46963	LOC4328953	probable WRKY transcription factor 27	WRKY
107279783	2.9561	4.29152	2.68354	2.28409	LOC107279783	probable WRKY transcription factor 70%2C transcript variant X2	WRKY
9268095	4.8333	5.7103	2.57842	1.72753	LOC9268095	WRKY transcription factor 23	WRKY
4343795	4.36343	4.41155	3.70256	3.24354	LOC4343795	probable WRKY transcription factor 3	WRKY
4326690	5.00007	5.56546	2.73068	2.70125	LOC4326690	WRKY transcription factor 71	WRKY
4333225	3.246	2.93103	2.8748	3.57033	LOC4333225	probable WRKY transcription factor 4%2C transcript variant X1	WRKY
107276640	4.9106	8.00441	0.0103203	0.0111818	LOC107276640	probable WRKY transcription factor 64	WRKY
107279019	5.24528	4.632	0	0	LOC107279019	probable WRKY transcription factor 32	WRKY
4333621	0.808976	0.547158	4.59802	4.59357	LOC4333621	probable WRKY transcription factor 20%2C transcript variant X1	WRKY
107276380	1.77612	1.76078	2.78695	3.27393	LOC107276380	probable WRKY transcription factor 72%2C transcript variant X2	WRKY
4351328	1.97225	6.34733	0.66915	0.685636	LOC4351328	probable WRKY transcription factor 70	WRKY
9270031	1.30742	7.35654	0.480906	0.902609	LOC9270031	probable WRKY transcription factor 54	WRKY
4330864	4.44488	7.83142	0.0386952	0	LOC4330864	probable WRKY transcription factor 47	WRKY
4332755	3.56372	4.64549	0.473535	0.278236	LOC4332755	probable WRKY transcription factor 53%2C transcript variant X2	WRKY
4324161	4.21957	4.70924	0.338392	0.243616	LOC4324161	probable WRKY transcription factor 24	WRKY
107277720	3.59545	6.12882	0	0	LOC107277720	probable WRKY transcription factor 38	WRKY
107278717	3.38721	6.74243	0.403834	0.289912	LOC107278717	probable WRKY transcription factor 72	WRKY
4326683	1.59944	1.93507	3.11053	1.92861	LOC4326683	WRKY transcription factor 22	WRKY
4325945	2.60046	4.86564	0.228627	0.193632	LOC4325945	WRKY transcription factor WRKY24	WRKY
112939299	1.16281	1.79499	0.0342013	0.0548762	LOC112939299	WRKY transcription factor 22-like	WRKY
107278739	1.73238	2.02508	0.014128	0.0326653	LOC107278739	probable WRKY transcription factor 24	WRKY
4336850	1.38878	1.62925	0	0	LOC4336850	probable WRKY transcription factor 4	WRKY
9266067	1.19787	0.743979	0.292578	0.157111	LOC9266067	WRKY transcription factor 55	WRKY
107276591	1.20746	0.669237	0.0853919	0.0756515	LOC107276591	probable WRKY transcription factor 58	WRKY
107276405	0.0104075	0.0315409	0.654264	0.880336	LOC107276405	WRKY transcription factor WRKY28	WRKY
4342232	0.386995	0.525358	0.553428	0.388393	LOC4342232	probable WRKY transcription factor 57	WRKY
4349612	0	0	0.53749	1.55047	LOC4349612	probable WRKY transcription factor 33	WRKY
107276051	0.894487	0.54274	0	0.0176617	LOC107276051	probable WRKY transcription factor 31	WRKY
4325330	0.368273	0.370143	0.0961735	0.191362	LOC4325330	probable WRKY transcription factor 13%2C transcript variant X1	WRKY
4336126	0.219846	0.255407	0.0945065	0.161146	LOC4336126	WRKY transcription factor SUSIBA2%2C transcript variant X2	WRKY
4326396	0.377541	0.291171	0	0	LOC4326396	probable WRKY transcription factor 49	WRKY
4336561	0.0473167	0.0359765	0.188341	0.281752	LOC4336561	probable WRKY transcription factor 12	WRKY
4330173	0	0	0.0888172	0.0740149	LOC4330173	probable WRKY transcription factor 12	WRKY
107277481	0	0	0.0267522	0.0291353	LOC107277481	WRKY transcription factor SUSIBA2	WRKY
107278917	0	0	0.0140692	0	LOC107278917	probable WRKY transcription factor 32%2C transcript variant X3	WRKY
107276072	0	0	0	0	LOC107276072	probable WRKY transcription factor 53	WRKY
	#DIV/0!	#DIV/0!	#DIV/0!	#DIV/0!
4324302	2546.06	1712.05	140.467	149.364	LOC4324302	transcription factor MYB59	Myb_DNA-binding
9271771	664.614	514.358	52.1966	72.2587	LOC9271771	transcription factor MYB48	Myb_DNA-binding
4346246	226.182	191.294	8.83591	5.58301	LOC4346246	myb-related protein Zm38	Myb_DNA-binding
4336407	131.719	181.378	77.6209	47.3554	LOC4336407	transcription factor MYB4-like	Myb_DNA-binding
4327680	72.45	69.1741	58.3131	52.9555	LOC4327680	single myb histone 4%2C transcript variant X1	Myb_DNA-binding
4349385	54.9503	44.6019	46.6099	63.2479	LOC4349385	transcription factor MYBS3-like%2C transcript variant X2	Myb_DNA-binding
4351131	54.7014	51.5053	48.9588	37.2809	LOC4351131	transcription factor JAMYB-like	Myb_DNA-binding
9268190	64.3585	123.639	1.22686	1.81339	LOC9268190	transcription factor MYB4-like	Myb_DNA-binding
4330027	65.1411	91.3589	14.5737	7.21836	LOC4330027	transcription factor MYB30-like	Myb_DNA-binding
4342269	21.1367	22.1803	45.6545	26.2938	LOC4342269	myb family transcription factor EFM	Myb_DNA-binding
4346379	49.7387	34.0158	31.6219	46.7443	LOC4346379	transcription factor MYB44	Myb_DNA-binding
4332651	61.2307	68.6739	11.2388	21.9027	LOC4332651	transcription factor MYB2-like	Myb_DNA-binding
4324770	26.0866	35.6456	32.4229	47.7739	LOC4324770	myb-related protein 308	Myb_DNA-binding
4328551	19.548	10.7153	52.8987	56.2013	LOC4328551	transcription factor MYB44	Myb_DNA-binding
107278244	0.0551158	0	40.9697	71.1732	LOC107278244	MYB-like transcription factor ETC3%2C transcript variant X2	-
4341607	28.5174	34.1853	15.4751	26.2893	LOC4341607	transcription factor MYB77	Myb_DNA-binding
4344664	35.2983	30.3024	18.4109	14.2534	LOC4344664	transcription factor MYBS3-like%2C transcript variant X2	Myb_DNA-binding
4339175	18.1291	15.0002	38.0521	31.7182	LOC4339175	myb family transcription factor PHL7%2C transcript variant X1	Myb_DNA-binding
4327305	20.1223	14.7256	27.3062	17.4543	LOC4327305	transcription factor MYBS3-like	Myb_DNA-binding
4346661	23.6072	21.4362	25.6743	31.66	LOC4346661	myb family transcription factor PHL7%2C transcript variant X2	Myb_DNA-binding
4343245	17.3148	19.0688	30.0685	39.1718	LOC4343245	transcription factor MYB101%2C transcript variant X19	Myb_DNA-binding
4326726	38.6804	41.4773	1.28628	5.59454	LOC4326726	transcription factor MYB2-like	Myb_DNA-binding
4338783	17.3904	10.8537	25.3215	25.4136	LOC4338783	transcription factor MYBC1	Myb_DNA-binding
4324449	23.7506	23.26	18.3507	18.1796	LOC4324449	single myb histone 2	Myb_DNA-binding
4349391	7.65726	6.49391	18.2473	27.0324	LOC4349391	transcription factor MYBS2-like	Myb_DNA-binding
4352780	12.0448	11.0441	17.5997	17.3338	LOC4352780	single myb histone 6%2C transcript variant X3	Myb_DNA-binding
4344711	13.8819	12.0928	14.4136	13.9337	LOC4344711	transcription factor MAMYB	Myb_DNA-binding
4323963	7.53816	3.92185	13.7564	24.4606	LOC4323963	transcription factor MYBS1-like	Myb_DNA-binding
4330431	24.5237	23.2051	7.06902	7.19268	LOC4330431	myb family transcription factor PHL11	Myb_DNA-binding
4328985	14.6931	14.1523	11.7595	11.4484	LOC4328985	transcription factor MYB64	-
4326766	7.82677	8.67601	19.1692	13.5119	LOC4326766	transcription factor MYBS3-like	Myb_DNA-binding
4344650	9.88627	9.53257	8.88864	16.6502	LOC4344650	transcription factor MYBS3-like	Myb_DNA-binding
4337718	20.4089	26.8137	0.825988	2.83435	LOC4337718	transcription factor MYB2-like	Myb_DNA-binding
4332704	5.38616	3.30348	23.0122	10.7186	LOC4332704	myb-related protein 2%2C transcript variant X1	Myb_DNA-binding
4344354	22.6018	18.8978	0.347707	0.105101	LOC4344354	transcription factor JAMYB-like	Myb_DNA-binding
4345311	17.3527	14.4041	4.33499	4.23296	LOC4345311	L10-interacting MYB domain-containing protein%2C transcript variant X1	-
4327399	9.0586	8.23011	11.8981	6.82972	LOC4327399	transcription factor MYB3R-2-like%2C transcript variant X1	Myb_DNA-binding
4345659	11.2826	7.62577	4.70668	5.01526	LOC4345659	myb-related protein 2	-
4330001	6.82309	12.5854	5.21545	12.1483	LOC4330001	transcription factor MYB57	Myb_DNA-binding
4324664	14.7758	13.3621	0.012194	0.0134465	LOC4324664	transcription repressor MYB5	Myb_DNA-binding
4351184	17.7094	12.5211	0.491346	1.52779	LOC4351184	myb-related protein MYBAS1-like%2C transcript variant X2	Myb_DNA-binding
9266213	2.92774	2.89664	9.95508	10.4567	LOC9266213	transcription factor MYB8	Myb_DNA-binding
4348906	9.74511	14.3058	1.97031	1.64318	LOC4348906	transcription factor MYB4-like	Myb_DNA-binding
9271088	6.25392	8.10653	5.5789	3.3356	LOC9271088	myb-related protein Hv1-like%2C transcript variant X2	Myb_DNA-binding
4352559	8.05859	7.33597	3.72116	8.28393	LOC4352559	myb-related protein MYBAS2-like%2C transcript variant X2	Myb_DNA-binding
4346997	7.47846	17.527	0.914972	1.0105	LOC4346997	transcription factor MYB20	Myb_DNA-binding
4343977	5.64334	6.34615	5.35087	4.74829	LOC4343977	transcription factor MYB124%2C transcript variant X1	Myb_DNA-binding
4330115	5.469	9.02395	3.0746	5.79707	LOC4330115	transcription factor MYB21	Myb_DNA-binding
4342365	3.48048	3.37278	6.78666	5.2605	LOC4342365	myb-like protein L%2C transcript variant X7	Myb_DNA-binding
novel.150	4.69422	4.90184	4.70645	5.38435	-	PF12776:Myb/SANT-like DNA-binding domain	-
4343988	0.0642712	0.147276	7.23063	10.1614	LOC4343988	transcription factor MYB30	Myb_DNA-binding
4337756	5.60587	3.8431	0.0128549	0.504786	LOC4337756	transcription factor MYB61%2C transcript variant X1	Myb_DNA-binding
9267033	4.53403	4.62618	4.23237	3.88483	LOC9267033	myb family transcription factor PHL7	Myb_DNA-binding
4324241	5.11505	3.46757	3.15876	8.01343	LOC4324241	myb-related protein Hv33	Myb_DNA-binding
4336872	4.91545	3.94245	3.64708	2.81164	LOC4336872	myb family transcription factor PHL11%2C transcript variant X1	Myb_DNA-binding
4350727	0	0	7.23902	8.4736	LOC4350727	transcription factor MYB30	Myb_DNA-binding
4349938	2.26698	2.14022	3.68359	6.75006	LOC4349938	myb-related protein 308	Myb_DNA-binding
4341499	3.322	3.49732	2.85657	3.7813	LOC4341499	myb family transcription factor PHL7%2C transcript variant X2	Myb_DNA-binding
4328227	2.49698	2.82162	3.89153	3.78563	LOC4328227	myb-binding protein 1A-like protein	-
4323911	3.44744	1.87288	4.20161	2.38545	LOC4323911	myb-related protein P	Myb_DNA-binding
4339005	4.11752	4.69319	2.31395	1.49747	LOC4339005	transcription factor MYB3R-2-like	Myb_DNA-binding
107276247	6.51985	5.29106	0.0483002	0.0521799	LOC107276247	transcription factor MYB36	Myb_DNA-binding
4333934	1.73544	1.03611	3.49458	2.51773	LOC4333934	transcription factor MYB52	Myb_DNA-binding
4335671	2.14056	2.55125	2.66789	2.42315	LOC4335671	myb-related protein 306	Myb_DNA-binding
4338039	2.11484	1.72224	2.3044	4.19452	LOC4338039	transcription factor MYBS3-like	Myb_DNA-binding
4341475	2.85127	2.94865	1.60969	1.63221	LOC4341475	transcription factor MYB101	Myb_DNA-binding
4339780	1.55318	1.04691	0.691887	2.41465	LOC4339780	transcription factor MYBS3-like	Myb_DNA-binding
4327362	1.65433	2.34023	2.19817	1.53822	LOC4327362	transcription factor GAMYB-like%2C transcript variant X1	Myb_DNA-binding
4339490	2.13734	4.59141	0.157348	1.17627	LOC4339490	myb-related protein Hv33	Myb_DNA-binding
4327192	2.66489	3.27768	0.357633	0.248704	LOC4327192	transcription factor MYB3R-1	Myb_DNA-binding
4339151	0.594972	0.438379	2.58158	3.01593	LOC4339151	myb-related protein 2%2C transcript variant X3	Myb_DNA-binding
4343580	1.31048	0.731408	3.6857	1.44156	LOC4343580	transcription factor MYB102	Myb_DNA-binding
107278035	0.794378	4.6386	0	0	LOC107278035	myb-related protein Hv33	Myb_DNA-binding
4344327	2.04541	1.09511	1.26166	2.68665	LOC4344327	myb-related protein 1%2C transcript variant X3	Myb_DNA-binding
4341774	1.58346	1.28343	1.60474	1.3912	LOC4341774	myb family transcription factor APL%2C transcript variant X2	Myb_DNA-binding
4328460	1.02222	0.855107	2.01688	1.82455	LOC4328460	myb family transcription factor APL%2C transcript variant X2	Myb_DNA-binding
4344021	1.52945	2.52516	0.152166	0.613063	LOC4344021	myb-related protein Hv33	Myb_DNA-binding
4352537	0.773809	2.25474	0.916944	0.256229	LOC4352537	transcription factor JAMYB-like	Myb_DNA-binding
4351754	0.52931	0.597096	1.21307	2.29763	LOC4351754	L10-interacting MYB domain-containing protein%2C transcript variant X1	-
107280289	1.05029	0.927337	0.862446	1.13521	LOC107280289	myb-related protein 308-like	-
4327914	0.98829	2.42069	0.0829759	0.214431	LOC4327914	transcription factor MYB61	Myb_DNA-binding
4328065	1.75846	2.18546	0	0	LOC4328065	transcription factor MYB24	Myb_DNA-binding
4351856	1.20734	1.48403	0.440051	0.322704	LOC4351856	transcription factor MYB3R-4-like	Myb_DNA-binding
4344665	1.40327	1.77774	0	0.0234309	LOC4344665	transcription factor MYB61	Myb_DNA-binding
107278734	1.73404	2.29095	0	0	LOC107278734	transcription factor MYB61	Myb_DNA-binding
4336691	0.0285307	0.0178025	2.42453	0.9046	LOC4336691	putative Myb family transcription factor At1g14600	Myb_DNA-binding
107280215	0.361168	0.247621	1.46825	0.818181	LOC107280215	myb family transcription factor PHL12-like%2C transcript variant X4	-
9272091	0.820858	1.08618	0.355404	0.262787	LOC9272091	myb-related protein 308	Myb_DNA-binding
4330764	1.58255	1.0371	0	0.0115852	LOC4330764	transcription factor MYB41	Myb_DNA-binding
4343302	1.57482	1.07967	0.123791	0.0657339	LOC4343302	myb-related protein Hv33	Myb_DNA-binding
9272656	1.81632	0.79344	0.109424	0.135979	LOC9272656	transcription factor MYB30-like	Myb_DNA-binding
4347052	0.12652	0.225673	0.9421	1.11086	LOC4347052	myb-related protein 306	Myb_DNA-binding
4324801	0.824208	0.742453	0.236767	0.373589	LOC4324801	transcription factor MYB1	Myb_DNA-binding
4345623	0.141924	0.159896	0.544744	1.92726	LOC4345623	transcription factor MYB20	Myb_DNA-binding
4345070	0.823661	0.771808	0.0128807	0.0726408	LOC4345070	transcription factor MYB36	Myb_DNA-binding
9272494	0.524958	0.570793	0.298526	0.632064	LOC9272494	transcription factor MYB80-like	Myb_DNA-binding
4336841	0.72366	0.69121	0.106267	0.0525146	LOC4336841	myb-related protein Zm1	Myb_DNA-binding
4345652	0.626008	0.570182	0.334199	0.349199	LOC4345652	transcription factor MYB106	Myb_DNA-binding
9267667	0.62931	0.865749	0	0	LOC9267667	myb-related protein Hv33	Myb_DNA-binding
9272330	0.375097	0.385914	0	0	LOC9272330	transcription factor MYB93	Myb_DNA-binding
4325992	0.500859	0.924072	0.0624216	0.0701948	LOC4325992	transcription factor MYB62%2C transcript variant X2	Myb_DNA-binding
4336834	0.483407	0.513691	0	0	LOC4336834	transcription factor MYB41	Myb_DNA-binding
4330121	0.380455	0.389453	0.220879	0.237522	LOC4330121	transcription factor MYB41	Myb_DNA-binding
9272734	0.0425854	0	0.12123	0.352142	LOC9272734	myb-related protein 306	Myb_DNA-binding
107281239	0.0308597	0	0.594166	0.0366754	LOC107281239	transcription factor MYBS1	-
novel.781	0	0	0.306096	0.774424	-	PF00249:Myb-like DNA-binding domain	Myb_DNA-binding
4339902	0.36386	0.467592	0.0524694	0	LOC4339902	transcription factor MYB53	Myb_DNA-binding
4345885	0.416281	0.536895	0	0	LOC4345885	transcription factor MYB93	Myb_DNA-binding
107280380	0.102565	0.0337566	0.16329	0.536704	LOC107280380	myb-related protein 306	Myb_DNA-binding
4330397	0.147545	0.288736	0.142048	0.0786672	LOC4330397	myb-related protein Zm1	Myb_DNA-binding
4326577	0.122813	0.055157	0.270952	0.241351	LOC4326577	myb-related protein 305	Myb_DNA-binding
107275396	0.345697	0.0760638	0.118359	0.145419	LOC107275396	transcription factor MYB44	Myb_DNA-binding
107275336	0.0595151	0.218671	0	0	LOC107275336	transcription repressor MYB6	-
4336583	0.0972284	0.315144	0	0	LOC4336583	probable transcription factor MYB58	Myb_DNA-binding
107280253	0.036714	0	0.0583011	0.179672	LOC107280253	myb-related protein P	P_C
4340520	0.0960706	0.206689	0	0	LOC4340520	transcription factor MYB93	Myb_DNA-binding
107278453	0.142368	0.114474	0.0926763	0.0328255	LOC107278453	transcription factor MYB1	Myb_DNA-binding
107275464	0.244922	0.107641	0	0	LOC107275464	transcription factor MYB73	Myb_DNA-binding
9270835	0.039094	0.0584676	0.106913	0.11747	LOC9270835	transcription factor MYB119%2C transcript variant X1	-
4329770	0.0926389	0.123229	0	0.0416456	LOC4329770	transcription factor MYB106	Myb_DNA-binding
107275562	0	0	0.061937	0.173172	LOC107275562	transcription factor MYB44	Myb_DNA-binding
9272333	0.0683526	0.197738	0	0	LOC9272333	transcription factor MYB83	Myb_DNA-binding
107275999	0.109789	0.0476005	0	0	LOC107275999	transcription factor MYB4	Myb_DNA-binding
107275352	0.0626271	0.0236881	0.0615846	0.0540548	LOC107275352	transcription factor MYB77	Myb_DNA-binding
4339167	0.0930006	0.0393207	0.0101713	0	LOC4339167	transcription factor GAMYB	Myb_DNA-binding
4333315	0.0387001	0.0459429	0	0	LOC4333315	transcription factor MYB65	Myb_DNA-binding
4323897	0	0.0250378	0.0130228	0.115392	LOC4323897	transcription repressor MYB5	Myb_DNA-binding
107277631	0.0170941	0.0571902	0.0423355	0	LOC107277631	myb-related protein Hv1	-
107276546	0.158421	0	0	0	LOC107276546	transcription factor MYBS1-like	Myb_DNA-binding
4327813	0.0179716	0.0178586	0	0	LOC4327813	transcription factor MYB44	Myb_DNA-binding
4338503	0.0387231	0.066824	0	0	LOC4338503	transcription factor MYB77	Myb_DNA-binding
4349657	0.020998	0	0	0.0258805	LOC4349657	myb-related protein 306	Myb_DNA-binding
9267500	0.0100125	0	0	0.0615152	LOC9267500	transcription factor MYB35	Myb_DNA-binding
107277096	0.0243806	0.0183536	0.00480832	0.00520969	LOC107277096	L10-interacting MYB domain-containing protein%2C transcript variant X1	-
107276489	0.0288737	0	0	0	LOC107276489	transcription factor MYB3R-5	Myb_DNA-binding
4327821	0.0312497	0.020651	0	0	LOC4327821	myb-related protein Zm38	Myb_DNA-binding
4324828	0.0420714	0	0	0	LOC4324828	transcription factor MYB73	Myb_DNA-binding
107277899	0	0.0135098	0	0	LOC107277899	transcription repressor MYB6	-
4336055	0	0.00971957	0	0.0112365	LOC4336055	transcription factor MYB106	Myb_DNA-binding
4339647	0	0	0.0182353	0	LOC4339647	transcription factor MYB21	Myb_DNA-binding
107276813	0	0.0120767	0	0	LOC107276813	transcription factor MYB41	Myb_DNA-binding
107275864	0	0	0	0	LOC107275864	transcription factor MYB3R-5	Myb_DNA-binding
4330857	0	0	0	0	LOC4330857	L10-interacting MYB domain-containing protein-like	-
107280281	0	0	0	0	LOC107280281	transcription factor MYB44-like	Myb_DNA-binding
112938281	0	0	0	0	LOC112938281	transcription factor MYB73-like	-
107280495	0	0	0	0	LOC107280495	L10-interacting MYB domain-containing protein-like%2C transcript variant X1	-
107275538	0	0	0	0	LOC107275538	transcription factor MYB44	Myb_DNA-binding
107281580	0	0	0	0	LOC107281580	transcription factor MYB119	Myb_DNA-binding
107277112	0	0	0	0	LOC107277112	transcription factor MYB118	Myb_DNA-binding
112936819	0	0	0	0	LOC112936819	L10-interacting MYB domain-containing protein-like	-
107275442	0	0	0	0	LOC107275442	myb-related protein 330	-
4351379	0	0	0	0	LOC4351379	myb-related protein 306	Myb_DNA-binding
107276629	0	0	0	0	LOC107276629	transcription factor MYB98	-
112937487	0	0	0	0	LOC112937487	L10-interacting MYB domain-containing protein-like	-
112937313	0	0	0	0	LOC112937313	L10-interacting MYB domain-containing protein-like	-
	#DIV/0!	#DIV/0!	#DIV/0!	#DIV/0!
	#DIV/0!	#DIV/0!	#DIV/0!	#DIV/0!
4334553	769.348	679.047	513.973	410.641	LOC4334553	NAC domain-containing protein 2-like	NAM
4325006	356.068	341.079	360.025	350.496	LOC4325006	NAC domain-containing protein 48-like	NAM
4338852	228.506	234.879	164.402	143.218	LOC4338852	NAC domain-containing protein 78%2C transcript variant X2	NAM
4349501	185.612	154.651	192.957	158.509	LOC4349501	inactive poly [ADP-ribose] polymerase RCD1%2C transcript variant X2	-
4327485	199.316	167.404	43.7491	35.3897	LOC4327485	NAC domain-containing protein 68-like	NAM
4325120	118.214	115.423	64.4754	69.1002	LOC4325120	NAC domain-containing protein 74-like	NAM
4334829	78.9814	66.4899	64.4981	48.6425	LOC4334829	probable inactive poly [ADP-ribose] polymerase SRO1%2C transcript variant X2	-
4332844	105.974	82.7541	16.9782	33.5271	LOC4332844	inactive beta-amylase 9	-
4346157	17.7624	19.0656	103.526	103.049	LOC4346157	NAC domain-containing protein 18	NAM
4331187	52.7674	53.8923	71.0409	61.195	LOC4331187	NAC domain-containing protein 78%2C transcript variant X1	NAM
4344705	93.927	94.0621	33.0748	33.2173	LOC4344705	NAC domain-containing protein 14%2C transcript variant X1	NAM
4332714	70.5072	67.8026	47.0142	41.4862	LOC4332714	NAC domain-containing protein 92	NAM
4349648	90.5279	74.0635	0.500334	0.178523	LOC4349648	NAC transcription factor 29	NAM
4351369	86.3805	72.0464	2.22929	0.809088	LOC4351369	NAC transcription factor 29	NAM
4332145	81.4452	57.5579	14.3997	6.93832	LOC4332145	probable inactive poly [ADP-ribose] polymerase SRO2	-
4324781	9.07023	9.97202	55.1537	125.723	LOC4324781	NAC domain-containing protein 90%2C transcript variant X1	NAM
107280744	43.8107	42.7519	30.6742	25.5248	LOC107280744	probable inactive UDP-arabinopyranose mutase 2	-
4341954	29.3131	27.3172	53.4559	39.7992	LOC4341954	probable inactive purple acid phosphatase 28	Metallophos
4349963	49.6819	34.9067	44.1947	34.4041	LOC4349963	NAC domain-containing protein 71-like	NAM
4336052	60.2349	57.4635	2.85051	8.53349	LOC4336052	NAC domain-containing protein 92%2C transcript variant X2	NAM
4327606	41.8216	41.7103	32.1235	25.5139	LOC4327606	probable inactive serine/threonine-protein kinase scy1	Pkinase
4329768	60.9801	48.7084	4.14563	4.09057	LOC4329768	NAC domain-containing protein 92%2C transcript variant X1	NAM
4326439	3.66624	3.51542	50.3804	78.7034	LOC4326439	probable inactive shikimate kinase like 1%2C chloroplastic	SKI
4335077	0.644037	0.845416	53.4608	49.6568	LOC4335077	probable inactive methyltransferase Os04g0175900	-
4336221	18.2098	17.9151	41.8768	42.5677	LOC4336221	probable inactive receptor kinase At1g27190	Pkinase_Tyr
4338797	17.7536	16.2411	48.947	44.2652	LOC4338797	probably inactive leucine-rich repeat receptor-like protein kinase At5g48380	Pkinase_Tyr
4352203	14.2587	14.6477	25.6856	29.9717	LOC4352203	NAC domain-containing protein 83	NAM
4342753	15.9503	23.1822	27.1972	26.5341	LOC4342753	NAC domain-containing protein 67-like	NAM
4328040	0.0447959	0.23618	39.3737	65.5682	LOC4328040	probable inactive linolenate hydroperoxide lyase	p450
4342233	25.5456	23.656	17.0344	14.4608	LOC4342233	probable inactive purple acid phosphatase 2	Metallophos
novel.1256	12.7895	11.8315	32.5648	24.1656	-	PF00161:Ribosome inactivating protein|PF02902:Ulp1 protease family, C-terminal catalytic domain	Peptidase_C48
4329005	34.279	47.2503	0.0158231	0	LOC4329005	probable inactive nicotinamidase At3g16190	Isochorismatase
4338832	21.8396	11.1269	31.7047	28.994	LOC4338832	NAC domain-containing protein 48-like	NAM
4332051	23.3278	25.4844	5.58465	6.88834	LOC4332051	probable inactive purple acid phosphatase 1	Metallophos
4352613	13.7416	10.6357	10.5188	7.50924	LOC4352613	probable inactive purple acid phosphatase 1%2C transcript variant X2	Metallophos
4347682	19.2989	22.8394	8.63118	6.05234	LOC4347682	probable inactive purple acid phosphatase 29%2C transcript variant X3	Metallophos
9266078	17.0199	18.2407	13.1244	11.8167	LOC9266078	dol-P-Man:Man(5)GlcNAc(2)-PP-Dol alpha-1%2C3-mannosyltransferase%2C transcript variant X2	-
4347449	15.1276	14.8595	12.0908	9.74785	LOC4347449	NAC domain-containing protein 17%2C transcript variant X1	NAM
4332106	16.549	31.1779	2.70078	3.84729	LOC4332106	probable inactive receptor kinase At1g48480	Pkinase
4342116	2.42149	3.07066	15.0197	28.6916	LOC4342116	NAC domain-containing protein 22-like	NAM
4344902	1.95032	1.59109	16.5716	12.9082	LOC4344902	NAC domain-containing protein 21/22%2C transcript variant X2	NAM
4337721	15.1565	14.048	10.9083	9.73196	LOC4337721	probable inactive DNA (cytosine-5)-methyltransferase DRM3	-
9268325	6.11848	8.62317	11.0915	23.2688	LOC9268325	probable inactive receptor kinase At2g26730	Pkinase
4327234	9.76459	10.1435	8.56522	10.4078	LOC4327234	NAC domain-containing protein 83	NAM
4331520	4.09734	9.48629	18.5651	19.2467	LOC4331520	NAC domain-containing protein 22-like	NAM
4338032	25.5757	18.541	2.07517	1.61508	LOC4338032	NAC domain-containing protein 75%2C transcript variant X1	NAM
4350208	14.5508	13.192	8.04918	6.33337	LOC4350208	probably inactive leucine-rich repeat receptor-like protein kinase At5g48380%2C transcript variant X1	Pkinase_Tyr
4349500	5.16992	4.76412	17.0117	18.4933	LOC4349500	probable inactive shikimate kinase like 2%2C chloroplastic	SKI
4344324	17.2006	13.285	5.75442	6.26323	LOC4344324	NAC domain-containing protein 87	NAM
9266673	4.7365	4.47045	16.3489	17.5582	LOC9266673	proteinaceous RNase P 1%2C chloroplastic/mitochondrial-like	-
9266867	10.2871	12.9612	8.71805	1.62014	LOC9266867	NAC transcription factor 29	NAM
4325533	8.33791	8.24249	12.365	12.1005	LOC4325533	dol-P-Man:Man(6)GlcNAc(2)-PP-Dol alpha-1%2C2-mannosyltransferase	Glyco_transf_22
4329006	8.00473	10.8331	10.7524	11.5699	LOC4329006	probable inactive nicotinamidase At3g16190	Isochorismatase
4351370	16.6769	22.1494	0.850771	0.238348	LOC4351370	NAC domain-containing protein 77-like	NAM
4329179	16.177	17.1515	0.477954	1.06959	LOC4329179	inactive protein FON2 SPARE1-like	-
4336560	8.67087	8.96964	9.68253	8.30167	LOC4336560	dol-P-Man:Man(7)GlcNAc(2)-PP-Dol alpha-1%2C6-mannosyltransferase%2C transcript variant X2	Glyco_transf_22
4325828	2.00897	1.82546	12.8496	14.6169	LOC4325828	NAC domain-containing protein 48-like%2C transcript variant X2	NAM
4347530	6.91687	7.26738	5.38566	8.46279	LOC4347530	NAC domain-containing protein 83	NAM
4324606	9.91468	12.7147	3.66304	5.59344	LOC4324606	inactive protein kinase SELMODRAFT_444075%2C transcript variant X3	Pkinase_Tyr
4346994	11.4473	8.81723	7.36662	9.16511	LOC4346994	probable inactive receptor kinase RLK902	Pkinase
4324919	2.47914	3.18095	14.3267	19.5848	LOC4324919	probably inactive leucine-rich repeat receptor-like protein kinase At5g48380%2C transcript variant X2	-
4326708	5.90411	10.2874	6.71857	8.57642	LOC4326708	probable inactive receptor kinase At4g23740	Pkinase_Tyr
9268839	15.0726	5.87593	3.59335	0.756965	LOC9268839	probable inactive purple acid phosphatase 1%2C transcript variant X1	Metallophos
4343970	12.9241	15.1264	0.840349	1.41679	LOC4343970	probable inactive receptor kinase At5g10020	Pkinase
4330757	9.95027	16.9056	0.707737	1.47058	LOC4330757	inactive TPR repeat-containing thioredoxin TTL3	-
4333488	12.6571	10.9023	0.647551	1.61858	LOC4333488	NAC domain-containing protein 79	NAM
4349457	20.588	9.9703	0.417264	0.202486	LOC4349457	NAC domain-containing protein 71	NAM
4352612	3.90311	5.35679	9.52683	9.20656	LOC4352612	probable inactive purple acid phosphatase 1%2C transcript variant X1	Metallophos
4347465	13.5989	11.6924	1.5819	1.18821	LOC4347465	NAC domain-containing protein 92%2C transcript variant X1	NAM
4340647	7.08165	5.99404	5.96877	5.15956	LOC4340647	inactive poly [ADP-ribose] polymerase RCD1%2C transcript variant X2	-
4336096	2.15603	1.91685	9.56238	10.929	LOC4336096	probable inactive ATP-dependent zinc metalloprotease FTSHI 3%2C chloroplastic%2C transcript variant X2	AAA
4332717	6.81488	9.07777	6.45932	1.51689	LOC4332717	NAC transcription factor 47	NAM
4330148	10.0896	12.7947	0.0821394	0.482058	LOC4330148	probable inactive leucine-rich repeat receptor kinase XIAO	-
4326803	0.971239	0.831859	9.56366	12.1004	LOC4326803	NAC transcription factor NAM-B2%2C transcript variant X2	-
4333033	4.15443	4.68671	7.15921	7.05965	LOC4333033	probable inactive heme oxygenase 2%2C chloroplastic%2C transcript variant X1	-
4332528	3.41658	6.46203	5.60698	7.16004	LOC4332528	probable inactive receptor-like protein kinase At3g56050	Pkinase_Tyr
4324012	4.09817	3.96133	5.71686	7.4036	LOC4324012	proteinaceous RNase P 2	-
4342475	4.20955	4.32812	6.16685	5.86338	LOC4342475	probable dolichyl pyrophosphate Man9GlcNAc2 alpha-1%2C3-glucosyltransferase	-
4325516	4.82767	5.5698	5.62012	5.37202	LOC4325516	NAC domain-containing protein 2	NAM
4344301	4.71185	5.22779	5.98959	5.3781	LOC4344301	probable inactive receptor kinase At5g58300%2C transcript variant X1	Pkinase
4341823	8.37062	7.3179	1.55517	1.39746	LOC4341823	NAC domain-containing protein 21/22	NAM
4338926	4.33333	10.7948	1.44371	4.44314	LOC4338926	NAC domain-containing protein 90	NAM
4333614	6.81579	5.6972	0.139891	0.777211	LOC4333614	inactive protein RESTRICTED TEV MOVEMENT 2	-
9270876	6.61769	7.26127	0.257279	0.665274	LOC9270876	NAC domain-containing protein 73%2C transcript variant X1	NAM
4330023	5.48093	7.81214	0.0663548	0.229556	LOC4330023	NAC domain-containing protein 92	NAM
4349650	5.37325	6.44141	2.09997	2.22507	LOC4349650	NAC domain-containing protein 45-like	NAM
4352649	3.16292	3.34848	5.12051	4.98702	LOC4352649	GDP-Man:Man(3)GlcNAc(2)-PP-Dol alpha-1%2C2-mannosyltransferase	Glycos_transf_1
4352763	3.84747	3.5004	4.17422	2.41628	LOC4352763	NAC domain-containing protein 21/22%2C transcript variant X1	NAM
4342487	5.92022	6.79723	2.1272	1.71736	LOC4342487	probable inactive leucine-rich repeat receptor-like protein kinase At3g03770	Pkinase_Tyr
4338509	3.45197	3.55887	2.97701	4.19921	LOC4338509	probable inactive receptor-like protein kinase At3g56050	Pkinase_Tyr
4333893	3.60441	4.40052	2.56969	3.4176	LOC4333893	probable inactive receptor kinase RLK902	Pkinase
4349814	4.7355	6.06341	0.273281	0.815892	LOC4349814	NAC domain-containing protein 90	NAM
9266095	4.27532	3.27778	2.85308	2.68286	LOC9266095	inactive protein kinase SELMODRAFT_444075%2C transcript variant X1	Pkinase_Tyr
4330363	3.06791	4.19285	2.98195	1.98363	LOC4330363	probable dolichyl pyrophosphate Glc1Man9GlcNAc2 alpha-1%2C3-glucosyltransferase	-
4329852	4.92024	7.44176	0.452895	0.823049	LOC4329852	NAC domain-containing protein 73	NAM
4328994	1.34179	1.20345	5.3252	5.05087	LOC4328994	proteinaceous RNase P 1%2C chloroplastic/mitochondrial%2C transcript variant X2	-
4325381	5.63725	6.36848	0	0.0339535	LOC4325381	probably inactive leucine-rich repeat receptor-like protein kinase At3g28040	Pkinase
4332740	5.7374	4.52116	1.40722	2.03434	LOC4332740	probable inactive receptor kinase At5g58300%2C transcript variant X1	Pkinase
4328898	0.767622	0.842098	5.27386	5.0736	LOC4328898	probable inactive dual specificity protein phosphatase-like At4g18593%2C transcript variant X2	-
4336325	2.14823	2.3971	3.21954	3.14764	LOC4336325	dol-P-Glc:Glc(2)Man(9)GlcNAc(2)-PP-Dol alpha-1%2C2-glucosyltransferase%2C transcript variant X4	-
4338814	0.230408	0.34653	5.40661	5.33754	LOC4338814	NAC domain-containing protein 35	NAM
4327723	3.0972	7.29456	0.164347	0.841072	LOC4327723	probable inactive receptor kinase At2g26730	Pkinase
4328715	2.56448	1.39661	1.22131	0.544444	LOC4328715	NAC domain-containing protein 48-like	NAM
4344501	1.07824	0.656816	2.29499	4.40182	LOC4344501	NAC domain-containing protein 22-like	NAM
4339119	5.01387	4.42646	0.624548	1.32409	LOC4339119	probable inactive receptor kinase At5g58300	Pkinase
4327298	4.51306	3.85049	1.24583	1.07984	LOC4327298	NAC domain-containing protein 75%2C transcript variant X8	NAM
9270897	4.15983	3.28402	0.156087	0.720124	LOC9270897	inactive protein RESTRICTED TEV MOVEMENT 2	-
9266817	3.61001	3.34388	2.23803	1.68882	LOC9266817	NAC domain-containing protein 46%2C transcript variant X2	NAM
4339834	1.99939	1.96655	2.68088	2.29438	LOC4339834	NAC domain-containing protein 7	NAM
4336519	3.92653	6.20674	0	0.0682876	LOC4336519	NAC domain-containing protein 7	NAM
9269595	2.50766	2.67101	2.14921	1.76998	LOC9269595	inactive protein FRIGIDA%2C transcript variant X6	-
107275474	3.81492	3.75733	0	0.0341461	LOC107275474	NAC domain-containing protein 41	NAM
4336741	2.62605	3.77809	0	0	LOC4336741	probable inactive leucine-rich repeat receptor kinase XIAO	Pkinase
4349659	1.86919	2.39512	1.45315	0.877003	LOC4349659	probable inactive serine/threonine-protein kinase bub1%2C transcript variant X1	-
9267456	2.12994	1.83448	1.25856	1.10254	LOC9267456	inactive protein kinase SELMODRAFT_444075%2C transcript variant X3	Pkinase
4324584	1.84627	4.79558	0.454698	0.361319	LOC4324584	inactive TPR repeat-containing thioredoxin TTL3	-
4324898	0.506512	0.502357	2.69108	3.23616	LOC4324898	NAC domain-containing protein 35	NAM
4327447	2.05083	2.85302	0.541217	0.651768	LOC4327447	probable inactive receptor kinase At5g58300	Pkinase
4340011	1.08896	1.68163	1.29865	1.72848	LOC4340011	NAC domain-containing protein 43	NAM
4329655	2.87358	2.0301	0.0695305	0.0632506	LOC4329655	NAC domain-containing protein 104	NAM
4336071	1.55107	2.31408	0.157685	0.244647	LOC4336071	probable inactive receptor kinase RLK902	Pkinase
4341201	2.01154	1.58268	0.240845	0.043674	LOC4341201	NAC domain-containing protein 76-like	NAM
4337017	1.91885	3.20855	0.106922	0.0535813	LOC4337017	NAC domain-containing protein 21/22	NAM
4324921	0.236568	0.332114	1.24492	1.75579	LOC4324921	probably inactive leucine-rich repeat receptor-like protein kinase At5g48380%2C transcript variant X2	-
4351545	0.157079	0.151598	1.551	1.22289	LOC4351545	NAC domain-containing protein 90	NAM
107278221	1.519	1.37847	0.187445	0.108907	LOC107278221	probable inactive receptor kinase At5g16590	-
112936636	1.8213	1.30057	0.0957362	0.0652076	LOC112936636	probable inactive leucine-rich repeat receptor kinase XIAO	LRRNT_2
4344435	0.541865	0.515114	1.66004	1.30365	LOC4344435	NAC domain-containing protein 105%2C transcript variant X1	NAM
4351380	0.867308	1.16901	0.817991	0.342485	LOC4351380	probable inactive serine/threonine-protein kinase bub1	-
4326956	0.209954	0.187686	1.58531	1.48975	LOC4326956	inactive leucine-rich repeat receptor-like protein kinase CORYNE%2C transcript variant X1	Pkinase
4336388	0.265877	0.102191	1.13414	2.01292	LOC4336388	probable inactive beta-glucosidase 14	Glyco_hydro_1
4334385	1.21242	1.54286	0.171136	0.305027	LOC4334385	probable inactive leucine-rich repeat receptor-like protein kinase At3g03770%2C transcript variant X4	Pkinase_Tyr
4350351	0.71882	0.796962	0.226275	0.510687	LOC4350351	probable inactive leucine-rich repeat receptor-like protein kinase At3g03770	Pkinase_Tyr
107276523	1.19718	0.632842	0.169496	0.208731	LOC107276523	inactive protein RESTRICTED TEV MOVEMENT 2	-
4326293	1.2602	1.08172	0.194778	0.167283	LOC4326293	NAC transcription factor 29	NAM
4339612	0.835217	1.0669	0.0103077	0.0759864	LOC4339612	NAC domain-containing protein 73	NAM
9268992	0.399418	0.519894	0.418165	1.02971	LOC9268992	NAC domain-containing protein 75%2C transcript variant X2	NAM
9270872	0.914802	1.19815	0.13025	0.52064	LOC9270872	probable inactive receptor kinase At5g16590	Pkinase
4343630	0.48673	0.411281	0.920388	0.85005	LOC4343630	NAC domain-containing protein 10-like	NAM
4332673	0.64397	1.0342	0.0150388	0.0498074	LOC4332673	probable inactive receptor kinase At5g10020	Pkinase_Tyr
9267740	0.232865	0.786053	0.298071	0.549678	LOC9267740	probable inactive receptor kinase At1g27190	LRRNT_2
4339853	0.812884	0.851982	0.154378	0.115944	LOC4339853	NAC domain-containing protein 105%2C transcript variant X1	NAM
107275351	0.22539	0.459623	0.713413	0.61318	LOC107275351	NAC domain-containing protein 89	NAM
9270943	0.7642	0.890031	0.0637821	0.0764075	LOC9270943	NAC domain-containing protein 86%2C transcript variant X5	NAM
4337221	0.573405	0.941935	0.1105	0.0974992	LOC4337221	probable inactive receptor kinase At5g67200	Pkinase
112939312	0.190726	0.230997	0.493381	0.844295	LOC112939312	probable inactive receptor kinase RLK902	-
107276426	0.854544	0.510867	0.00755257	0.0412056	LOC107276426	NAC domain-containing protein 7%2C transcript variant X1	NAM
4344514	0.51407	0.66402	0.0512894	0.290395	LOC4344514	NAC domain-containing protein 43	NAM
107277892	1.24663	0.441183	0.0210106	0.0711876	LOC107277892	NAC domain-containing protein 67-like	NAM
4328901	0.445192	0.551912	0	0	LOC4328901	NAC domain-containing protein 76-like%2C transcript variant X2	NAM
4349649	0.794243	0.440353	0	0	LOC4349649	NAC domain-containing protein 77-like	NAM
4347547	0.503636	0.412532	0.0416059	0.144493	LOC4347547	probable inactive beta-glucosidase 33%2C transcript variant X1	Glyco_hydro_1
4330136	0.142318	0.730261	0.270694	0.0642286	LOC4330136	putative inactive kinesin-like protein KIN-7B	Kinesin
4349213	0.441169	0.635338	0.0568947	0.0623696	LOC4349213	NAC domain-containing protein 105	NAM
4348390	0.385208	0.791502	0	0	LOC4348390	probably inactive receptor-like protein kinase At2g46850	Pkinase_Tyr
4326052	0.522787	0.455537	0.010422	0	LOC4326052	probable inactive purple acid phosphatase 16	Metallophos
4331478	0.608169	0.35175	0.0514613	0.0588881	LOC4331478	NAC domain-containing protein 37%2C transcript variant X2	NAM
4331246	0.303237	0.634917	0.00589928	0	LOC4331246	inactive leucine-rich repeat receptor-like serine/threonine-protein kinase At1g60630	Pkinase
107276893	0.32128	0.389549	0.0294164	0	LOC107276893	NAC domain-containing protein 86	NAM
4336131	0.221474	0.311044	0.067476	0.0625539	LOC4336131	probably inactive leucine-rich repeat receptor-like protein kinase At5g06940	Pkinase_Tyr
4335910	0.372946	0.314119	0.0464136	0	LOC4335910	NAC domain-containing protein 104	NAM
112936394	0.291149	0.211228	0	0.0147325	LOC112936394	probable inactive receptor kinase At2g26730	Pkinase_Tyr
107277687	0.0431705	0.042114	0.189051	0.181888	LOC107277687	NAC domain-containing protein 105	NAM
4335079	0	0	0.677559	0.138505	LOC4335079	probable inactive methyltransferase Os04g0175900	-
4330715	0.112884	0.164524	0.133156	0.122056	LOC4330715	putative NAC domain-containing protein 94	NAM
4338800	0.0531817	0.0633835	0.264656	0.0580599	LOC4338800	NAC transcription factor 25	NAM
4324918	0.0116712	0.0348135	0.072888	0.1736	LOC4324918	probably inactive leucine-rich repeat receptor-like protein kinase At5g48380	-
107278159	0.497673	0.0981336	0	0	LOC107278159	NAC domain-containing protein 21/22%2C transcript variant X1	NAM
107280262	0.153286	0.0612849	0.10736	0.106641	LOC107280262	probably inactive leucine-rich repeat receptor-like protein kinase At3g28040	Pkinase
107277965	0.33514	0.0801348	0	0	LOC107277965	probable inactive receptor kinase RLK902	Pkinase
107275551	0.195796	0	0.168192	0	LOC107275551	inactive cytochrome P450 76AD1	p450
4347798	0.0858114	0.109383	0	0	LOC4347798	NAC domain-containing protein 86%2C transcript variant X2	NAM
107277819	0.0222582	0.0173903	0.0507664	0.0107021	LOC107277819	NAC transcription factor NAM-B2	NAM
107277673	0.104752	0.0620278	0	0	LOC107277673	NAC domain-containing protein 41%2C transcript variant X1	NAM
107276346	0	0	0.0374108	0.0204759	LOC107276346	NAC domain-containing protein 82	NAM
9267412	0.0138294	0.0324365	0.0069366	0	LOC9267412	inactive exonuclease DIS3L2%2C transcript variant X2	-
107278016	0	0.0478466	0	0	LOC107278016	inactive protein FON2 SPARE1-like	-
4326295	0.0221207	0	0	0	LOC4326295	NAC domain-containing protein 79	NAM
107275714	0.00767784	0.00762959	0	0	LOC107275714	probable inactive purple acid phosphatase 27	Metallophos
107280343	0.018399	0	0	0	LOC107280343	NAC domain-containing protein 71-like	NAM
107280344	0.018399	0	0	0	LOC107280344	NAC domain-containing protein 71-like	NAM
4344219	0	0.0135755	0	0	LOC4344219	inactive beta-amylase 9	-
4331342	0.0115884	0	0	0	LOC4331342	NAC transcription factor 32	NAM
4324532	0.00978104	0	0	0	LOC4324532	NAC domain-containing protein 79	NAM
107278359	0.00665833	0	0	0	LOC107278359	inactive exonuclease DIS3L2%2C transcript variant X2	-
4335417	157.204	193.394	183.059	314.67	LOC4335417	transcription factor bHLH35	HLH
4325038	180.989	129.053	189.715	211.287	LOC4325038	transcription factor bHLH128	HLH
4334060	117.574	111.147	185.09	109.748	LOC4334060	transcription factor BHLH148-like	-
4336261	20.0469	23.4922	134.768	218.073	LOC4336261	transcription factor bHLH153%2C transcript variant X2	-
4345984	37.9131	27.292	89.2512	77.206	LOC4345984	transcription factor bHLH130	HLH
9269465	72.3458	81.7954	33.4969	45.1233	LOC9269465	transcription factor BHLH148-like	HLH
4329910	41.1531	37.6992	29.4695	16.0352	LOC4329910	transcription factor bHLH128%2C transcript variant X1	HLH
4340382	48.7243	51.4152	26.387	27.2345	LOC4340382	transcription factor bHLH82%2C transcript variant X3	HLH
4326692	34.7589	39.5799	30.5309	26.6773	LOC4326692	transcription factor bHLH144%2C transcript variant X2	-
4326163	20.547	39.3465	26.6108	39.32	LOC4326163	transcription factor bHLH168	HLH
4327781	30.613	28.1787	22.1863	23.2897	LOC4327781	transcription factor bHLH13	HLH
4336235	31.1872	22.0379	12.3596	8.20605	LOC4336235	transcription factor bHLH129	HLH
4324327	14.8335	19.2505	41.1488	47.7385	LOC4324327	transcription factor bHLH77%2C transcript variant X2	HLH
4350864	21.8851	20.9454	24.1017	28.6988	LOC4350864	transcription factor BHLH062-like%2C transcript variant X3	-
4347431	14.2322	16.505	26.337	19.0099	LOC4347431	transcription factor bHLH130	HLH
9266799	12.9056	10.3431	31.4698	31.8818	LOC9266799	transcription factor bHLH110%2C transcript variant X2	-
4337905	25.7481	19.4463	0.100677	0.0596558	LOC4337905	putative transcription factor bHLH107%2C transcript variant X2	HLH
4331538	29.2284	34.5281	0	0.369589	LOC4331538	transcription factor bHLH93	HLH
4347486	18.7494	17.0645	15.1852	17.4038	LOC4347486	transcription factor BHLH089-like	HLH
4327669	5.27871	7.41775	17.8597	32.5226	LOC4327669	transcription factor bHLH13	HLH
4324065	27.1893	22.9858	2.15215	1.6177	LOC4324065	putative transcription factor bHLH107	HLH
4329217	10.037	8.60661	18.7411	16.601	LOC4329217	transcription factor bHLH121%2C transcript variant X1	HLH
4333965	15.6024	14.3267	2.38114	2.75289	LOC4333965	transcription factor bHLH18%2C transcript variant X2	HLH
4339235	5.32548	6.92512	14.5241	16.7683	LOC4339235	transcription factor bHLH68%2C transcript variant X1	-
4326315	11.0606	14.3686	7.12828	4.38967	LOC4326315	putative transcription factor bHLH041	HLH
4348490	18.8979	7.04834	1.12632	1.19732	LOC4348490	transcription factor bHLH96	HLH
9269507	2.59336	1.95702	14.5396	21.7628	LOC9269507	transcription factor bHLH35	HLH
4331887	8.15684	26.9332	0.0875936	0.363262	LOC4331887	transcription factor bHLH96	HLH
4337107	8.50102	7.21737	7.30489	10.6282	LOC4337107	transcription factor bHLH112	-
4329008	11.8096	11.0914	2.73312	2.85432	LOC4329008	transcription factor bHLH133%2C transcript variant X2	-
107278763	4.27839	4.34336	7.66155	14.225	LOC107278763	transcription factor bHLH150	-
4332972	7.59899	7.5221	4.36811	7.4512	LOC4332972	transcription factor BHLH062-like%2C transcript variant X1	-
4334540	2.57199	2.40304	13.7298	8.60146	LOC4334540	transcription factor bHLH106	HLH
107281516	8.93696	14.8007	0.0411817	0.215005	LOC107281516	transcription factor bHLH149	-
4330462	11.2752	9.53909	1.22418	0.950723	LOC4330462	transcription factor bHLH63	HLH
107278156	7.94063	9.68727	0.166535	0.345164	LOC107278156	transcription factor bHLH18	HLH
4330791	9.61816	12.6302	0.125449	1.05421	LOC4330791	transcription factor bHLH94	HLH
4346087	7.10334	9.31654	1.93648	3.18655	LOC4346087	transcription factor BHLH094-like	HLH
107277582	7.51457	8.1499	1.67416	1.9093	LOC107277582	transcription factor bHLH66	HLH
4332635	7.33374	11.6187	0.0980603	0.650323	LOC4332635	transcription factor bHLH148	-
4338155	5.01656	6.0972	4.0789	5.27326	LOC4338155	transcription factor bHLH68	-
4343984	3.74468	9.01144	2.55793	3.227	LOC4343984	transcription factor BHLH062-like%2C transcript variant X1	-
4324583	7.1145	5.01331	1.42655	1.06515	LOC4324583	transcription factor bHLH30	HLH
4335553	7.11545	7.25747	0	0.0585027	LOC4335553	transcription factor bHLH62	HLH
4347355	3.65006	3.91566	3.71521	2.95422	LOC4347355	transcription factor bHLH49%2C transcript variant X2	HLH
4330277	7.77046	6.36413	0.516283	1.09638	LOC4330277	transcription factor bHLH110	-
9270770	5.72793	5.31269	0.612817	1.31025	LOC9270770	transcription factor BHLH089-like%2C transcript variant X2	HLH
9271931	5.12303	5.98365	0.0585196	0.244101	LOC9271931	transcription factor bHLH93	HLH
4347032	2.78184	2.34948	3.40979	2.46301	LOC4347032	transcription factor bHLH30	HLH
4332518	3.69629	3.24881	1.30506	1.39253	LOC4332518	transcription factor bHLH140	A1pp
4334471	3.63275	4.86747	0.627062	1.19826	LOC4334471	transcription factor BHLH089-like	HLH
4327040	1.44751	1.2372	3.4993	4.56102	LOC4327040	transcription factor bHLH123	-
4340749	3.1144	3.27197	1.91691	1.77273	LOC4340749	transcription factor bHLH49%2C transcript variant X3	HLH
9267087	2.90118	1.98233	2.60779	1.36052	LOC9267087	transcription factor bHLH74%2C transcript variant X4	HLH
4345648	2.66359	3.39823	0.471673	0.73154	LOC4345648	transcription factor bHLH30	HLH
9267272	1.80773	1.89844	1.58942	1.92278	LOC9267272	transcription factor bHLH94%2C transcript variant X1	HLH
9266588	2.16423	2.28065	1.25758	1.09094	LOC9266588	transcription factor bHLH144	-
9271688	0.9396	0.896652	2.54832	3.22272	LOC9271688	transcription factor bHLH112%2C transcript variant X1	-
4341525	1.44522	1.72268	1.07574	1.47638	LOC4341525	transcription factor bHLH48%2C transcript variant X3	HLH
4329144	0.808035	1.08776	2.27502	2.66288	LOC4329144	transcription factor bHLH144%2C transcript variant X3	-
4325885	1.92238	1.74387	1.08746	0.844846	LOC4325885	transcription factor bHLH68%2C transcript variant X1	-
4333984	1.94622	2.24986	0.865001	0.645004	LOC4333984	transcription factor bHLH74%2C transcript variant X2	HLH
107275987	1.44843	1.83721	0	0	LOC107275987	transcription factor bHLH54	HLH
9269769	1.63706	1.83183	0.1402	0.181123	LOC9269769	putative transcription factor bHLH041	HLH
4333457	1.58096	1.21172	0.991415	0.606485	LOC4333457	transcription factor bHLH139-like%2C transcript variant X2	HLH
4345892	2.0073	2.02637	0.112181	0.0286254	LOC4345892	transcription factor bHLH79	HLH
4334181	1.43428	2.35693	0.0971743	0.0647968	LOC4334181	transcription factor bHLH113%2C transcript variant X2	-
4337537	0.415489	0.260683	1.80454	1.00808	LOC4337537	transcription factor BHLH094-like%2C transcript variant X4	HLH
4329698	1.44012	1.96554	0.0808628	0.073328	LOC4329698	transcription factor bHLH68	HLH
9271074	0.317936	0.402906	1.10371	0.994014	LOC9271074	putative transcription factor bHLH041	HLH
4342637	0.958634	1.36044	0	0	LOC4342637	transcription factor BHLH094-like	HLH
107275733	0.857902	1.60113	0	0	LOC107275733	transcription factor bHLH66	HLH
4332318	0.557639	0.910621	0	0.00761865	LOC4332318	transcription factor bHLH30	HLH
4326144	0.645997	1.08822	0.0118786	0	LOC4326144	transcription factor bHLH83	HLH
4327324	0.480496	0.989636	0	0	LOC4327324	putative transcription factor bHLH041	HLH
9268995	0.489986	0.311338	0.276764	0.0981661	LOC9268995	transcription factor bHLH110%2C transcript variant X4	-
4326162	0	0	0.172585	1.05366	LOC4326162	transcription factor bHLH167%2C transcript variant X3	-
107276154	0.533128	0.284292	0.149078	0.152663	LOC107276154	transcription factor bHLH85	HLH
4345867	0.195484	0.13109	0.189772	0.246932	LOC4345867	transcription factor bHLH96	HLH
9267196	0.308014	0.353825	0.0181895	0.0956359	LOC9267196	transcription factor bHLH96	HLH
4330488	0.351861	0.413055	0.010633	0	LOC4330488	putative transcription factor bHLH086	HLH
4336822	0.168574	0.192468	0.053107	0.0786558	LOC4336822	transcription factor bHLH94	HLH
107277078	0.285986	0.282013	0.019761	0.0107053	LOC107277078	transcription factor bHLH57	HLH
4347540	0.227169	0.154449	0	0	LOC4347540	transcription factor bHLH137%2C transcript variant X1	HLH
4335858	0.0562638	0.131425	0.0455768	0.121626	LOC4335858	transcription factor bHLH95	HLH
107276834	0.0916582	0.161164	0	0	LOC107276834	transcription factor bHLH18	HLH
107277475	0.0266944	0.0272246	0	0	LOC107277475	transcription factor bHLH131	-
4346166	0.0117727	0.0229406	0	0	LOC4346166	transcription factor bHLH137%2C transcript variant X2	HLH
107275668	0.0724832	0.0540702	0	0	LOC107275668	transcription factor bHLH85	HLH
4335859	0	0.0139743	0.00726839	0	LOC4335859	transcription factor bHLH95	HLH
	#DIV/0!	#DIV/0!	#DIV/0!	#DIV/0!
4330752	103.52	72.1642	239.446	327.728	LOC4330752	ethylene-responsive transcription factor RAP2-4	AP2
4346884	70.5516	55.8363	264.728	213.328	LOC4346884	ethylene-responsive transcription factor RAP2-13	AP2
4337654	57.8059	62.8968	136.844	124.364	LOC4337654	AP2-like ethylene-responsive transcription factor TOE3%2C transcript variant X2	AP2
4340244	173.976	90.4149	88.1161	42.8545	LOC4340244	ethylene-responsive transcription factor RAP2-9	AP2
4325479	42.7961	74.1636	82.1842	59.0646	LOC4325479	AP2/ERF and B3 domain-containing protein Os01g0141000-like	B3
4345541	126.733	74.3712	77.7574	66.1841	LOC4345541	ethylene-responsive transcription factor RAP2-4	AP2
4325650	81.3452	131.559	47.8823	68.3371	LOC4325650	AP2/ERF and B3 domain-containing protein Os01g0693400-like	B3
4344266	136.663	206.531	1.05763	1.57217	LOC4344266	ethylene-responsive transcription factor RAP2-3	AP2
4329226	75.325	82.9044	75.8723	95.144	LOC4329226	SNAP25 homologous protein SNAP33%2C transcript variant X4	-
4331910	55.3152	24.8797	54.4137	41.8773	LOC4331910	ethylene-responsive transcription factor RAP2-13	AP2
4340525	18.6025	14.2477	35.4607	46.1004	LOC4340525	ethylene-responsive transcription factor RAP2-13	AP2
4331843	40.9837	53.8232	3.27547	1.9996	LOC4331843	ethylene-responsive transcription factor RAP2-12	AP2
4348739	30.299	27.3215	19.2262	16.5332	LOC4348739	protein GDAP2 homolog	A1pp
4339143	21.8775	21.3479	27.0552	19.8004	LOC4339143	protein KRTCAP2 homolog%2C transcript variant X1	-
4346868	30.7569	33.3817	2.14202	2.01574	LOC4346868	AP2-associated protein kinase 1	-
9269072	20.2752	13.7245	7.52462	7.31816	LOC9269072	AP2-like ethylene-responsive transcription factor TOE3%2C transcript variant X2	AP2
4344773	11.4541	10.47	17.7004	17.3041	LOC4344773	AP2-like ethylene-responsive transcription factor AIL1	AP2
4346601	17.3787	15.143	12.1999	9.32199	LOC4346601	AP2-associated protein kinase 1%2C transcript variant X3	Pkinase
4337245	23.2585	26.3294	0.0212921	0	LOC4337245	AP2-like ethylene-responsive transcription factor AIL5%2C transcript variant X1	AP2
4339522	20.1343	15.7079	1.06133	0.940414	LOC4339522	AP2/ERF and B3 domain-containing protein Os05g0549800-like	B3
4330724	12.3478	11.6669	5.83998	7.5266	LOC4330724	AP2-like ethylene-responsive transcription factor PLT1%2C transcript variant X4	AP2
4338669	11.1869	9.95601	0.447918	0.764276	LOC4338669	AP2-like ethylene-responsive transcription factor At2g41710	AP2
4347101	8.50611	7.27674	8.87917	8.85435	LOC4347101	AP2-like ethylene-responsive transcription factor At1g16060%2C transcript variant X4	AP2
4342787	7.20541	5.69269	4.92769	3.80951	LOC4342787	AP2-like ethylene-responsive transcription factor TOE3%2C transcript variant X2	AP2
4334582	7.88134	6.89975	4.1552	2.91468	LOC4334582	AP2-like ethylene-responsive transcription factor TOE3%2C transcript variant X2	AP2
4337724	3.96832	3.96153	3.85185	3.4552	LOC4337724	putative RNA polymerase II subunit B1 CTD phosphatase RPAP2 homolog	-
4332792	8.1135	10.3956	0.322162	0.538976	LOC4332792	ethylene-responsive transcription factor RAP2-3	AP2
4331639	2.6086	2.67118	2.71788	2.97865	LOC4331639	protein GDAP2 homolog	A1pp
4332038	2.24077	2.55	1.67006	2.30899	LOC4332038	SNAP25 homologous protein SNAP33%2C transcript variant X3	-
4329975	5.22971	5.1136	0	0	LOC4329975	AP2-like ethylene-responsive transcription factor PLT2	AP2
4341722	3.40499	4.21548	0.0160632	0	LOC4341722	AP2-like ethylene-responsive transcription factor AIL5	AP2
112936037	0.706159	0.823946	2.67017	3.23321	LOC112936037	AP2-like ethylene-responsive transcription factor BBM	-
4345697	0.248117	0.0751532	2.17549	2.21046	LOC4345697	AP2-like ethylene-responsive transcription factor At1g79700	AP2
107277455	0.348807	0.473305	1.14035	0.966609	LOC107277455	putative AP2/ERF and B3 domain-containing protein Os01g0140700	B3
9266656	1.47409	1.26686	0.215686	0.133161	LOC9266656	AP2-like ethylene-responsive transcription factor At1g16060	AP2
4351386	1.16392	1.38479	0.126943	0.122629	LOC4351386	AP2-like ethylene-responsive transcription factor At1g79700%2C transcript variant X2	AP2
9270685	0.332355	0.0746108	0.729104	1.09668	LOC9270685	ethylene-responsive transcription factor RAP2-13	AP2
4325035	0.84428	1.19566	0	0	LOC4325035	AP2-like ethylene-responsive transcription factor PLT1	AP2
4336656	1.4216	0.267113	0.0197742	0.281513	LOC4336656	protein GDAP2 homolog	-
9266143	0.577156	0.814169	0	0	LOC9266143	AP2-like ethylene-responsive transcription factor BBM1	AP2
4332156	0.425158	0.456229	0	0.0125819	LOC4332156	AP2-like ethylene-responsive transcription factor CRL5%2C transcript variant X1	AP2
4350315	0.469149	0.631738	0	0	LOC4350315	AP2-like ethylene-responsive transcription factor BBM1	AP2
4329538	0.342414	0.467371	0.0835032	0.0762816	LOC4329538	SNAP25 homologous protein SNAP33	-
107276188	0.252275	0.31484	0	0.0472176	LOC107276188	AP2-like ethylene-responsive transcription factor At1g16060	AP2
4332640	0.130688	0.20725	0	0	LOC4332640	AP2-like ethylene-responsive transcription factor AIL7	AP2
107275689	0.103061	0	0.0772025	0.165123	LOC107275689	AP2-like ethylene-responsive transcription factor PLT1	AP2
107276315	0.124973	0.0811619	0	0	LOC107276315	AP2-like ethylene-responsive transcription factor AIL5	-
9271266	0.0811552	0.206337	0	0	LOC9271266	ethylene-responsive transcription factor RAP2-7	AP2
9268480	0.0570952	0.0915071	0	0	LOC9268480	AP2-like ethylene-responsive transcription factor AIL5	AP2
107276031	0.110682	0	0	0	LOC107276031	AP2-like ethylene-responsive transcription factor At1g16060	AP2
4334257	0.0190246	0.0253674	0	0	LOC4334257	AP2-like ethylene-responsive transcription factor CRL5%2C transcript variant X1	AP2
4342308	0.0470197	0	0	0	LOC4342308	AP2-like ethylene-responsive transcription factor CRL5%2C transcript variant X1	AP2
