# Supplementary material for: Transcriptomic and metabolomic reveals silicon enhances adaptation of rice under dry cultivation by improving flavonoid biosynthesis, osmoregulation, and photosynthesis
Source: Front Plant Sci. 2022 Aug 4;13:967537. doi: 10.3389/fpls.2022.967537 (PMC9386530; doi:10.3389/fpls.2022.967537)
Supplement: Supplementary Table 3 — A total of 1100 metabolites were detected in the leaves and root, respectively. [file Table_3.XLSX]

## Sheet: DSL VS DL all DAMs 
Compound_ID	Name	Class(English)	CAS	all_DSL_4	all_DSL_5	all_DSL_6	all_DL_4	all_DL_5	all_DL_6	FC	log2FC	Pvalue	ROC	VIP
Com_145_neg	1-O-p-Coumaroyl quinic acid	Alcohols and polyols		11110000	8121000	10390000	9115000	10010000	8920000	1.0562	0.0788768	0.67973	0.666667	0.0592596
Com_179_neg	3-O-Feruloylquinic acid	Alcohols and polyols	"1899-29-2"	4117000	2769000	4909000	4790000	4119000	5617000	0.811992	-0.300462	0.319036	0.777778	0.383646
Com_190_neg	Isochlorogenic acid A	Alcohols and polyols	"2450-53-5"	10350	7142	7453	5591	3960	11600	1.17938	0.238025	0.51508	0.666667	0.768693
Com_339_neg	Inositol	Alcohols and polyols	"87-89-8"	829900	918400	626100	787700	831600	848100	0.962309	-0.0554286	0.703939	0.555556	0.102536
Com_353_neg	Chlorogenic acid methyl ester	Alcohols and polyols	"29708-87-0"	4606000	3760000	5540000	6424000	5193000	6865000	0.752408	-0.410413	0.112497	0.888889	0.514416
Com_462_neg	2,6-Dimethyl-7-octene-2,3,6-triol	Alcohols and polyols	"73815-21-1"	356100	330200	351500	330500	313700	339000	1.05553	0.0779716	0.173125	0.777778	0.13375
Com_471_neg	Quinic acid	Alcohols and polyols	"77-95-2"	40130000	31220000	24240000	22830000	25420000	27960000	1.2543	0.326879	0.286504	0.777778	0.530038
Com_55_neg	Shikimic Acid	Alcohols and polyols	"138-59-0"	7751000	5863000	4905000	4904000	5255000	4684000	1.24766	0.319223	0.261395	0.888889	0.40543
Com_560_pos	1-O-Caffeoyl quinic acid	Alcohols and polyols		200200	163700	35510	40830	63750	60060	2.42596	1.27856	0.344881	0.666667	1.08473
Com_1027_pos	Sanguinarine	Alkaloids and derivatives	"2447-54-3"	46390	40220	37010	86420	38350	37210	0.763181	-0.389904	0.55967	0.444444	0.548665
Com_1031_pos	Protopine	Alkaloids and derivatives	"130-86-9"	21810	21280	13070	21110	28380	20920	0.797614	-0.326237	0.29519	0.444444	0.64716
Com_1033_pos	Brucine	Alkaloids and derivatives	"357-57-3"	830400	902100	997800	826900	1044000	799100	1.02258	0.0322197	0.803512	0.666667	0.0216412
Com_1034_pos	Neotuberostemonine	Alkaloids and derivatives	"143120-46-1"	31960000	12800000	21420000	28690000	22940000	26850000	0.843272	-0.24593	0.473223	0.666667	1.34958
Com_1039_pos	Chelidonine	Alkaloids and derivatives	"476-32-4"	62980	63940	23330	37230	44900	34490	1.28837	0.36555	0.677463	0.666667	0.231981
Com_1062_pos	Dehydroevodiamine	Alkaloids and derivatives	"67909-49-3"	20840	22540	23680	15100	18840	43500	0.865961	-0.207626	0.922504	0.666667	0.0804705
Com_1073_pos	vasicine	Alkaloids and derivatives	"6159-55-3"	377100	351400	452900	835900	533600	519600	0.625377	-0.677202	0.0814473	1	3.37
Com_1102_pos	Bullatine A	Alkaloids and derivatives	"1354-84-3"	399	3691	1387	3735	1806	2065	0.720089	-0.473752	0.429998	0.777778	1.51527
Com_1103_pos	lupinine	Alkaloids and derivatives	"486-70-4"	21310	26190	23310	22560	15090	22193	1.18326	0.242771	0.304213	0.777778	0.628395
Com_455_neg	Lumichrome	Alkaloids and derivatives	"1086-80-2"	4321	9764	9308	7085	5976	3942	1.37582	0.460288	0.425583	0.777778	0.702211
Com_458_neg	Chelidonic acid	Alkaloids and derivatives	"99-32-1"	15670	86510	6677	22790	82820	75770	0.60016	-0.736581	0.360665	0.666667	1.96557
Com_480_pos	Tomatidine	Alkaloids and derivatives	"77-59-8"	660800	464900	675600	891800	748100	540900	0.825981	-0.275819	0.388625	0.777778	0.168297
Com_481_pos	Swainsonine	Alkaloids and derivatives	"72741-87-8"	58410	42850	154000	103400	61850	134800	0.850725	-0.233235	0.588425	0.666667	0.425341
Com_494_pos	Chinese bittersweet alkaloid II	Alkaloids and derivatives		2640000	2638000	2594000	2257000	1949000	2064000	1.2555	0.328265	0.0310369	1	0.30211
Com_512_pos	Leonurine	Alkaloids and derivatives	"24697-74-3"	4324	5179	5412	3135	3885	1944	1.66388	0.734549	0.10511	1	3.28771
Com_571_pos	Betaine	Alkaloids and derivatives	"107-43-7"	5858000	8066000	5222000	5011000	6352000	6694000	1.06031	0.0844848	0.773781	0.444444	0.173889
Com_618_pos	(-)-Sparteine	Alkaloids and derivatives	"90-39-1"	9908	49559	10820	5374	43195	4969	1.31284	0.392695	0.596463	0.777778	0.576141
Com_620_pos	Rauwolscine hydrochloride	Alkaloids and derivatives	"6211-32-1"	196500	173300	164400	150500	141200	220900	1.04214	0.0595465	0.724769	0.666667	0.0599014
Com_621_pos	Tropinone	Alkaloids and derivatives	"532-24-1"	34960	24400	13650	42070	20820	35480	0.742198	-0.430124	0.40139	0.777778	1.25846
Com_659_pos	Trigonelline	Alkaloids and derivatives	"535-83-1"	25910000	25100000	24420000	21820000	20400000	21220000	1.189	0.249746	0.00278553	1	0.204203
Com_722_pos	6-Deoxyfagomine	Alkaloids and derivatives	"197449-09-5"	2089000	2030000	2609000	2861000	2250000	1787000	0.975355	-0.0360004	0.939089	0.555556	0.0310248
Com_729_pos	Calystegine A3	Alkaloids and derivatives	"131580-36-4"	771500	750100	754000	726600	730600	676000	1.06675	0.0932278	0.108977	1	0.428778
Com_761_pos	Protostemonine	Alkaloids and derivatives	"27495-40-5"	158500	92900	143400	132400	101300	112400	1.14071	0.189933	0.581897	0.666667	0.139795
Com_816_pos	Demissidine	Alkaloids and derivatives	"474-08-8"	7330000	3294000	5401000	6850000	5659000	6423000	0.84645	-0.240502	0.454802	0.666667	1.47574
Com_841_pos	Cocamidopropyl betaine	Alkaloids and derivatives	"86438-79-1"	94360	88050	84400	96400	70280	78980	1.08609	0.11915	0.437185	0.666667	0.477131
Com_842_pos	Gramine	Alkaloids and derivatives	"87-52-5"	22540	24300	17670	33020	31610	34500	0.650762	-0.619799	0.0376711	1	2.75947
Com_900_pos	beta-Nicotyrine	Alkaloids and derivatives	"487-19-4"	132400	126200	140700	262100	175400	142500	0.688448	-0.53858	0.193258	1	2.94582
Com_904_pos	Yohimbine	Alkaloids and derivatives	"146-48-5"	137800	98290	107700	89510	64100	120500	1.2542	0.326773	0.31517	0.777778	0.356356
Com_942_pos	(+)-Tetrandrine	Alkaloids and derivatives	"518-34-3"	1412000	1247000	1397000	1683000	1747000	1551000	0.814294	-0.296378	0.0183882	1	0.396946
Com_96_neg	Quercetin 3-O-sophoroside	Alkaloids and derivatives	"18609-17-1"	196700	231900	175600	172200	196600	119600	1.2371	0.306963	0.269011	0.888889	0.430653
Com_1024_pos	Methylguanidine	Amines	"471-29-4"	232000	226900	246900	210300	244100	177900	1.11624	0.15865	0.326083	0.777778	0.253058
Com_1082_pos	Spermidine derivative	Amines		66050	98600	60250	66880	57520	61900	1.20719	0.271656	0.38731	0.666667	0.357709
Com_485_pos	N', N''-Caffeoyl, feruloylputrescine	Amines		996100	818700	989700	743900	760900	629700	1.31389	0.393845	0.0363269	1	0.855017
Com_486_pos	N',N'',N'''-Di-p-hydroxybenxoyl, feruloylagmatine	Amines		31310	49050	11770	47730	34330	27860	0.838155	-0.254711	0.549478	0.555556	1.42028
Com_487_pos	Putrescine	Amines	"110-60-1"	255900	478100	225000	154500	178800	414300	1.28277	0.359264	0.493137	0.777778	0.944506
Com_488_pos	1,5-Diaminopentane	Amines	"462-94-2"	45420	12460	8808	62632	10610	186200	0.257044	-1.95991	0.345473	0.777778	1.78573
Com_500_pos	Spermidine	Amines	"124-20-9"	2247000	2273000	1903000	1753000	1723000	1983000	1.17659	0.234611	0.0943249	0.888889	0.555356
Com_543_pos	Oleoylethanolamide	Amines	"111-58-0"	4123	3432	2064	4663	2883	2482	0.959214	-0.0600751	0.882211	0.444444	0.0405571
Com_575_pos	Histamine	Amines	"51-45-6"	338400	225600	155000	263800	293800	291200	0.847078	-0.239433	0.441111	0.666667	1.11021
Com_581_pos	N1-Acetylspermine	Amines	"25593-72-0"	119300	136900	125000	185900	115000	125700	0.893577	-0.162336	0.602967	0.555556	0.426194
Com_598_pos	Agmatine	Amines	"306-60-5"	188500	218800	179700	340900	428700	286300	0.555924	-0.847041	0.0222769	1	1.26399
Com_5_neg	Choline bitartrate	Amines	"87-67-2"	220600	173500	192400	158400	183700	180000	1.12335	0.167805	0.255554	0.777778	0.177759
Com_602_pos	Histidinol	Amines	"4836-52-6"	3036000	2657000	2835000	2604000	2657000	2686000	1.07311	0.101797	0.209797	0.833333	0.209532
Com_619_pos	Cyclen	Amines	"294-90-6"	4361000	10680000	8442000	4909000	6671000	8961000	1.14323	0.19311	0.777781	0.555556	0.178819
Com_622_pos	N', N''-Feruloyl, Caffeoylspermidine	Amines		24720	51100	43870	10150	54280	144900	0.571777	-0.806476	0.892251	0.666667	0.279704
Com_623_pos	N', N''-p-Coumaroyl, Feruloylspermidine	Amines		39360	78380	63520	35440	56850	68170	1.12963	0.175847	0.696083	0.666667	0.305099
Com_625_pos	N,N-Dimethyl-1,4-phenylenediamine	Amines	"99-98-9"	60030	37120	51740	62020	61290	41220	0.904941	-0.144104	0.628629	0.777778	0.159867
Com_635_pos	5-Sulfanyl-1-pentanesulfonamide	Amines		167400	260400	177700	151000	116400	170200	1.38368	0.468514	0.152708	0.888889	0.791279
Com_682_pos	Diethanolamine	Amines	"111-42-2"	1701000	1973000	1821000	1987000	2165000	1537000	0.965899	-0.0500556	0.830784	0.666667	0.0591588
Com_788_pos	Auramine O	Amines	"2465-27-2"	2159	1480	3098	2009	3259	2832	0.831728	-0.265816	0.467548	0.666667	1.08436
Com_831_pos	Phenylethanolamine	Amines	"7568-93-6"	12430000	8322000	12400000	16410000	10420000	13290000	0.826321	-0.275226	0.365808	0.777778	0.303152
Com_886_pos	2-Phenylethylamine	Amines	"64-04-0"	535600	31470	414100	52590	23870	36980	8.64924	3.11257	0.200881	0.777778	3.07102
Com_1003_pos	S-Methyl-L-cysteine	Amino Acid And Derivatives	"1187-84-4"	222300	163300	121400	126100	176600	190900	1.02715	0.0386434	0.958618	0.555556	0.102024
Com_100_neg	D-Panthotenate	Amino Acid And Derivatives	"79-83-4"	9235000	8450000	7765000	8253000	7455000	7371000	1.10273	0.141085	0.199192	0.888889	0.184511
Com_1016_pos	Nicotianamine	Amino Acid And Derivatives	"34441-14-0"	27880000	36030000	26030000	18910000	21790000	30040000	1.27142	0.346437	0.220794	0.777778	0.919145
Com_1019_pos	NG,NG-Dimethyl-L-arginine	Amino Acid And Derivatives	"220805-22-1"	1977000	1264000	1486000	1091000	845400	767600	1.74815	0.80583	0.0321776	1	3.47876
Com_1020_pos	N-Coumaroyltyramine	Amino Acid And Derivatives	"36417-86-4"	2195	273283	3563	5683	4859	5325	17.5862	4.13638	0.619651	0.666667	0.582264
Com_102_neg	N-Acetyl-L-aspartate	Amino Acid And Derivatives	"997-55-7"	302700	191500	220000	159600	158400	156800	1.50421	0.589008	0.102564	1	1.47359
Com_1036_pos	D-Asparagine	Amino Acid And Derivatives	"2058-58-4"	582800	545800	571900	463600	482500	381000	1.28137	0.357682	0.0656065	1	0.914168
Com_1045_pos	Lysine	Amino Acid And Derivatives	"70-54-2"	60600000	70210000	63230000	67420000	56520000	65140000	1.02623	0.0373573	0.7198	0.444444	0.203461
Com_1046_pos	Gly-Tyr-Ala	Amino Acid And Derivatives	"112898-27-8"	114800	76100	127600	169200	137300	92540	0.798166	-0.32524	0.408508	0.777778	0.219771
Com_1058_pos	D-beta-Homophenylalanine	Amino Acid And Derivatives	"131270-08-1"	106400	85190	93820	134000	112200	40520	0.995431	-0.00660666	0.79506	0.666667	0.152865
Com_1059_pos	D-Ala-D-Ala	Amino Acid And Derivatives	"923-16-0"	1231000	1505000	1997000	1312000	1073000	985700	1.40416	0.489707	0.1321	0.888889	0.470946
Com_1060_pos	D-(+)-Octopine	Amino Acid And Derivatives	"34522-32-2"	26780	27130	37190	20760	15640	33640	1.30069	0.379272	0.31387	0.777778	1.02357
Com_1070_pos	Leucine	Amino Acid And Derivatives	"26782-71-8"	6327000	5974000	7815000	8579000	6781000	5553000	0.96189	-0.0560566	0.853483	0.555556	0.0714753
Com_1078_pos	S-Adenosyl-L-homocysteine	Amino Acid And Derivatives	"979-92-0"	89450	79690	112600	105400	95740	55040	1.09977	0.137207	0.626213	0.444444	0.114792
Com_1079_pos	Homocysteine	Amino Acid And Derivatives	"454-29-5"	216900	240400	198300	158600	232300	206600	1.09724	0.133877	0.478028	0.666667	0.680588
Com_1080_pos	L-Methionine	Amino Acid And Derivatives	"63-68-3"	572100	834100	1012000	1252000	1486000	977600	0.650824	-0.619662	0.106124	0.888889	1.15372
Com_1083_pos	S-Sulfo-L-cysteine	Amino Acid And Derivatives	"1637-71-4"	25260	30850	26300	30570	36760	37380	0.787031	-0.345508	0.0545278	0.888889	1.85715
Com_1094_pos	(-)-N-[3',4'-Dihydroxy-(E)-cinnamoyl]-L-glutamic acid	Amino Acid And Derivatives	"860295-23-4"	272500	522900	237700	224100	211900	341500	1.32875	0.410065	0.448077	0.777778	0.600612
Com_1105_pos	Levodopa	Amino Acid And Derivatives	"59-92-7"	141000	90510	69060	141400	143500	72540	0.840896	-0.25	0.606842	0.777778	0.699164
Com_1106_pos	L-Phenylalanine	Amino Acid And Derivatives	"63-91-2"	195800000	172400000	237500000	314900000	252300000	200600000	0.788877	-0.342127	0.232748	0.888889	0.732631
Com_1108_pos	5-Methyl-dl-tryptophan	Amino Acid And Derivatives	"951-55-3"	698600	618300	571100	492800	459700	522400	1.28009	0.356242	0.0319143	1	0.921744
Com_114_neg	Acetyl tryptophan	Amino Acid And Derivatives	"2280-01-5"	28620	17630	50770	52220	42240	23240	0.824299	-0.27876	0.586813	0.666667	0.603992
Com_117_neg	N-Acetyl-L-methionine	Amino Acid And Derivatives	"65-82-7"	81120	49450	80870	61630	74170	53620	1.11625	0.15866	0.653907	0.666667	0.433367
Com_127_neg	Lincomycin	Amino Acid And Derivatives	"17017-22-0"	4364	5521	2420	4779	7194	3066	0.818206	-0.289464	0.60051	0.666667	0.285066
Com_134_neg	N-Acetylornithine	Amino Acid And Derivatives	"6205-08-9"	1866000	1681000	1674000	1508000	1878000	1765000	1.01359	0.0194736	0.838987	0.555556	0.0308266
Com_136_neg	Ureidosuccinic acid	Amino Acid And Derivatives	"923-37-5"	1986000	2392000	2195000	2346000	2524000	2492000	0.892828	-0.163546	0.15202	0.888889	0.301061
Com_162_neg	carbamaoyl asparatate	Amino Acid And Derivatives		1385000	1359000	1878000	1870000	1895000	1952000	0.808466	-0.306741	0.164497	0.888889	0.573025
Com_163_neg	Ala-trp	Amino Acid And Derivatives	"16305-75-2"	143900	69950	86210	130500	78780	87290	1.01177	0.0168783	0.968392	0.555556	0.0550206
Com_171_neg	O-Phospho-L-Tyrosine	Amino Acid And Derivatives	"21820-51-9"	73280	87670	69320	48520	55290	84900	1.22023	0.287156	0.318871	0.777778	1.2124
Com_178_neg	2-Amino-3-hydroxypropionic acid	Amino Acid And Derivatives	"302-84-1"	9657000	10800000	11770000	12370000	11600000	9021000	0.976842	-0.0338026	0.883909	0.555556	0.0420116
Com_201_neg	D-2-Hydroxypentanedioic acid	Amino Acid And Derivatives	"103404-90-6"	1664000	2025000	1393000	1895000	1706000	1921000	0.920319	-0.119795	0.485594	0.666667	1.52328
Com_209_neg	L-Pyroglutamic acid	Amino Acid And Derivatives	"98-79-3"	120100	99610	116300	160900	127400	94750	0.877196	-0.189029	0.553397	0.666667	0.637371
Com_217_neg	N-Acetylphenylalanine	Amino Acid And Derivatives	"2018-61-3"	81420	60740	93810	98320	106100	81600	0.825012	-0.277513	0.262073	0.888889	0.738061
Com_226_neg	D-Histidine	Amino Acid And Derivatives	"351-50-8"	972600	719400	1111000	1366000	984400	966700	0.845015	-0.242951	0.373218	0.666667	0.398665
Com_229_neg	Aspartate	Amino Acid And Derivatives	"617-45-8"	199600000	199400000	198700000	170800000	169100000	159200000	1.19756	0.260093	0.014176	1	0.471742
Com_230_neg	Dl-Glutamic acid	Amino Acid And Derivatives	"617-65-2"	96490000	86570000	104200000	101600000	97040000	89710000	0.99622	-0.00546391	0.938799	0.555556	0.0164789
Com_233_neg	DL-o-Tyrosine	Amino Acid And Derivatives	"2370-61-8"	5364000	5837000	6466000	7981000	6794000	5481000	0.872186	-0.197292	0.371306	0.777778	0.53108
Com_234_neg	alpha-Amino-beta-(3-indolyl)-propionic acid	Amino Acid And Derivatives	"54-12-6"	1077000	1054000	1476000	2447000	1740000	1489000	0.635483	-0.654075	0.0774513	1	2.60466
Com_238_neg	Aminomalonic acid	Amino Acid And Derivatives	"1068-84-4"	1212000	1368000	1411000	1531000	1489000	1223000	0.940608	-0.0883344	0.532886	0.777778	0.167095
Com_271_neg	Allysine	Amino Acid And Derivatives	"1962-83-0"	139500	88430	105600	126700	74830	111800	1.06447	0.0901336	0.756999	0.444444	0.278522
Com_272_neg	4-Hydroxyisoleucine	Amino Acid And Derivatives	"781658-23-9"	113600000	107200000	119900000	115300000	108000000	108700000	1.0262	0.0373187	0.55279	0.555556	0.0461693
Com_274_neg	L-Cycloserine	Amino Acid And Derivatives	"339-72-0"	73580	77400	114000	113400	84240	66460	1.00333	0.00479917	0.973066	0.444444	0.0356067
Com_282_neg	Fmoc-Ile-OH	Amino Acid And Derivatives	"71989-23-6"	47680	111700	60340	222800	179000	142900	0.403378	-1.3098	0.0442954	1	3.51901
Com_286_neg	D-Glutamic acid	Amino Acid And Derivatives	"6893-26-1"	74110	65300	119600	171400	126100	89430	0.669398	-0.579065	0.201439	0.888889	0.94408
Com_28_neg	3-(2-Naphthyl)-D-Alanine	Amino Acid And Derivatives	"76985-09-6"	45110	29240	52040	38330	43260	36390	1.07128	0.09934	0.831271	0.666667	0.358549
Com_291_neg	Creatine	Amino Acid And Derivatives	"57-00-1"	514900	514800	578800	750900	554700	532000	0.875327	-0.192107	0.379638	0.777778	0.36553
Com_293_neg	3-(6-Hydroxy-3,4-dioxo-1,5-cyclohexadien-1-yl)-L-alanine	Amino Acid And Derivatives	"135791-48-9"	10240	14140	11180	12000	11170	16220	0.902767	-0.147574	0.547567	0.666667	0.443507
Com_299_neg	L-Homoserine	Amino Acid And Derivatives	"672-15-1"	65850	70630	66200	64810	60800	48470	1.16429	0.219453	0.20763	1	0.783042
Com_310_neg	N-Acetyl-L-glutamic acid	Amino Acid And Derivatives	"1188-37-0"	1893000	1847000	1406000	1579000	1231000	1188000	1.28714	0.364173	0.126619	0.888889	0.270168
Com_351_neg	L-Proline	Amino Acid And Derivatives	"147-85-3"	2242000	2271000	2418000	2846000	2205000	2501000	0.91777	-0.123795	0.388901	0.666667	0.525285
Com_352_neg	Ala-Gln	Amino Acid And Derivatives	"39537-23-0"	106000	85030	128900	139600	136600	91300	0.870558	-0.199988	0.502929	0.777778	0.399161
Com_35_neg	Phenprobamate	Amino Acid And Derivatives	"673-31-4"	88150	73360	103000	155400	117100	95120	0.71952	-0.474893	0.148199	0.888889	0.92809
Com_364_neg	L-Threonine	Amino Acid And Derivatives	"72-19-5"	2075000	2288000	2511000	2733000	2681000	2204000	0.902337	-0.148262	0.317435	0.777778	0.229088
Com_365_neg	L-Asparagine	Amino Acid And Derivatives	"70-47-3"	18180000	15700000	14660000	19410000	14530000	22160000	0.865241	-0.208827	0.410113	0.666667	0.564184
Com_367_neg	L-Glutamine	Amino Acid And Derivatives	"56-85-9"	4297000	5037000	4841000	5856000	4740000	5610000	0.874676	-0.193179	0.181297	0.777778	1.33636
Com_399_neg	N alpha-Acetyl-L-glutamine	Amino Acid And Derivatives	"2490-97-3"	1517000	1464000	1483000	1490000	1459000	1535000	0.99554	-0.00644925	0.822014	0.555556	0.0118385
Com_438_neg	O-Phospho-L-serine	Amino Acid And Derivatives	"407-41-0"	40220	52540	64410	66750	58690	54970	0.871182	-0.198953	0.385012	0.777778	0.538527
Com_450_neg	3-N-Methyl-L-histidine	Amino Acid And Derivatives	"368-16-1"	162600	79620	150700	189400	145800	134400	0.836712	-0.257197	0.456586	0.444444	1.06212
Com_451_neg	5-oxoproline	Amino Acid And Derivatives	"149-87-1"	102700	78790	100600	103800	102100	67680	1.03111	0.0441928	0.811947	0.555556	0.258573
Com_473_pos	L-Alanyl-L-leucine	Amino Acid And Derivatives	"3303-34-2"	168900	76820	152700	96530	99970	66080	1.51733	0.601533	0.26939	0.777778	1.09323
Com_474_pos	L-Saccharopine	Amino Acid And Derivatives	"997-68-2"	5969000	5654000	6787000	8756000	5920000	6727000	0.86016	-0.217323	0.355599	0.666667	0.446784
Com_475_pos	L-Methionine sulfone	Amino Acid And Derivatives	"7314-32-1"	53930000	58940000	64710000	75730000	66940000	52400000	0.91034	-0.135523	0.53143	0.666667	0.344084
Com_476_pos	Leu-Pro	Amino Acid And Derivatives	"87178-63-0"	8206	15520	15140	16690	8166	8664	1.15949	0.213486	0.625775	0.555556	1.05276
Com_477_pos	L-Cysteine-glutathione gisulfide	Amino Acid And Derivatives	"13081-14-6"	788200	520000	599600	532200	499300	439100	1.29729	0.375505	0.167869	0.888889	0.726217
Com_478_pos	L-Cystathionine	Amino Acid And Derivatives	"56-88-2"	236600	321400	279300	344300	320700	264700	0.900613	-0.151021	0.419996	0.666667	0.368403
Com_479_pos	L-Canavanine	Amino Acid And Derivatives	"543-38-4"	2137000	670300	602400	1424000	630900	1629000	0.925568	-0.111589	0.745078	0.555556	0.155132
Com_47_neg	N-Acetyl-Dl-serine	Amino Acid And Derivatives	"97-14-3"	401700	125400	345300	275300	332500	278600	0.984206	-0.0229681	0.761951	0.666667	0.475885
Com_499_pos	Sarcosine	Amino Acid And Derivatives	"107-97-1"	7081000	7313000	5220000	3704000	3561000	5402000	1.54843	0.630809	0.0625739	0.888889	1.77697
Com_506_pos	Pro-Leu	Amino Acid And Derivatives	"52899-07-7"	709000	464500	1209000	1640000	473700	841900	0.806097	-0.310975	0.734661	0.666667	0.578928
Com_507_pos	Nε,Nε,Nε-trimethyllysine	Amino Acid And Derivatives	"19253-88-4"	10880000	10570000	10380000	9280000	9972000	8745000	1.13691	0.185115	0.0625524	1	0.296676
Com_518_pos	Aspartic Acid	Amino Acid And Derivatives	"6899-03-2"	36870000	40210000	33080000	24650000	28110000	30120000	1.32915	0.410505	0.0250946	1	1.81542
Com_519_pos	Ala-gly	Amino Acid And Derivatives	"687-69-4"	9090000	10460000	9700000	10210000	8852000	9937000	1.00866	0.0124335	0.889173	0.444444	0.105572
Com_521_pos	Gly-Phe	Amino Acid And Derivatives	"3321-03-7"	162600	98670	129200	108900	120200	71800	1.29767	0.375928	0.285781	0.777778	1.64776
Com_522_pos	Gly-Tyr	Amino Acid And Derivatives	"658-79-7"	41180	22150	35860	32880	33370	25880	1.07663	0.106524	0.834364	0.666667	0.13035
Com_523_pos	glutathione disulfide	Amino Acid And Derivatives	"27025-41-8"	6411000	5316000	6754000	7071000	7284000	3990000	1.00741	0.0106559	0.86987	0.666667	0.0530448
Com_524_pos	Histidine	Amino Acid And Derivatives	"4998-57-6"	7539000	7335000	9623000	10280000	8087000	7009000	0.965361	-0.0508596	0.841452	0.555556	0.124865
Com_525_pos	Homocysteic acid	Amino Acid And Derivatives	"1001-13-4"	370900	356900	441400	531200	439900	428400	0.835441	-0.25939	0.129302	0.777778	0.676911
Com_526_pos	Homoserine	Amino Acid And Derivatives	"1927-25-9"	20350000	20670000	22570000	24540000	23060000	20160000	0.938459	-0.091634	0.421679	0.666667	0.123249
Com_536_pos	N-(Phenylacetyl)-L-phenylalanine	Amino Acid And Derivatives	"738-75-0"	8745	5678	9030	10830	4295	6762	1.07155	0.0996983	0.724054	0.555556	0.389343
Com_540_pos	Nε-(1-Carboxymethyl)-L-lysine	Amino Acid And Derivatives	"5746-04-3"	790700	779500	721200	593800	638300	722700	1.17219	0.229208	0.0881835	0.888889	0.446537
Com_541_pos	N-Methyl-a-aminoisobutyric acid	Amino Acid And Derivatives	"2566-34-9"	35630000	32580000	39040000	44720000	36690000	29660000	0.965607	-0.0504915	0.867222	0.555556	0.0407406
Com_542_pos	N-Methyl-L-arginine hydrochloride	Amino Acid And Derivatives	"156706-47-7"	215700	172700	181100	262300	267700	212100	0.767417	-0.381918	0.0590284	0.888889	1.00003
Com_545_pos	N-Acetyl-D-phenylalanine	Amino Acid And Derivatives	"10172-89-1"	140200	113200	163900	345300	274400	212500	0.501442	-0.995845	0.0204653	1	2.05758
Com_556_pos	Ademetionine	Amino Acid And Derivatives	"29908-03-0"	13960	20280	17900	17860	29670	8821	0.925272	-0.112051	0.947407	0.555556	0.13391
Com_558_pos	N-acetylglycine	Amino Acid And Derivatives	"543-24-8"	6124000	7982000	5848000	5507000	6621000	6876000	1.04999	0.0703749	0.733247	0.444444	0.143233
Com_559_pos	N-Acetylthreonine	Amino Acid And Derivatives	"17093-74-2"	835500	779900	709800	635800	652500	648500	1.20054	0.26368	0.0585804	1	0.156031
Com_563_pos	Asp-glu	Amino Acid And Derivatives	"6157-06-8"	184300	184900	103700	161300	137100	173200	1.00276	0.00397142	0.905256	0.666667	0.250558
Com_564_pos	L-Hydroxylysine	Amino Acid And Derivatives	"1190-94-9"	769100	699900	762600	656900	585600	538400	1.25307	0.325472	0.0389963	1	0.487545
Com_565_pos	Dl-3-Hydroxynorvaline	Amino Acid And Derivatives	"2280-42-4"	40230000	42190000	34020000	26430000	30450000	33260000	1.29177	0.369347	0.0519026	1	1.73091
Com_566_pos	D-Homocysteine	Amino Acid And Derivatives	"454-28-4"	308000	249600	261300	368900	364900	307700	0.78627	-0.346904	0.0501596	0.888889	0.927198
Com_568_pos	Cycloleucine	Amino Acid And Derivatives	"52-52-8"	60880000	63330000	64530000	68780000	58820000	57390000	1.02027	0.0289529	0.729568	0.666667	0.0812502
Com_576_pos	N-Acetylputrescine	Amino Acid And Derivatives	"18233-70-0"	108800	54864	55660	31500	26730	63050	1.80841	0.854722	0.154238	0.777778	1.19937
Com_577_pos	N-Acetyl-L-Tyrosine	Amino Acid And Derivatives	"537-55-3"	44900	57500	69490	68770	48580	49150	1.03237	0.0459634	0.870844	0.555556	0.0620933
Com_578_pos	N-Acetyl-L-valine	Amino Acid And Derivatives	"96-81-1"	577500	578000	362400	384600	372600	492900	1.21422	0.280033	0.386271	0.666667	1.3465
Com_579_pos	N-Acetyl-5-hydroxytryptamine	Amino Acid And Derivatives	"1210-83-9"	233700	187700	224400	172300	133800	190200	1.30123	0.379875	0.108111	0.888889	0.480517
Com_584_pos	6-Aminohexanoic acid	Amino Acid And Derivatives	"1319-82-0"	260800	239300	307300	344200	273400	219300	0.964751	-0.0517717	0.880001	0.555556	0.0565213
Com_591_pos	N-Acetylserotonin	Amino Acid And Derivatives		281800	201900	201500	188300	246500	327700	0.898623	-0.154212	0.656946	0.555556	0.159973
Com_601_pos	Cinnamoyl tyramine	Amino Acid And Derivatives		5512	7066	7783	6705	3973	4662	1.32731	0.40851	0.195279	0.888889	1.80337
Com_606_pos	Dl-Alanyl-glycine	Amino Acid And Derivatives	"1188-01-8"	195800000	188500000	204000000	220500000	218000000	199700000	0.921811	-0.117457	0.111285	0.888889	0.231219
Com_608_pos	DL-Leucine	Amino Acid And Derivatives	"328-39-2"	3227000	2948000	4646000	5823000	4104000	3180000	0.825589	-0.276504	0.466942	0.666667	0.43747
Com_609_pos	Dl-Norleucine	Amino Acid And Derivatives	"616-06-8"	6618000	8338000	6116000	5150000	6051000	6241000	1.20812	0.272762	0.183839	0.888889	0.631793
Com_610_pos	Proline	Amino Acid And Derivatives	"609-36-9"	19160000	17770000	25440000	28540000	20930000	17450000	0.932008	-0.101585	0.750677	0.555556	0.205554
Com_611_pos	Valine	Amino Acid And Derivatives	"516-06-3"	81130000	82570000	97410000	93420000	72140000	68270000	1.11667	0.159198	0.372004	0.777778	0.260292
Com_612_pos	Ergothioneine	Amino Acid And Derivatives	"497-30-3"	139800	129900	101200	199900	168300	159400	0.702995	-0.508414	0.0463876	1	1.72741
Com_613_pos	Glutamine	Amino Acid And Derivatives	"585-21-7"	104000000	117200000	108600000	118400000	97330000	114900000	0.99749	-0.00362624	0.99897	0.555556	0.110607
Com_626_pos	S-ribosyl-L-homocysteine	Amino Acid And Derivatives		72800	62750	64070	101000	103300	60710	0.753255	-0.408791	0.273576	0.666667	1.7559
Com_627_pos	1-Methylhistidine	Amino Acid And Derivatives	"332-80-9"	226200	87180	165600	220200	95900	136000	1.05946	0.0833235	0.913539	0.555556	0.205881
Com_629_pos	gamma-Glutamylglutamic acid	Amino Acid And Derivatives	"1116-22-9"	1498000	468300	818200	611700	915000	471100	1.39378	0.479006	0.548455	0.555556	1.01582
Com_630_pos	Trimethyllysine	Amino Acid And Derivatives	"66989-56-8"	1037000	941700	5550000	1206000	5979000	1072000	0.911796	-0.133217	0.889475	0.777778	0.219051
Com_631_pos	L-Tryptophan	Amino Acid And Derivatives	"73-22-3"	36460000	36930000	48310000	70060000	51130000	46150000	0.727262	-0.459453	0.122771	0.888889	2.95311
Com_632_pos	Pipecolic acid	Amino Acid And Derivatives	"535-75-1"	47520000	49360000	48890000	49740000	43910000	45630000	1.0466	0.0657057	0.331915	0.666667	0.155682
Com_633_pos	L-Pipecolate	Amino Acid And Derivatives	"3105-95-1"	3057000	2229000	1753000	982700	942300	1927000	1.82736	0.869763	0.0962525	0.888889	1.11571
Com_634_pos	Glutathione	Amino Acid And Derivatives	"70-18-8"	8783000	15630000	6741000	17260000	8057000	13200000	0.808838	-0.306078	0.531953	0.666667	0.145294
Com_654_pos	2-Aminoadipic acid	Amino Acid And Derivatives	"1118-90-7"	1649000	1083000	1043000	1603000	1177000	1972000	0.794402	-0.332058	0.333495	0.777778	1.1554
Com_656_pos	N-formylmethionine	Amino Acid And Derivatives	"4289-98-9"	59630	15420	10070	42480	16390	43480	0.831656	-0.265941	0.568971	0.666667	0.325738
Com_657_pos	Aspartic acid di-O-glucoside	Amino Acid And Derivatives		109100	77560	277300	224200	181800	87850	0.939476	-0.0900725	0.782651	0.555556	0.175418
Com_660_pos	N alpha-Acetyl-L-Arginine	Amino Acid And Derivatives	"155-84-0"	13780000	13190000	14380000	12540000	11310000	9252000	1.24917	0.320969	0.114684	1	0.247251
Com_663_pos	Glycyl-L-leucine	Amino Acid And Derivatives	"869-19-2"	134000	101300	124000	149600	103800	82090	1.07097	0.0989192	0.666199	0.555556	0.651986
Com_664_pos	L-Alanine	Amino Acid And Derivatives	"56-41-7"	4057000	4270000	3256000	2327000	2258000	3103000	1.50663	0.591329	0.036131	1	1.48271
Com_665_pos	L-aspartic Acid	Amino Acid And Derivatives	"56-84-8"	38430000	40340000	34190000	27730000	30980000	32900000	1.23305	0.302235	0.0403958	1	1.21568
Com_666_pos	DL-Citrulline	Amino Acid And Derivatives	"627-77-0"	2157000	1998000	1106000	1418000	816900	1522000	1.40036	0.485794	0.314828	0.777778	1.43037
Com_668_pos	L-Hydroxyproline	Amino Acid And Derivatives	"51-35-4"	1027000	1111000	714300	676600	702300	1074000	1.16283	0.217637	0.481546	0.777778	0.522143
Com_669_pos	D-Proline	Amino Acid And Derivatives	"344-25-2"	24770000	24000000	33850000	38740000	30780000	26220000	0.862962	-0.212631	0.404493	0.777778	0.550192
Com_670_pos	L-arginine	Amino Acid And Derivatives	"74-79-3"	3524000	3273000	3224000	5652000	3478000	3478000	0.794813	-0.331313	0.335909	0.777778	1.44506
Com_671_pos	L-cysteine	Amino Acid And Derivatives	"52-90-4"	74300	78070	89500	89690	100700	112300	0.799068	-0.323609	0.0607567	1	0.445851
Com_6_neg	L-Histidine	Amino Acid And Derivatives	"71-00-1"	1833000	1538000	2316000	2491000	1901000	1761000	0.924265	-0.113622	0.634378	0.666667	0.181055
Com_702_pos	beta-Alanine methyl ester hydrochloride	Amino Acid And Derivatives	"3196-73-4"	1308000	1174000	1191000	1559000	1076000	1599000	0.867501	-0.205062	0.425941	0.666667	0.231743
Com_710_pos	N-Hydroxy-L-tryptophan	Amino Acid And Derivatives	"87843-31-0"	1088000	824500	1158000	1173000	1116000	796200	0.995235	-0.00689041	0.994779	0.555556	0.0376729
Com_715_pos	Glycine	Amino Acid And Derivatives	"56-40-6"	83950	88310	79210	61880	83000	59840	1.22836	0.296734	0.165227	0.888889	0.679046
Com_716_pos	4-Aminobutyric acid	Amino Acid And Derivatives	"56-12-2"	1103000	1027000	1112000	2038000	1436000	1823000	0.612045	-0.708291	0.0367288	1	0.858936
Com_717_pos	isoleucine	Amino Acid And Derivatives	"73-32-5"	145900000	137100000	205300000	245500000	182700000	147000000	0.848922	-0.236296	0.463892	0.777778	0.402846
Com_718_pos	D-glutamine	Amino Acid And Derivatives	"5959-95-5"	80910000	94250000	83170000	90580000	75480000	88420000	1.01513	0.0216629	0.839858	0.444444	0.123319
Com_719_pos	L-Citrulline	Amino Acid And Derivatives	"372-75-8"	891500	823000	468400	538500	381000	663100	1.37931	0.463949	0.302076	0.777778	0.701635
Com_720_pos	L-Leucine	Amino Acid And Derivatives	"61-90-5"	85750000	80380000	121500000	151000000	111300000	85990000	0.825835	-0.276075	0.432186	0.777778	0.447144
Com_721_pos	L-Ornithine	Amino Acid And Derivatives	"70-26-8"	3347000	3140000	2886000	3913000	3327000	4472000	0.80029	-0.321405	0.109337	0.888889	0.760533
Com_757_pos	D-Serine	Amino Acid And Derivatives	"312-84-5"	46260000	50620000	52330000	46130000	42950000	38730000	1.16744	0.223344	0.0736498	1	0.323098
Com_758_pos	L-Leucyl-L-alanine Hydrate	Amino Acid And Derivatives	"7298-84-2"	385700	115500	292000	126900	203200	103400	1.82976	0.871653	0.290729	0.777778	1.51605
Com_762_pos	L-Dihydroorotic acid	Amino Acid And Derivatives	"5988-19-2"	33470000	36140000	30590000	44730000	39010000	35280000	0.841875	-0.248322	0.121583	0.888889	0.389036
Com_763_pos	beta-Alanine	Amino Acid And Derivatives	"107-95-9"	70660	65840	63780	46660	32780	64170	1.39461	0.479862	0.195213	0.888889	0.97141
Com_765_pos	D-Threonine	Amino Acid And Derivatives	"632-20-2"	4979000	5215000	5212000	5103000	4722000	4434000	1.08044	0.11162	0.182989	0.888889	0.155885
Com_768_pos	D-Phenylalanine	Amino Acid And Derivatives	"673-06-3"	188100000	168400000	230200000	295000000	232400000	190600000	0.817131	-0.291361	0.286522	0.888889	0.636258
Com_771_pos	DL-Norvaline	Amino Acid And Derivatives	"760-78-1"	60290000	60410000	69280000	66130000	53710000	45440000	1.14944	0.200935	0.304583	0.777778	0.311171
Com_772_pos	2-Amino-4-(methylthio)butyric acid	Amino Acid And Derivatives	"59-51-8"	2350000	2832000	2830000	4047000	2636000	2294000	0.892503	-0.164071	0.66963	0.555556	0.232972
Com_773_pos	L-serine	Amino Acid And Derivatives	"56-45-1"	9226000	9488000	9832000	10700000	10430000	8486000	0.963871	-0.0530882	0.710342	0.666667	0.0666056
Com_783_pos	L-Valine	Amino Acid And Derivatives	"72-18-4"	2459000	2216000	2813000	2968000	2161000	1661000	1.1028	0.141169	0.557324	0.666667	0.206934
Com_790_pos	Phenylacetylglutamine	Amino Acid And Derivatives	"28047-15-6"	53780	55410	37440	60750	27370	45520	1.0972	0.133828	0.658093	0.555556	0.712596
Com_795_pos	Lysine butyrate	Amino Acid And Derivatives	"80407-71-2"	260600	343100	228200	69810	224500	289900	1.42397	0.509923	0.372416	0.777778	0.723164
Com_7_neg	O-Acetylserine	Amino Acid And Derivatives	"5147-00-2"	916300	813000	989100	1005000	884200	806200	1.00853	0.0122584	0.918229	0.555556	0.0172997
Com_802_pos	Alanine	Amino Acid And Derivatives	"338-69-2"	3341000	3708000	2595000	1776000	1689000	2414000	1.64042	0.714061	0.0321524	1	1.96389
Com_803_pos	Glycyl-L-valine	Amino Acid And Derivatives	"1963-21-9"	65530	51470	86560	93030	60870	43620	1.03058	0.0434554	0.845391	0.555556	0.380357
Com_804_pos	Nepsilon-Acetyl-L-lysine	Amino Acid And Derivatives	"692-04-6"	779700	572800	437600	410500	521500	395600	1.34837	0.43122	0.23464	0.888889	0.627142
Com_805_pos	N-Methylsarcosine	Amino Acid And Derivatives	"1118-68-9"	10340000	9324000	8713000	8096000	8613000	9139000	1.09784	0.134669	0.212664	0.888889	0.614585
Com_806_pos	3-Amino-2-methylpropanoic acid	Amino Acid And Derivatives	"144-90-1"	444100	403900	447300	474300	390900	523400	0.93281	-0.100345	0.546938	0.666667	0.193928
Com_807_pos	H-Gly-Pro-OH	Amino Acid And Derivatives	"704-15-4"	354500	457700	480500	617700	535300	500600	0.781749	-0.355223	0.100867	1	1.03258
Com_808_pos	L-Homocitrulline	Amino Acid And Derivatives	"1190-49-4"	131400	145700	145800	95650	123300	147100	1.15531	0.208276	0.331558	0.666667	0.41903
Com_809_pos	L-Glutamic acid	Amino Acid And Derivatives	"56-86-0"	325000000	318500000	323800000	326400000	318400000	322000000	1.00052	0.000745926	0.958185	0.555556	0.00288112
Com_810_pos	H-Abu-OH	Amino Acid And Derivatives	"1492-24-6"	3109000	2707000	2746000	2511000	2582000	2751000	1.09153	0.126358	0.183891	0.777778	0.529513
Com_83_neg	N-Acetylalanine	Amino Acid And Derivatives	"97-69-8"	1902000	1689000	1518000	1440000	1556000	1349000	1.17583	0.233685	0.120149	0.888889	0.312711
Com_846_pos	S-(5'-Adenosyl)-L-methionine	Amino Acid And Derivatives		694300	925300	927800	1171000	1039000	722800	0.86859	-0.203253	0.503587	0.777778	0.352544
Com_84_neg	N-Acetyl-Asp-Glu	Amino Acid And Derivatives	"3106-85-2"	90060	75300	133600	166100	110500	58010	0.893458	-0.162528	0.88722	0.555556	0.0964765
Com_853_pos	trans-3-Hydroxy-L-proline	Amino Acid And Derivatives	"4298-08-2"	5639000	5444000	7976000	10040000	7316000	5684000	0.827214	-0.273668	0.437949	0.777778	0.439332
Com_854_pos	Val-Ser	Amino Acid And Derivatives	"13588-94-8"	146500	158000	96230	156500	128300	232500	0.774657	-0.368371	0.350468	0.666667	1.76671
Com_856_pos	4-Acetamidobutyric Acid	Amino Acid And Derivatives	"3025-96-5"	793100	948800	586500	766200	890800	1098000	0.845154	-0.242713	0.374328	0.666667	0.59771
Com_863_pos	Stachydrine	Amino Acid And Derivatives	"471-87-4"	52880	43120	24950	50000	45770	65410	0.750403	-0.414262	0.289008	0.777778	1.40557
Com_882_pos	5-Aminovaleric acid	Amino Acid And Derivatives	"660-88-8"	9689	8194	8945	8098	7189	7412	1.1819	0.241111	0.0557269	1	2.46401
Com_884_pos	Asp-phe	Amino Acid And Derivatives	"13433-09-5"	26490	24700	22930	21090	26370	14820	1.19011	0.251094	0.356058	0.777778	1.13256
Com_887_pos	Oxidized glutathione	Amino Acid And Derivatives	"121-24-4"	9349000	9291000	11360000	5470000	7100000	3948000	1.8162	0.860923	0.0526178	1	0.886325
Com_888_pos	Glu-Glu	Amino Acid And Derivatives	"3929-61-1"	69360	82500	93090	93640	68080	100900	0.932716	-0.100489	0.694773	0.666667	0.39155
Com_892_pos	DL-Glutamine	Amino Acid And Derivatives	"6899-04-3"	83890000	100200000	85680000	95610000	82570000	96000000	0.983916	-0.0233934	0.831612	0.444444	0.195534
Com_894_pos	L-lysine	Amino Acid And Derivatives	"56-87-1"	96730000	114200000	101000000	111400000	93110000	109100000	0.994643	-0.00774925	0.953053	0.444444	0.148082
Com_899_pos	Phe-Phe	Amino Acid And Derivatives	"2577-40-4"	112700	44800	86730	32640	92740	48730	1.40273	0.488241	0.426491	0.666667	1.89856
Com_915_pos	L-Homocystine	Amino Acid And Derivatives	"626-72-2"	3562000	1733000	3088000	1208000	2013000	3131000	1.31974	0.400256	0.436579	0.666667	1.16212
Com_931_pos	SDMA	Amino Acid And Derivatives	"30344-00-4"	1954000	1306000	1409000	1071000	1223000	976700	1.42752	0.513514	0.0895457	1	2.14282
Com_952_pos	Phe-Pro	Amino Acid And Derivatives	"7669-65-0"	212200	148400	209400	178400	190900	124100	1.15525	0.208204	0.451762	0.777778	0.684644
Com_954_pos	(+-)-Baclofen	Amino Acid And Derivatives	"66514-99-6"	256000	284400	319800	264800	241000	275000	1.10169	0.139719	0.291916	0.777778	1.39026
Com_956_pos	N-Hydroxyl-tryptamine	Amino Acid And Derivatives	"4761-34-6"	49860	56960	28980	60270	37160	69420	0.813905	-0.297068	0.491663	0.777778	1.2061
Com_963_pos	gamma-Glutamate-Cysteine	Amino Acid And Derivatives	"636-58-8"	392800	401400	218100	309600	218000	259700	1.28579	0.362652	0.390678	0.777778	0.317604
Com_964_pos	gamma-Glu-Leu	Amino Acid And Derivatives	"2566-39-4"	207000	160300	213900	216700	157400	120900	1.17414	0.231606	0.413319	0.666667	0.784883
Com_973_pos	N-Acetyl-L-leucine	Amino Acid And Derivatives	"1188-21-2"	6020000	7451000	6146000	7924000	7973000	6231000	0.886524	-0.173769	0.3264	0.888889	0.295086
Com_974_pos	2-Phenylglycine	Amino Acid And Derivatives	"2835-06-5"	766100	558600	757700	637100	730200	739900	0.988231	-0.01708	0.873172	0.666667	0.103834
Com_975_pos	N-Acetyltryptamine	Amino Acid And Derivatives	"1016-47-3"	830900	837100	890400	785900	766900	725400	1.12299	0.167347	0.0230869	1	2.83646
Com_976_pos	N-Acetyl-Dl-glutamic acid	Amino Acid And Derivatives	"5817-08-3"	4125000	3733000	3011000	3146000	2506000	2553000	1.32468	0.405644	0.0816996	0.888889	0.323753
Com_978_pos	N-Acetyl-L-histidine	Amino Acid And Derivatives	"2497-02-1"	136100	54160	100200	254800	177700	135400	0.511463	-0.967297	0.1067	0.888889	3.29276
Com_986_pos	Methionine sulfoxide	Amino Acid And Derivatives	"62697-73-8"	437400	493900	423200	434800	449500	534500	0.95468	-0.0669108	0.607983	0.666667	0.256207
Com_988_pos	(5-L-Glutamyl)-L-amino acid	Amino Acid And Derivatives	"5875-41-2"	673600	866100	784200	440800	415100	494100	1.72141	0.783589	0.00532614	1	2.03003
Com_995_pos	DL-threo-beta-Methylaspartic acid	Amino Acid And Derivatives		134400	115100	100300	171200	131600	123000	0.821512	-0.283646	0.217831	0.777778	0.412728
Com_327_neg	L-threo-3-Methylaspartate	Amino acids and derivatives	"6061-13-8"	128100000	124900000	147900000	154300000	145200000	131100000	0.931026	-0.103106	0.367769	0.777778	0.120179
Com_460_neg	N-Acetyl-L-Tryptophan	Amino acids and derivatives	"1218-34-4"	101600	89490	112100	103400	116700	91660	0.972511	-0.0402137	0.789556	0.666667	0.0944131
Com_544_pos	4-Methylaminobutyrate	Amino acids and derivatives	"1119-48-8"	4289	514	3678	3052	2612	12440	0.46846	-1.094	0.383782	0.444444	1.69402
Com_617_pos	L-Glycyl-L-phenylalanine	Amino acids and derivatives	"721-66-4"	137000	68060	139200	68940	81080	65340	1.59853	0.676748	0.209557	0.777778	2.23559
Com_674_pos	L-Alanyl-L-Phenylalanine	Amino acids and derivatives	"3061-90-3"	99430	29100	76720	25190	48840	29090	1.9904	0.993058	0.245436	0.888889	2.50572
Com_678_pos	Cyclo(Tyr-Ala)	Amino acids and derivatives	"21754-26-7"	22320	14240	26440	18620	24870	15800	1.06257	0.087563	0.849926	0.555556	0.508116
Com_727_pos	D-Proline betaine	Amino acids and derivatives	"1195-94-4"	169300	170800	169100	176800	122200	161600	1.10551	0.144718	0.41895	0.666667	0.780875
Com_774_pos	L-2-Aminoadipic acid	Amino acids and derivatives	"542-32-5"	859200	647000	593400	698300	461200	873700	1.03266	0.0463624	0.822394	0.555556	0.287162
Com_778_pos	L-Leucyl-L-phenylalanine	Amino acids and derivatives	"56217-82-4"	260700	51800	218700	74850	122300	62850	2.04308	1.03074	0.404315	0.666667	1.42334
Com_779_pos	2-Aminoisobutyric acid	Amino acids and derivatives	"62-57-7"	21930000	19440000	19260000	16640000	18670000	20010000	1.09599	0.132231	0.249007	0.777778	0.63604
Com_817_pos	N-Methyl-Trans-4-Hydroxy-L-Proline	Amino acids and derivatives	"4252-82-8"	796200	822200	1000000	660600	893900	574600	1.22982	0.298442	0.234204	0.777778	0.517155
Com_832_pos	1-Methylpiperidine-2-carboxylic acid	Amino acids and derivatives	"7730-87-2"	142200	178400	162000	141500	102300	129200	1.29383	0.371652	0.0970786	1	2.37293
Com_1061_pos	Cyanidin O-rutinoside	Anthocyanins		3517000	5390000	5728000	6139000	3666000	3906000	1.06739	0.0940889	0.768396	0.444444	0.0568465
Com_194_neg	Peonidin chloride	Anthocyanins	"134-01-0"	46770	33080	32920	37420	56140	46040	0.807808	-0.307916	0.264865	0.777778	2.44791
Com_40_neg	Cyanidin O-acetylhexoside	Anthocyanins		25220	27150	33770	51840	48290	30040	0.66175	-0.595642	0.13425	0.888889	0.994508
Com_509_pos	Tulipanin	Anthocyanins	"58285-26-0"	36670	41200	23970	56290	20910	41730	0.856302	-0.223808	0.781451	0.666667	0.233921
Com_735_pos	Malvidin O-hexoside	Anthocyanins		54160000	48120000	51880000	66640000	53060000	53570000	0.88971	-0.168593	0.269519	0.777778	0.0525125
Com_746_pos	Petunidin 3-O-rutinoside	Anthocyanins		49210	68060	53580	54780	45190	81050	0.943818	-0.0834189	0.861983	0.555556	0.0704692
Com_847_pos	Petunidin 3-O-glucoside	Anthocyanins	"71991-88-3"	907000	850800	666200	805800	678300	801400	1.0606	0.0848799	0.657278	0.666667	0.54117
Com_93_neg	Kinetin 9-riboside	Anthocyanins	"4338-47-0"	1826000	971900	1155000	656700	634600	412400	2.32019	1.21424	0.0285173	1	3.52044
Com_341_neg	Sennoside B	Anthracenes	"128-57-4"	13250	24140	23380	21250	22840	8684	1.15151	0.203532	0.634913	0.777778	0.773738
Com_1002_pos	Sattabacin	Benzene and substituted derivatives	"169272-84-8"	399400	255600	485700	572600	461100	367100	0.81432	-0.296332	0.392064	0.666667	0.314909
Com_111_neg	Cinnamyl acetate	Benzene and substituted derivatives	"103-54-8"	74770	66939	69605	75091	70969	64439	1.00387	0.00557497	0.935363	0.555556	0.0452087
Com_235_neg	2'-Hydroxyacetophenone	Benzene and substituted derivatives	"118-93-4"	2799000	2854000	2640000	2818000	2879000	2812000	0.974615	-0.0370955	0.381824	0.777778	1.068
Com_264_neg	Shogaol	Benzene and substituted derivatives	"555-66-8"	2795000	2799000	2806000	2652000	2659000	2823000	1.0327	0.0464243	0.250978	0.666667	2.23654
Com_397_neg	Vanillyl Alcohol	Benzene and substituted derivatives	"498-00-0"	89830	149100	97840	141000	142800	117000	0.840245	-0.251119	0.34149	0.666667	0.343736
Com_416_neg	4-Ethylphenol	Benzene and substituted derivatives	"123-07-9"	281710	304332	259300	283900	280850	314673	0.961246	-0.0570221	0.532119	0.666667	0.535142
Com_456_neg	Propylparaben	Benzene and substituted derivatives	"94-13-3"	10460	12760	11740	11370	7819	7892	1.29094	0.368424	0.149071	0.888889	2.30415
Com_484_pos	TBHQ	Benzene and substituted derivatives	"1948-33-0"	667600	634400	691400	542600	629900	575400	1.14045	0.189609	0.0720461	1	3.1653
Com_535_pos	6-Paradol	Benzene and substituted derivatives	"27113-22-0"	19650	21920	38620	30120	18710	17290	1.21279	0.278336	0.548916	0.777778	0.282543
Com_647_pos	Benzamide	Benzene and substituted derivatives	"55-21-0"	106500	6934	78290	7532	8395	6331	8.61371	3.10664	0.194031	0.777778	3.18019
Com_723_pos	(S)-2-Phenyloxirane	Benzene and substituted derivatives	"20780-54-5"	3065000	2088000	3200000	4218000	2890000	3884000	0.759916	-0.396088	0.193041	0.777778	0.447462
Com_731_pos	Benzamidine	Benzene and substituted derivatives	"618-39-3"	1379000	1243000	1623000	2320000	1788000	1407000	0.769719	-0.377596	0.227116	0.888889	0.743098
Com_812_pos	Anise oil	Benzene and substituted derivatives	"8007-70-3"	36870	65780	42260	41850	25290	35280	1.41486	0.50066	0.217302	0.888889	1.04664
Com_866_pos	Tyramine	Benzene and substituted derivatives	"51-67-2"	1822000	1303000	1769000	2291000	1566000	1978000	0.838732	-0.253719	0.320041	0.777778	0.273238
Com_949_pos	p-Nitroaniline	Benzene and substituted derivatives	"100-01-6"	906800	692600	841900	999100	665100	861500	0.966584	-0.0490337	0.863779	0.555556	0.0493579
Com_1053_pos	Methyl Benzoate	Benzoic acids and derivatives	"93-58-3"	199900	176900	232600	317900	192600	194600	0.864275	-0.210438	0.550679	0.444444	0.816192
Com_121_neg	Terephthalic acid	Benzoic acids and derivatives	"100-21-0"	901300	863600	826100	848600	863600	882700	0.998497	-0.00216993	0.946969	0.5	0.10015
Com_198_neg	Methyl gallate	Benzoic acids and derivatives	"99-24-1"	4297	14600	13490	17770	8256	13820	0.812804	-0.29902	0.56534	0.666667	1.0253
Com_223_neg	Ginkgolic Acid	Benzoic acids and derivatives	"22910-60-7"	4641	8428	3560	2942	3394	6711	1.27455	0.349983	0.535528	0.777778	0.6909
Com_237_neg	2,3-Dihydroxybenzoic acid	Benzoic acids and derivatives	"303-38-8"	11290000	8315000	10170000	8600000	10470000	8027000	1.09883	0.135968	0.483067	0.666667	0.0830711
Com_324_neg	Gallic acid O-Hexoside	Benzoic acids and derivatives		1635000	1684000	1625000	1762000	1789000	1646000	0.951318	-0.0720003	0.184241	0.888889	0.0602396
Com_340_neg	Benzoic Acid	Benzoic acids and derivatives	"65-85-0"	62033	53450	62912	61646	76060	53730	0.931878	-0.101787	0.618699	0.444444	0.90977
Com_424_neg	2,5-Dihydroxybenzoic acid	Benzoic acids and derivatives	"490-79-9"	23400	12350	25240	15930	27000	13890	1.07339	0.102174	0.837616	0.444444	0.395429
Com_429_neg	Isovanillic acid	Benzoic acids and derivatives	"645-08-9"	1310000	1140000	1546000	1423000	1319000	1137000	1.03016	0.0428718	0.824092	0.444444	0.0300154
Com_453_neg	Methyl syringate	Benzoic acids and derivatives	"884-35-5"	10412	9479	10511	10624	10762	10036	0.967539	-0.0476088	0.448353	0.777778	0.0882873
Com_77_neg	3-Hydroxyanthranilic Acid	Benzoic acids and derivatives	"548-93-6"	12934	11290	17310	8709	17680	12590	1.06555	0.0915957	0.734873	0.555556	0.531555
Com_87_neg	2-(Formylamino)benzoic acid	Benzoic acids and derivatives	"3342-77-6"	707800	533900	533600	576500	494800	569100	1.08224	0.114015	0.544276	0.444444	0.0689393
Com_950_pos	1,2-Benzenedicarboxylic acid	Benzoic acids and derivatives	"88-99-3"	1276000	1126000	1509000	2202000	1633000	1232000	0.771857	-0.373594	0.295437	0.777778	0.719118
Com_1000_pos	Prim-O-glucosylcimifugin	Carbohydrates And Its Derivatives	"80681-45-4"	315300	180200	181700	198100	246700	225500	1.01029	0.014775	0.919856	0.666667	0.0947468
Com_1010_pos	2-Deoxy-D-galactose	Carbohydrates And Its Derivatives	"1949-89-9"	1730000	1658000	1692000	1299000	1115000	937700	1.51565	0.599935	0.0437608	1	0.945201
Com_1017_pos	Nicotinate ribonucleoside	Carbohydrates And Its Derivatives	"17720-18-2"	563200	895600	603100	361000	631300	391800	1.4897	0.575026	0.147903	0.777778	2.0465
Com_11_neg	1,6-Anhydro-beta-D-Glucopyranose	Carbohydrates And Its Derivatives	"498-07-7"	36240	30560	27740	27060	25690	26140	1.19838	0.261082	0.149887	1	0.730682
Com_130_neg	Sorbitol 6-phosphate	Carbohydrates And Its Derivatives	"20479-58-7"	362400	489800	412400	396300	440400	477700	0.962112	-0.0557233	0.698447	0.555556	0.5263
Com_141_neg	Ribose 1-phosphate	Carbohydrates And Its Derivatives	"14075-00-4"	1276000	1186000	1323000	1218000	1250000	1405000	0.977279	-0.0331582	0.707868	0.444444	0.198349
Com_142_neg	s7p	Carbohydrates And Its Derivatives	"2646-35-7"	898100	773600	834800	568500	705300	908600	1.14851	0.199759	0.372901	0.666667	0.477628
Com_147_neg	D-Galactaric acid	Carbohydrates And Its Derivatives	"526-99-8"	1587000	2265000	2314000	1936000	1437000	1865000	1.17717	0.235319	0.368625	0.777778	0.327878
Com_148_neg	alpha-Arbutin	Carbohydrates And Its Derivatives	"84380-01-8"	302700	253800	328300	356300	337700	313200	0.878475	-0.186927	0.214651	0.888889	0.554546
Com_14_neg	Trehalose 6-phosphate	Carbohydrates And Its Derivatives	"4484-88-2"	12300000	6853000	13080000	5503000	17790000	9691000	0.977231	-0.0332279	0.906794	0.555556	0.251826
Com_150_neg	Ribose 5-phosphate	Carbohydrates And Its Derivatives	"4300-28-1"	756900	688300	710800	701000	751600	848300	0.937025	-0.0938411	0.389727	0.666667	0.508893
Com_164_neg	D-Fructose 6-Phosphate	Carbohydrates And Its Derivatives	"643-13-0"	35670000	40920000	38960000	34170000	39090000	33320000	1.08416	0.116581	0.272361	0.777778	0.399978
Com_16_neg	6-Sialyllactose	Carbohydrates And Its Derivatives	"35890-39-2"	19160	17220	9581	20890	17480	25520	0.719377	-0.47518	0.233594	0.888889	0.748937
Com_172_neg	L-Sorbose	Carbohydrates And Its Derivatives	"87-79-6"	119700	116000	93560	104700	96930	71460	1.20568	0.269851	0.247381	0.777778	0.391258
Com_176_neg	alpha-D-Galactose 1-phosphate	Carbohydrates And Its Derivatives	"2255-14-3"	15790000	20170000	18670000	17440000	19910000	18970000	0.969993	-0.0439539	0.704702	0.555556	0.361972
Com_184_neg	Arbutin	Carbohydrates And Its Derivatives	"497-76-7"	160500	137800	176400	190700	165100	152000	0.934817	-0.0972443	0.52491	0.666667	0.280268
Com_193_neg	alpha,alpha-Trehalose	Carbohydrates And Its Derivatives	"99-20-7"	31410000	24860000	30940000	17530000	24890000	21460000	1.36522	0.449129	0.0722658	0.888889	0.461831
Com_1_neg	D-(+)-Cellobiose	Carbohydrates And Its Derivatives	"528-50-7"	1288000	1194000	1375000	1055000	927100	965100	1.3087	0.388134	0.00866538	1	0.409748
Com_203_neg	D-Mannose 6-phosphate	Carbohydrates And Its Derivatives	"723729-16-6"	18570000	22050000	20860000	16350000	19960000	18250000	1.12683	0.172274	0.193573	0.888889	0.801759
Com_206_neg	Lactose	Carbohydrates And Its Derivatives	"63-42-3"	1788000	1553000	1766000	1205000	1379000	1342000	1.30082	0.379416	0.0128305	1	0.417476
Com_207_neg	alpha-D-Glucose	Carbohydrates And Its Derivatives	"492-62-6"	235300	321300	276900	213000	162700	185300	1.48574	0.571181	0.0305166	1	0.840442
Com_210_neg	Lactobionic acid	Carbohydrates And Its Derivatives	"96-82-2"	33390	24750	34810	25620	14850	32300	1.27731	0.353111	0.350284	0.777778	0.989663
Com_218_neg	N-Acetyl-D-glucosamine 6-phosphate	Carbohydrates And Its Derivatives		314800	340100	366300	465000	386800	342600	0.85499	-0.226021	0.227981	0.888889	1.46495
Com_225_neg	D-Glucopyranose	Carbohydrates And Its Derivatives	"28905-12-6"	195200	177700	212200	162900	186800	175500	1.11405	0.155816	0.178483	0.888889	0.211987
Com_227_neg	D-Glucarate	Carbohydrates And Its Derivatives	"87-73-0"	446200	613600	726300	747800	604800	729100	0.858001	-0.220949	0.367561	0.777778	0.300608
Com_228_neg	D-Gluconic acid	Carbohydrates And Its Derivatives	"526-95-4"	13640000	14080000	13270000	9725000	11450000	12890000	1.20329	0.266982	0.138583	1	0.190697
Com_231_neg	Dihydroxyacetone phosphate	Carbohydrates And Its Derivatives	"57-04-5"	1040000	1454000	1491000	1125000	1305000	1344000	1.05591	0.0784853	0.753311	0.666667	0.123573
Com_236_neg	D-Fructose-1,6-biphosphate	Carbohydrates And Its Derivatives	"38099-82-0"	240600	343100	256000	286300	293400	252200	1.00938	0.0134639	0.994971	0.555556	0.189278
Com_243_neg	Cellotriose	Carbohydrates And Its Derivatives	"33404-34-1"	105900	88250	101500	117400	77580	98370	1.00784	0.0112673	0.895123	0.555556	0.0334507
Com_249_neg	Raffinose	Carbohydrates And Its Derivatives	"512-69-6"	606700	956300	779800	1029000	854500	973900	0.819906	-0.286469	0.243159	0.888889	0.33041
Com_255_neg	D-Glucose	Carbohydrates And Its Derivatives	"50-99-7"	103200	115900	112000	96890	98190	119800	1.05151	0.0724649	0.534369	0.666667	0.104124
Com_25_neg	D-Arabinono-1,4-lactone	Carbohydrates And Its Derivatives	"2782-09-4"	695000	398100	559000	505200	452700	491400	1.13993	0.188945	0.581465	0.666667	0.71506
Com_262_neg	Maltotriose	Carbohydrates And Its Derivatives	"1109-28-0"	24370	23320	27720	20170	24690	30220	1.0044	0.0063272	0.913164	0.555556	0.0382475
Com_263_neg	beta-L-Arabinose	Carbohydrates And Its Derivatives	"5328-37-0"	1163000	1136000	1094000	1054000	1189000	1202000	0.984906	-0.0219426	0.784861	0.666667	0.0170242
Com_270_neg	Nystose	Carbohydrates And Its Derivatives	"13133-07-8"	6783	10090	8426	5504	8423	4232	1.39319	0.478396	0.212534	0.888889	0.765658
Com_275_neg	D-Galactose	Carbohydrates And Its Derivatives	"59-23-4"	169900	173700	143400	150600	153800	159700	1.04934	0.0694861	0.540815	0.666667	0.0894878
Com_276_neg	Coniferin	Carbohydrates And Its Derivatives	"531-29-3"	26840000	23430000	26820000	23960000	21700000	24680000	1.09596	0.132198	0.20265	0.777778	0.167616
Com_277_neg	D-Ribose	Carbohydrates And Its Derivatives	"50-69-1"	194400	189900	163800	178300	126000	165100	1.16766	0.223621	0.262517	0.777778	0.413755
Com_281_neg	D-Xylose	Carbohydrates And Its Derivatives	"58-86-6"	86240	66520	64520	51250	66730	64050	1.19365	0.255379	0.229977	0.777778	0.373286
Com_294_neg	D-Galacturonic acid	Carbohydrates And Its Derivatives	"685-73-4"	4696000	3733000	4042000	3776000	3316000	3450000	1.18298	0.242429	0.118033	0.888889	1.11436
Com_29_neg	N-Acetylglucosamine 1-phosphate	Carbohydrates And Its Derivatives	"6866-69-9"	353400	471900	334400	291200	331800	455100	1.07569	0.105261	0.666911	0.777778	0.598646
Com_303_neg	D-Glucose 6-phosphate	Carbohydrates And Its Derivatives	"56-73-5"	43720000	54570000	46010000	38940000	36560000	48500000	1.16371	0.218731	0.232286	0.777778	0.739205
Com_306_neg	D-Tagatose	Carbohydrates And Its Derivatives	"87-81-0"	1963000	1886000	1658000	1910000	1764000	1984000	0.973312	-0.0390256	0.671562	0.666667	0.475132
Com_345_neg	D-Xylulose	Carbohydrates And Its Derivatives	"551-84-8"	2120000	1973000	1919000	1730000	1978000	2090000	1.03691	0.0522897	0.586913	0.444444	0.0453792
Com_349_neg	L-Fucose	Carbohydrates And Its Derivatives	"2438-80-4"	45370	46490	46350	40780	58550	38940	0.999566	-0.00062617	0.908684	0.666667	0.0434589
Com_361_neg	beta-D-Lactose	Carbohydrates And Its Derivatives	"5965-66-2"	5209000	3995000	4882000	3618000	3920000	3847000	1.23724	0.307128	0.111748	1	0.36243
Com_391_neg	Gluconolactone	Carbohydrates And Its Derivatives	"90-80-2"	26780	60090	10340	35840	25050	27310	1.10215	0.140326	0.825187	0.555556	0.361171
Com_400_neg	Isomaltulose	Carbohydrates And Its Derivatives	"13718-94-0"	25340000	22620000	25930000	16660000	20200000	15260000	1.41769	0.503542	0.0322774	1	0.619751
Com_419_neg	D-Erythrose 4-phosphate	Carbohydrates And Its Derivatives	"585-18-2"	1325000	1334000	1333000	1512000	1400000	1464000	0.912249	-0.132501	0.0535887	1	0.568081
Com_423_neg	6-Phosphogluconic acid	Carbohydrates And Its Derivatives	"921-62-0"	320800	670200	397900	477500	447100	488600	0.982805	-0.0250229	0.791759	0.666667	0.771312
Com_431_neg	Fructose	Carbohydrates And Its Derivatives	"57-48-7"	184000	157900	99740	92860	101000	106600	1.46988	0.555698	0.189193	0.777778	0.737017
Com_433_neg	Galactinol	Carbohydrates And Its Derivatives		25500000	27800000	32270000	27630000	26880000	23290000	1.09987	0.137335	0.347157	0.777778	0.171735
Com_435_neg	Ribulose-5-phosphate	Carbohydrates And Its Derivatives		1333000	1075000	1280000	1368000	1064000	1560000	0.923848	-0.114273	0.62023	0.666667	0.960369
Com_436_neg	Sucrose	Carbohydrates And Its Derivatives	"57-50-1"	11730000	15910000	14750000	13980000	11920000	12090000	1.11582	0.158104	0.391422	0.666667	0.174845
Com_439_neg	D-Glucose 1-phosphate	Carbohydrates And Its Derivatives		733500	765300	769600	715400	756300	716200	1.03679	0.0521283	0.205029	0.888889	0.524749
Com_452_neg	Maltose	Carbohydrates And Its Derivatives	"69-79-4"	1326000	1106000	1421000	951600	1181000	1073000	1.20196	0.265388	0.136723	0.888889	0.293746
Com_470_neg	Dulcitol	Carbohydrates And Its Derivatives	"608-66-2"	60940	50170	45060	37740	41070	35730	1.36345	0.447266	0.0571748	1	0.743415
Com_527_pos	Isomaltose	Carbohydrates And Its Derivatives	"499-40-1"	293200	215100	350800	295300	239100	262500	1.07805	0.108427	0.731863	0.555556	0.119224
Com_54_neg	Salicin	Carbohydrates And Its Derivatives	"138-52-3"	26460	14690	16790	28550	19360	17360	0.887697	-0.17186	0.612157	0.777778	0.227323
Com_554_pos	Melezitose	Carbohydrates And Its Derivatives	"597-12-6"	121600000	118400000	124800000	49340000	83070000	91940000	1.62603	0.701355	0.113228	1	0.794628
Com_684_pos	DIMBOA glucoside	Carbohydrates And Its Derivatives	"18607-79-9"	546400	492700	714200	605100	580700	625800	0.967819	-0.0471916	0.727298	0.666667	0.0925649
Com_709_pos	Nicotinic acid-hexoside	Carbohydrates And Its Derivatives		114400	221400	185900	125700	205300	234500	0.922546	-0.116307	0.775241	0.666667	0.345983
Com_726_pos	N-Acetyl-D-galactosamine	Carbohydrates And Its Derivatives	"1811-31-0"	162900	162200	159700	175200	173100	156200	0.960951	-0.0574646	0.401022	0.666667	0.30698
Com_776_pos	Turanose	Carbohydrates And Its Derivatives	"547-25-1"	125400000	108200000	137400000	104300000	116800000	95230000	1.17283	0.229989	0.160157	0.888889	0.309997
Com_844_pos	picrocrocin	Carbohydrates And Its Derivatives	"138-55-6"	64260	84890	93980	99870	111300	82590	0.827648	-0.27291	0.251021	0.777778	0.323022
Com_857_pos	Gentiobiose	Carbohydrates And Its Derivatives	"554-91-6"	156200	160900	227500	137000	133400	133000	1.35002	0.432986	0.141176	1	1.00841
Com_867_pos	Tuberonic acid hexoside	Carbohydrates And Its Derivatives		20360	10820	10800	7172	16960	17170	1.01642	0.0234905	0.909748	0.444444	0.283587
Com_896_pos	Sedoheptulose Anhydride	Carbohydrates And Its Derivatives	"469-90-9"	3586000	3558000	3645000	3450000	3452000	3188000	1.06928	0.096635	0.116289	1	2.83537
Com_920_pos	D-Threose	Carbohydrates And Its Derivatives		184900	131100	145600	215800	166300	201900	0.790411	-0.339325	0.13976	0.888889	0.395085
Com_92_neg	Kinsenoside	Carbohydrates And Its Derivatives	"151870-74-5"	153400	144200	188200	197100	178900	118900	0.981612	-0.0267746	0.990079	0.555556	0.0085385
Com_940_pos	5-Aminolevulinic acid	Carbohydrates And Its Derivatives	"106-60-5"	60030	76780	48520	59920	36630	78410	1.05927	0.0830713	0.756866	0.555556	0.256784
Com_98_neg	Melibiose	Carbohydrates And Its Derivatives	"585-99-9"	28170000	23600000	30660000	24920000	18980000	20870000	1.27266	0.347844	0.0950048	0.888889	0.393021
Com_1026_pos	trans-2-Hexenal	Carbonyl compounds	"6728-26-3"	5565000	5356000	4793000	5485000	5218000	4975000	1.0023	0.00330894	0.984518	0.555556	0.0192245
Com_1032_pos	Muscone	Carbonyl compounds	"541-91-3"	103400	114600	61790	74190	54750	68580	1.41651	0.502346	0.229594	0.777778	2.02501
Com_1040_pos	NNK	Carbonyl compounds	"64091-91-4"	25100	16650	26790	19200	15520	24780	1.15193	0.204057	0.52859	0.777778	0.514169
Com_1064_pos	5-Hydroxymethylfurfural	Carbonyl compounds	"67-47-0"	16180	9676	14540	12510	5064	5330	1.76371	0.818613	0.150011	0.888889	1.73077
Com_393_neg	Ethylvanillin	Carbonyl compounds	"121-32-4"	3641	6836	6724	5661	5733	5345	1.0276	0.0392791	0.959381	0.666667	0.191701
Com_396_neg	2-Acetylpyrazine	Carbonyl compounds	"22047-25-2"	311800	321800	281344	295220	273300	324688	1.02433	0.0346873	0.7188	0.555556	0.361037
Com_646_pos	3-Hydroxykynurenine	Carbonyl compounds	"2147-61-7"	219900	248200	196300	261500	227800	260500	0.886103	-0.174454	0.214394	0.888889	0.22458
Com_781_pos	Methional	Carbonyl compounds	"3268-49-3"	1236000	1116000	1171000	1051000	1211000	1196000	1.0188	0.0268666	0.735912	0.444444	0.153162
Com_897_pos	L-Kynurenine	Carbonyl compounds	"2922-83-0"	24740	31340	34350	58190	33800	29990	0.741351	-0.431771	0.329221	0.666667	0.489782
Com_926_pos	N-Formylkynurenine	Carbonyl compounds	"1022-31-7"	49640	29830	42880	48200	36360	31610	1.0532	0.0747765	0.828104	0.555556	0.224457
Com_981_pos	Quinone	Carbonyl compounds	"106-51-4"	714200	688300	668100	665600	659600	529900	1.11617	0.158552	0.259802	1	0.388137
Com_692_pos	4-Ketolutein	Carotenoids		82500	42820	30040	65580	42390	37940	1.06477	0.0905363	0.995552	0.555556	0.0582417
Com_168_neg	(-)-Epicatechin	Catechin derivatives	"490-46-0"	372600	396900	235300	519100	355400	274700	0.874347	-0.193722	0.639702	0.444444	0.192039
Com_187_neg	8-Gingerol	Catechin derivatives	"30462-35-2"	11130	2659	6679	2661	4914	5650	1.54767	0.630102	0.540545	0.666667	1.54495
Com_390_neg	(+)-Catechin	Catechin derivatives	"154-23-4"	11950	8376	12630	9581	11360	7160	1.17277	0.22992	0.4357	0.777778	0.989238
Com_189_neg	Isoliquiritin	Chalcones and dihydrochalcones	"5041-81-6"	11230	6757	6565	6142	6074	12710	0.984996	-0.0218108	0.959169	0.666667	0.142706
Com_3_neg	Naringenin chalcone	Chalcones and dihydrochalcones	"73692-50-9"	45400	29930	32680	18930	28260	19160	1.62788	0.702997	0.0556417	1	0.270526
Com_843_pos	Phloretin	Chalcones and dihydrochalcones	"60-82-2"	16140	11740	23250	20750	22270	17720	0.841785	-0.248477	0.409138	0.666667	0.627986
Com_1068_pos	1-Decanoyl-2-hydroxy-sn-glycero-3-phosphocholine	Cholines		6985	4616	9805	7981	4004	5327	1.23648	0.306243	0.524106	0.666667	0.356734
Com_644_pos	O-Phosphocholine	Cholines	"107-73-3"	35010000	37530000	29220000	33540000	31840000	39740000	0.968037	-0.0468666	0.755848	0.444444	0.113507
Com_777_pos	Acetylcholine	Cholines	"60-31-1"	1781000	1974000	1255000	1561000	1657000	1658000	1.02748	0.0391125	0.951468	0.666667	0.0523231
Com_1001_pos	Sinapine	Cinnamic acids and derivatives	"18696-26-9"	23300	28870	48660	61430	67080	73060	0.500223	-0.999356	0.0707264	1	1.78497
Com_1015_pos	p-Coumaroylagmatine	Cinnamic acids and derivatives	"7295-86-5"	676100	660000	700100	656200	582100	749100	1.02455	0.034997	0.730024	0.666667	0.813822
Com_1100_pos	Sinapinic Acid	Cinnamic acids and derivatives	"530-59-6"	34090000	39970000	34370000	29340000	33940000	35990000	1.09227	0.127334	0.327706	0.777778	0.0729047
Com_110_neg	3-Hydroxycinnamic acid	Cinnamic acids and derivatives	"14755-02-3"	23400000	7092000	25330000	12020000	11380000	9093000	1.71797	0.780705	0.429274	0.666667	1.39926
Com_132_neg	p-Hydroxy-cinnamic acid	Cinnamic acids and derivatives	"7400-08-0"	11130000	11950000	19910000	13780000	13380000	13780000	1.05007	0.07049	0.946842	0.666667	0.0498243
Com_173_neg	Sodium ferulate	Cinnamic acids and derivatives	"24276-84-4"	1455000	1201000	1431000	1541000	1414000	1435000	0.930979	-0.103179	0.353809	0.666667	0.348523
Com_205_neg	4-p-Coumaroylquinic acid	Cinnamic acids and derivatives	"53539-37-0"	5212000	5488000	4174000	3912000	4597000	5168000	1.08752	0.121041	0.513161	0.777778	0.0652378
Com_250_neg	p-Coumaric Acid	Cinnamic acids and derivatives	"501-98-4"	22230000	16260000	23170000	22290000	22860000	21430000	0.926104	-0.110754	0.513158	0.555556	0.332501
Com_283_neg	Leucosceptoside A	Cinnamic acids and derivatives	"83529-62-8"	28540	32810	26900	29380	23970	13230	1.32547	0.406507	0.298532	0.777778	0.549129
Com_307_neg	Plantamajoside	Cinnamic acids and derivatives	"104777-68-6"	8283	11180	11650	9206	14090	10660	0.916274	-0.126149	0.64247	0.444444	0.641662
Com_309_neg	3-Phenylpropanoic acid	Cinnamic acids and derivatives	"501-52-0"	188000	185800	194600	212500	198500	211000	0.913826	-0.130008	0.0323647	1	0.571086
Com_313_neg	Caffeic acid O-glucoside	Cinnamic acids and derivatives		97860	146900	131400	119200	123700	130600	1.00712	0.0102382	0.963049	0.666667	0.0355189
Com_332_neg	2-Hydroxycinnamate	Cinnamic acids and derivatives	"583-17-5"	9908000	6264000	9298000	9686000	9991000	10590000	0.841511	-0.248947	0.312609	0.888889	0.804386
Com_36_neg	p-Coumaric acid 4-O-hexoside	Cinnamic acids and derivatives		496900	484800	490800	505900	522500	406500	1.0262	0.0373174	0.725673	0.666667	0.03966
Com_401_neg	4-Methoxycinnamic acid	Cinnamic acids and derivatives	"830-09-1"	23150	26810	27560	19300	26280	19870	1.18442	0.244175	0.21128	0.888889	0.164063
Com_418_neg	5-O-p-Coumaroylquinic acid	Cinnamic acids and derivatives		10660000	11000000	8481000	7443000	9776000	11320000	1.05613	0.0787925	0.695501	0.555556	0.0613882
Com_457_neg	Ferulic acid methyl ester	Cinnamic acids and derivatives	"2309-07-1"	54910	48620	50150	37150	31910	61010	1.18152	0.240641	0.404743	0.666667	0.241908
Com_466_neg	Ethyl caffeate	Cinnamic acids and derivatives	"102-37-4"	1458	2693	7969	2080	2283	3031	1.63917	0.712963	0.657578	0.555556	0.35357
Com_51_neg	Isoacteoside	Cinnamic acids and derivatives	"61303-13-7"	139800	106500	114700	112600	117400	109600	1.06302	0.0881624	0.573121	0.555556	0.314953
Com_597_pos	p-Coumaroylputrescine	Cinnamic acids and derivatives	"34136-53-3"	48430000	25310000	35900000	45600000	24690000	35470000	1.03669	0.0519802	0.906482	0.666667	0.0582737
Com_599_pos	N'-p-Coumaroyl putrescine	Cinnamic acids and derivatives		57230000	29280000	42280000	47210000	30300000	43630000	1.06315	0.0883453	0.868086	0.555556	0.0737281
Com_600_pos	N', N''-di-p-coumaroylspermine	Cinnamic acids and derivatives		4022000	4808000	4899000	2553000	3533000	3259000	1.46913	0.55496	0.03605	1	0.279961
Com_650_pos	N-Feruloyl spermidine	Cinnamic acids and derivatives		20390	24000	22490	20380	12290	14940	1.40475	0.49031	0.123966	1	2.02463
Com_651_pos	N-Caffeoyl putrescine	Cinnamic acids and derivatives	"29554-26-5"	2012000	417500	994300	1421000	471400	1897000	0.90352	-0.146371	0.83312	0.555556	0.180738
Com_652_pos	O-Feruloyl 4-hydroxylcoumarin	Cinnamic acids and derivatives		24730	34280	29710	27460	15890	19800	1.40491	0.490477	0.142027	0.888889	2.11171
Com_661_pos	N-p-Cinnamoylputrescine	Cinnamic acids and derivatives		241400	187500	234900	229300	234800	241600	0.940626	-0.0883064	0.491091	0.444444	1.34387
Com_680_pos	Cinnamic Acid	Cinnamic acids and derivatives	"621-82-9"	17340000	16460000	17490000	17210000	16380000	15270000	1.04973	0.0700237	0.297812	0.888889	0.101575
Com_687_pos	N'-p-coumaroylspermine	Cinnamic acids and derivatives		116600	166700	188400	90530	95480	110300	1.59191	0.670762	0.0733575	1	0.497216
Com_695_pos	Feruloyltyramine	Cinnamic acids and derivatives	"66648-43-9"	1080503	731443	9604	7175	891981	13300	1.99632	0.99734	0.523106	0.666667	0.862942
Com_698_pos	5-O-p-Coumaroyl shikimic acid	Cinnamic acids and derivatives		33700	27250	32050	43030	24940	23230	1.01974	0.0281969	0.80845	0.666667	0.15287
Com_739_pos	Hydroxycinnamate	Cinnamic acids and derivatives	"614-60-8"	21030000	20830000	19850000	14320000	20240000	21160000	1.1075	0.147309	0.4458	0.555556	0.102287
Com_787_pos	Benzyl cinnamate	Cinnamic acids and derivatives	"103-41-3"	49330	17830	33330	37930	32810	13630	1.19106	0.25225	0.697299	0.666667	0.592067
Com_796_pos	Feruloylputrescine	Cinnamic acids and derivatives	"501-13-3"	14040000	7994000	11630000	13220000	9785000	10450000	1.00625	0.00898477	0.95455	0.555556	0.047071
Com_833_pos	N-p-Coumaroylputrescine	Cinnamic acids and derivatives		22880000	11680000	16220000	19180000	11260000	15290000	1.11043	0.151119	0.734	0.666667	0.125043
Com_834_pos	N-Feruloylputrescine	Cinnamic acids and derivatives		14070000	7466000	11620000	12950000	10880000	9609000	0.991537	-0.0122617	0.878572	0.555556	0.0755331
Com_835_pos	N-Caffeoylputrescine	Cinnamic acids and derivatives		2465000	456300	1320000	1506000	583700	2402000	0.944253	-0.082755	0.864603	0.555556	0.173088
Com_877_pos	5-O-Caffeoylshikimic acid	Cinnamic acids and derivatives	"180981-12-8"	61420	55640	75500	72230	69530	74630	0.889875	-0.168326	0.298886	0.666667	1.56746
Com_941_pos	Isoferulic Acid	Cinnamic acids and derivatives	"537-73-5"	991100	1076000	1167000	787900	1098000	1387000	0.988145	-0.0172052	0.948848	0.555556	0.0269571
Com_97_neg	O-p-coumaroyl-O-salicyloyl quinic acid	Cinnamic acids and derivatives		60430	72880	59380	54580	70150	78250	0.949305	-0.0750559	0.739153	0.555556	0.0688779
Com_1074_pos	Skimmin	Coumarins and derivatives	"93-39-0"	86600	82210	63610	104400	66840	85440	0.905485	-0.143237	0.600671	0.666667	0.339658
Com_1101_pos	Coumarin	Coumarins and derivatives	"91-64-5"	4032	9562	4007	8429	2802	9994	0.829258	-0.270107	0.78963	0.555556	0.716386
Com_153_neg	Ayapin	Coumarins and derivatives	"494-56-4"	80460	79610	87130	75120	82490	86950	1.01079	0.0154903	0.83212	0.444444	0.0307533
Com_185_neg	Esculin	Coumarins and derivatives	"531-75-9"	231800	150700	325600	299400	264500	192600	0.936021	-0.095387	0.728854	0.555556	0.100241
Com_195_neg	Daphnetin	Coumarins and derivatives	"486-35-1"	30650	27030	33510	28450	33410	38280	0.910625	-0.135071	0.447242	0.666667	1.12555
Com_245_neg	N-p-Coumaroyl hydroxydehydroagmatine	Coumarins and derivatives		3163	10807	10975	2732	1458	1655	4.26775	2.09348	0.0639377	1	1.40814
Com_389_neg	Esculetin	Coumarins and derivatives	"305-01-1"	44150	46690	33260	39770	44470	42910	0.976013	-0.0350283	0.783137	0.555556	0.061627
Com_513_pos	Isopsoralen	Coumarins and derivatives	"523-50-2"	251500	254600	268500	256400	229000	245200	1.06022	0.0843697	0.213712	0.777778	1.15875
Com_553_pos	Coumaroyl choline	Coumarins and derivatives		29370	17020	33470	33720	343137	42240	0.190553	-2.39174	0.263976	1	0.943244
Com_648_pos	6-Hydroxymethylherniarin	Coumarins and derivatives	"117597-79-2"	533100	338800	567600	602900	446400	400700	0.992759	-0.0104851	0.938129	0.444444	0.0306665
Com_747_pos	Phellodenol H	Coumarins and derivatives		81530	70960	46800	71770	77500	94470	0.817634	-0.290474	0.322104	0.777778	1.01628
Com_748_pos	Phellodenol H O-hexoside	Coumarins and derivatives		317600	319200	349400	500300	409900	241300	0.856448	-0.223562	0.660748	0.666667	0.113115
Com_814_pos	Isofraxetin	Coumarins and derivatives	"50656-75-2"	71640	84860	68530	63240	66590	50330	1.24906	0.320839	0.110159	1	1.66451
Com_849_pos	Angelol K	Coumarins and derivatives	"169736-93-0"	1859000	721600	1218000	1562000	1201000	1401000	0.912248	-0.132502	0.626446	0.555556	0.973693
Com_850_pos	Angelol A	Coumarins and derivatives	"19625-17-3"	495500	186900	304600	424800	340100	369900	0.869757	-0.201316	0.531181	0.666667	1.2305
Com_85_neg	Angelol B	Coumarins and derivatives	"83156-04-1"	14990	14530	13410	9824	13160	9570	1.31873	0.399151	0.095457	1	1.98791
Com_945_pos	7-Hydroxy-4-methyl-8-nitrocoumarin	Coumarins and derivatives	"19037-69-5"	1328000	2189000	2038000	1192000	760800	1339000	1.68753	0.75491	0.0861675	0.888889	3.2536
Com_1014_pos	Oleamide	Fatty Acyls	"301-02-0"	63890000	96450000	70520000	57470000	50870000	65870000	1.32518	0.406191	0.149943	0.888889	0.573616
Com_1048_pos	Roseoside	Fatty Acyls	"54835-70-0"	41990	32280	49240	10830	6611	40060	2.14796	1.10297	0.185275	0.888889	2.28629
Com_104_neg	Myristoleic acid	Fatty Acyls	"544-64-9"	9648	4595	7016	9091	5498	7857	0.947118	-0.0783846	0.782931	0.555556	0.586201
Com_1055_pos	2-Methoxyhexadecanoate	Fatty Acyls	"112-39-0"	3303000	3186000	3207000	3015000	2962000	2623000	1.12744	0.173053	0.100735	1	0.503416
Com_1056_pos	Methyl heptadecanoate	Fatty Acyls	"1731-92-6"	4624	6109	4114	5734	3113	4316	1.12793	0.173683	0.557986	0.666667	0.983667
Com_1069_pos	1-O-Palmitoylhexitol	Fatty Acyls		15780	38830	74010	25000	18200	48660	1.40017	0.485606	0.681131	0.555556	0.4035
Com_107_neg	13-HpOTrE(r)	Fatty Acyls	"121107-97-9"	33460	26420	25190	23160	23470	27470	1.14804	0.199177	0.279594	0.777778	2.10912
Com_1081_pos	Alpha-Linolenic acid	Fatty Acyls	"463-40-1"	86810	58500	95880	55670	47340	59640	1.48288	0.568399	0.11408	0.888889	0.498566
Com_1099_pos	Maltitol	Fatty Acyls	"585-88-6"	180300	127900	148900	175300	197200	190000	0.812622	-0.299343	0.150988	0.888889	0.427576
Com_146_neg	cis-Vaccenic acid	Fatty Acyls	"506-17-2"	782600	988900	1174000	954700	876600	868100	1.09117	0.125874	0.595131	0.666667	0.28217
Com_151_neg	3-Hydroxyoctadecanoic Acid	Fatty Acyls	"45261-96-9"	50250	65010	136400	108100	79490	103700	0.86395	-0.21098	0.527403	0.666667	0.749498
Com_15_neg	9(S)-HOTrE	Fatty Acyls	"89886-42-0"	11130	3897	9580	4374	7882	2638	1.65214	0.724338	0.328551	0.777778	1.11728
Com_166_neg	Citraconic acid	Fatty Acyls	"498-23-7"	1633000	1507000	1545000	1412000	1250000	1398000	1.15394	0.206569	0.0449013	1	1.00436
Com_181_neg	13(S)-HOTrE	Fatty Acyls	"87984-82-5"	13930	2928	10830	6707	5030	3089	1.86753	0.901131	0.43705	0.666667	0.936725
Com_200_neg	Desthiobiotin	Fatty Acyls	"533-48-2"	269400	298000	130700	233700	279400	270700	0.890661	-0.167052	0.574746	0.555556	1.47379
Com_20_neg	(9Z,11E)-Octadecadienoic acid	Fatty Acyls	"2540-56-9"	454800	367300	479600	591000	530000	427400	0.840674	-0.250381	0.245487	0.777778	0.13963
Com_22_neg	Crepenynic acid	Fatty Acyls	"2277-31-8"	106800	113400	102900	113700	104500	116300	0.965919	-0.0500255	0.47032	0.777778	1.31673
Com_241_neg	Methyl myristate	Fatty Acyls	"124-10-7"	4665	4865	4936	9194	4544	5214	0.763297	-0.389684	0.41217	0.666667	1.19347
Com_24_neg	9,10,13-Trihydroxyoctadec-11-enoic acid	Fatty Acyls	"29907-57-1"	232800	43220	118800	35110	54820	60300	2.6281	1.39402	0.248704	0.777778	0.756697
Com_260_neg	Hexadecanedioic acid	Fatty Acyls	"505-54-4"	55610	57970	49490	47080	55910	50620	1.06158	0.0862193	0.431756	0.666667	0.854848
Com_289_neg	13(S)-HODE;13(S)-Hydroxyoctadeca-9Z,11E-dienoic acid	Fatty Acyls	"10219-69-9"	8266	9561	8591	8704	5382	6706	1.27058	0.345493	0.19879	0.777778	0.313221
Com_290_neg	Undecanoic acid	Fatty Acyls	"112-37-8"	1025000	1047000	1123000	1024000	970100	1066000	1.04408	0.0622371	0.328967	0.777778	0.367162
Com_302_neg	9-KODE	Fatty Acyls	"54232-59-6"	17500	2997	11350	3312	6814	5271	2.06839	1.04851	0.425891	0.666667	1.14282
Com_314_neg	Methylenesuccinic acid	Fatty Acyls	"97-65-4"	223800	258600	199800	177000	172400	361400	0.959764	-0.0592489	0.955193	0.666667	0.0650701
Com_330_neg	Eicosadienoic acid	Fatty Acyls	"5598-38-9"	5014000	3722000	6329000	7660000	5355000	4306000	0.869753	-0.201322	0.587514	0.666667	0.169832
Com_373_neg	Linolelaidic Acid (C18:2N6T)	Fatty Acyls	"506-21-8"	635800	819300	629200	664600	550200	559600	1.17465	0.232232	0.218311	0.777778	0.461421
Com_37_neg	Palmitaldehyde	Fatty Acyls	"629-80-1"	250300	281600	277700	348200	378900	384000	0.728647	-0.456707	0.00312694	1	3.39573
Com_386_neg	12,13-EODE	Fatty Acyls		10800	12300	12890	9003	7945	7607	1.46569	0.551579	0.00644746	1	0.475307
Com_387_neg	13-HPODE	Fatty Acyls	"33964-75-9"	7319	3042	3989	3533	4194	3624	1.26421	0.338231	0.587052	0.555556	0.167456
Com_388_neg	9(S)-HpOTrE	Fatty Acyls	"111004-08-1"	155100	161600	147600	138700	142500	154800	1.06491	0.0907291	0.211252	0.888889	2.21908
Com_392_neg	DL-Panthenol	Fatty Acyls	"16485-10-2"	19050	13470	10580	4861	14030	9157	1.53665	0.61979	0.254966	0.777778	1.72873
Com_409_neg	9S-Hydroxy-10E,12Z-octadecadienoic acid	Fatty Acyls	"15514-85-9"	11190	11350	17440	11750	9565	10970	1.23835	0.308414	0.31323	0.777778	0.243843
Com_411_neg	(7S,8S)-DiHODE	Fatty Acyls	"143288-65-7"	188200	163700	146700	158500	151000	175300	1.02847	0.0404932	0.786446	0.555556	0.219844
Com_464_neg	12(13)-EpOME	Fatty Acyls	"6799-85-5"	12100	13400	14950	11870	8294	9686	1.35511	0.438409	0.0755932	1	0.390159
Com_483_pos	Tianshic acid	Fatty Acyls		85750	74630	122400	95360	70370	91640	1.09873	0.135836	0.673425	0.444444	0.127252
Com_534_pos	Citronellyl acetate	Fatty Acyls	"150-84-5"	328400	147900	173600	292100	187900	234900	0.909078	-0.137524	0.641977	0.666667	0.726824
Com_569_pos	2-Ethylbutyric Acid	Fatty Acyls	"88-09-5"	7459000	7313000	7834000	6596000	6829000	5476000	1.19602	0.258243	0.10604	1	2.55208
Com_594_pos	Oleic Acid	Fatty Acyls	"112-80-1"	30330	227690	62420	34060	35070	20390	3.57954	1.83977	0.241309	0.777778	0.884119
Com_604_pos	delta-Tridecalactone	Fatty Acyls	"7370-92-5"	9403	3916	2825	2023	2955	5352	1.56283	0.644158	0.440935	0.666667	0.520687
Com_61_neg	D-2-Hydroxyisocaproate	Fatty Acyls	"20312-37-2"	36710	23740	42630	48480	43860	25400	0.875488	-0.19184	0.664931	0.777778	0.526131
Com_62_neg	ethylmalonate	Fatty Acyls	"601-75-2"	9869	20450	13120	13830	18220	12780	0.968972	-0.0454736	0.801727	0.555556	0.365422
Com_681_pos	14,15-Dehydrocrepenynic acid	Fatty Acyls	"4154-44-3"	260600	95810	174600	93860	113800	56330	2.01148	1.00826	0.146501	0.888889	1.24803
Com_745_pos	Palmitoleic Acid	Fatty Acyls	"373-49-9"	176400	147600	162900	132600	220900	158200	0.951534	-0.0716727	0.866362	0.555556	0.432621
Com_749_pos	Punicic acid	Fatty Acyls	"544-72-9"	76330	63910	108200	87110	44210	63270	1.27674	0.35246	0.363126	0.777778	0.346823
Com_793_pos	Octadecadien-6-ynoic acid	Fatty Acyls		216900	60200	157100	86830	95680	41640	1.9371	0.953895	0.280301	0.777778	1.10309
Com_819_pos	1-Hexadecanol	Fatty Acyls	"36653-82-4"	127177	11300	15760	21540	66471	14050	1.51122	0.595717	0.967057	0.555556	0.284739
Com_829_pos	Sorbic acid	Fatty Acyls	"110-44-1"	82680	122300	76390	158700	91650	82190	0.846124	-0.241059	0.595046	0.666667	0.799611
Com_82_neg	Mevalonic acid	Fatty Acyls	"150-97-0"	48680	63130	40690	62220	36380	28540	1.19947	0.262391	0.462122	0.777778	1.34841
Com_885_pos	6-Aminocaproic acid	Fatty Acyls	"60-32-2"	12840000	12320000	15660000	17480000	13660000	10830000	0.972599	-0.0400823	0.932899	0.555556	0.0328851
Com_8_neg	3-Methyladipic acid	Fatty Acyls	"3058-01-3"	183200	188200	110600	138000	121000	204600	1.03969	0.0561526	0.883276	0.444444	0.0765838
Com_907_pos	Linoleic acid	Fatty Acyls	"60-33-3"	543000	796500	722800	528900	347600	479300	1.52109	0.60511	0.069791	1	0.738298
Com_929_pos	Methyl linolenate	Fatty Acyls	"301-00-8"	81740	143400	73270	63850	60310	95830	1.35647	0.439858	0.336448	0.777778	0.702161
Com_930_pos	Methyl linoleate	Fatty Acyls	"112-63-0"	10220	2361	16530	5962	1666	2366	2.91285	1.54243	0.258459	0.777778	0.811269
Com_994_pos	Docosanoic acid	Fatty Acyls	"112-85-6"	30300	26410	62690	56480	48430	44300	0.800214	-0.321541	0.388575	0.666667	0.750996
Com_1104_pos	Eriocitrin	Flavanones	"13463-28-0"	106500	118800	79400	101700	142200	35030	1.09239	0.127486	0.648672	0.555556	0.470097
Com_124_neg	Hesperidin	Flavanones	"520-26-3"	173800	131700	153100	148300	136000	89690	1.22624	0.294237	0.296334	0.777778	0.223652
Com_125_neg	Hesperetin	Flavanones	"520-33-2"	1857	8252	9439	1231	9385	9037	0.994657	-0.00772854	0.904738	0.444444	0.159704
Com_256_neg	Naringenin	Flavanones	"480-41-1"	15430	6097	10660	6772	7679	6222	1.55696	0.63873	0.295461	0.666667	0.205808
Com_317_neg	Isohemiphloin	Flavanones	"3682-02-8"	2451000	2045000	2589000	2804000	2472000	1730000	1.01128	0.0161769	0.880961	0.555556	0.0211608
Com_407_neg	Poncirin	Flavanones	"14941-08-3"	22400	21150	20270	20740	20500	17070	1.09449	0.130265	0.276911	0.777778	0.165552
Com_432_neg	Plantagoside	Flavanones	"78708-33-5"	22370	20850	28180	27720	23250	21400	0.986597	-0.0194677	0.899167	0.555556	0.0444194
Com_4_neg	Eriodictyol	Flavanones	"552-58-9"	12520	18090	12750	7399	7599	11700	1.62409	0.699633	0.0637407	1	1.30547
Com_53_neg	Neohesperidin	Flavanones	"13241-33-3"	203200	171000	223700	227500	207400	144200	1.03246	0.0460917	0.798408	0.555556	0.0534684
Com_57_neg	Naringin	Flavanones	"10236-47-2"	43810	47830	34790	45480	42870	40940	0.977879	-0.0322719	0.785906	0.555556	0.0703261
Com_582_pos	Naringenin C-hexoside	Flavanones		1983000	1978000	1540000	1888000	1705000	1340000	1.11514	0.157229	0.44394	0.777778	0.0730462
Com_63_neg	Narirutin	Flavanones	"14259-46-2"	61380	55760	66820	66200	59280	49670	1.0503	0.0708011	0.623061	0.666667	0.106516
Com_713_pos	Naringenin O-malonylhexoside	Flavanones		17010	28480	21810	32630	9647	9847	1.29115	0.368659	0.422803	0.666667	1.36376
Com_714_pos	Naringerin	Flavanones	"67604-48-2"	37810	17810	6724	20960	11900	15440	1.29077	0.368228	0.926153	0.555556	0.0298834
Com_72_neg	Butin	Flavanones	"492-14-8"	33210	27170	24120	17340	23580	21630	1.35092	0.433941	0.0832963	1	0.16606
Com_75_neg	Sakuranetin	Flavanones	"2957-21-3"	155200	106800	151000	97750	110900	105400	1.31508	0.395148	0.153009	0.888889	1.82467
Com_86_neg	Neohesperidin dihydrochalcone	Flavanones	"20702-77-6"	13070	8145	17940	15940	11430	10190	1.04247	0.0599995	0.973792	0.555556	0.161247
Com_927_pos	Prunin	Flavanones	"529-55-5"	534000	458500	463400	630100	585500	542400	0.828157	-0.272024	0.0454738	1	0.359368
Com_105_neg	Acacetin O-acetyl hexoside	Flavones and Flavonols		324500	252600	259900	253800	248800	275000	1.07639	0.106199	0.489294	0.666667	0.203963
Com_122_neg	Luteolin	Flavones and Flavonols	"491-70-3"	66980	63270	48200	56050	57910	48610	1.09768	0.134459	0.507461	0.666667	0.125393
Com_13_neg	Isoschaftoside	Flavones and Flavonols	"52012-29-0"	96590000	99270000	99380000	103300000	110600000	97730000	0.947406	-0.0779459	0.275119	0.777778	0.0255911
Com_160_neg	Kaempferol7-O-beta-D-glucopyranoside	Flavones and Flavonols	"16290-07-6"	80970000	80730000	80740000	97220000	96330000	72110000	0.912595	-0.131953	0.490365	0.666667	0.0348438
Com_240_neg	Quercetin	Flavones and Flavonols	"117-39-5"	11010	6862	6977	4719	10660	7747	1.0745	0.103672	0.7429	0.444444	0.0948519
Com_242_neg	Quercetin-3'-O-glucoside	Flavones and Flavonols		274400	288400	275300	409000	392600	286200	0.770454	-0.376219	0.155696	0.888889	0.260311
Com_252_neg	3'-Hydroxyflavone	Flavones and Flavonols	"577-85-5"	45270	39830	35350	44970	48900	51250	0.830003	-0.268812	0.0990556	0.888889	2.97623
Com_253_neg	Hyperoside	Flavones and Flavonols	"482-36-0"	744300	385000	650700	519100	431400	385600	1.33224	0.413849	0.333708	0.666667	0.300837
Com_265_neg	Isovitexin	Flavones and Flavonols	"29702-25-8"	22710000	19010000	19920000	18560000	19470000	16990000	1.12032	0.163911	0.172174	0.888889	0.060524
Com_308_neg	Orientin	Flavones and Flavonols	"28608-75-5"	61800000	52930000	66140000	62590000	63490000	49940000	1.02755	0.0392138	0.792069	0.444444	0.0134586
Com_319_neg	Kaempferol 3-O-robinobioside	Flavones and Flavonols	"17297-56-2"	7452000	8665000	7512000	9474000	8505000	5599000	1.00216	0.00311723	0.89679	0.555556	0.0168838
Com_336_neg	Isoorientin	Flavones and Flavonols	"4261-42-1"	83650000	70640000	85200000	84290000	86570000	67720000	1.00381	0.00549231	0.952692	0.555556	0.00717482
Com_366_neg	Isorhamnetin	Flavones and Flavonols	"480-19-3"	25600	27860	24440	21590	24690	22610	1.13079	0.177329	0.0888075	0.888889	0.210821
Com_379_neg	Rutin	Flavones and Flavonols	"153-18-4"	756500	692600	863300	783100	747100	681700	1.04544	0.0641048	0.614644	0.666667	0.091539
Com_381_neg	Vitexin	Flavones and Flavonols	"3681-93-4"	21850000	20170000	22800000	20240000	21290000	17700000	1.09438	0.130111	0.245719	0.777778	0.0510123
Com_403_neg	Diosmetin	Flavones and Flavonols	"520-34-3"	291400	245600	196100	275800	250400	280700	0.908539	-0.13838	0.451175	0.666667	0.160378
Com_413_neg	Chrysin	Flavones and Flavonols	"480-40-0"	41190	35520	36680	30440	36450	38350	1.07744	0.10761	0.413898	0.666667	0.200314
Com_430_neg	Syringetin	Flavones and Flavonols	"4423-37-4"	42890	69620	43180	57740	45410	50180	1.01539	0.0220363	0.971878	0.666667	0.0681208
Com_434_neg	Kaempferol 7-O-rhamnoside	Flavones and Flavonols	"20196-89-8"	10020	12130	16680	14180	10900	18230	0.89656	-0.157528	0.629065	0.666667	0.300032
Com_469_neg	Isoquercitrin	Flavones and Flavonols	"482-35-9"	547600	563800	526100	704900	657900	562700	0.850428	-0.233738	0.131645	0.888889	0.149151
Com_508_pos	Schaftoside	Flavones and Flavonols	"51938-32-0"	47200000	41670000	42370000	46330000	41610000	61600000	0.877625	-0.188324	0.423614	0.555556	0.0533469
Com_546_pos	Quercetin-3-O-neohesperidoside	Flavones and Flavonols	"117611-67-3"	36920	85730	151700	64850	38330	59560	1.68582	0.753449	0.448536	0.666667	0.503926
Com_56_neg	Myricitrin	Flavones and Flavonols	"17912-87-7"	225300	226900	229200	262900	232000	235200	0.933297	-0.0995921	0.22913	1	0.0872835
Com_585_pos	Camelliaside A	Flavones and Flavonols	"135095-52-2"	9429000	9227000	11280000	8856000	8138000	6918000	1.25192	0.324147	0.0804482	1	0.193376
Com_672_pos	Isohyperoside	Flavones and Flavonols	"35589-21-0"	721900	571900	697500	763100	611300	575100	1.02144	0.0306064	0.844282	0.444444	0.0278075
Com_67_neg	Apigenin	Flavones and Flavonols	"520-36-5"	31490	17140	20620	34550	20390	26030	0.855255	-0.225573	0.520291	0.666667	0.11149
Com_685_pos	3',4',5'-Tricetin O-rutinoside	Flavones and Flavonols		76530	69920	121800	148700	117300	129200	0.67877	-0.559005	0.124348	0.888889	0.503386
Com_734_pos	Syringetin 7-O-hexoside	Flavones and Flavonols		1528000	1488000	1105000	1598000	1664000	1385000	0.886809	-0.173305	0.357233	0.777778	0.119877
Com_736_pos	Syringetin 5-O-hexoside	Flavones and Flavonols		1709000	1616000	1338000	1888000	2024000	1518000	0.858748	-0.219694	0.259256	0.777778	0.141761
Com_852_pos	Neodiosmin	Flavones and Flavonols	"38665-01-9"	6118000	2981000	2601000	3329000	3185000	3154000	1.21018	0.275219	0.703643	0.666667	0.110342
Com_870_pos	Kaempferol 3-O-glucoside-2‘-O-rhamnoside	Flavones and Flavonols		3025000	2437000	1727000	2151000	3993000	1646000	0.92285	-0.115832	0.916481	0.555556	0.0310904
Com_871_pos	Kaempferol-dihexoside-rhamnoside	Flavones and Flavonols		6718000	5168000	9839000	6687000	8846000	6265000	0.996651	-0.00483959	0.906998	0.555556	0.0305369
Com_1005_pos	Chrysoeriol C-hexosyl-O-rhamnoside	Flavonoids		7162000	3310000	4194000	4976000	3948000	5937000	0.986878	-0.0190558	0.849248	0.555556	0.0475815
Com_1006_pos	C-hexosyl-apigenin O-hexosyl-O-pentoside	Flavonoids		590100	358400	499600	315200	410700	258100	1.47165	0.557431	0.126477	0.888889	0.36349
Com_1007_pos	Chrysoeriol O-malonylhexoside	Flavonoids		177800	141800	177400	170800	175500	114200	1.07926	0.110045	0.61097	0.777778	0.139205
Com_1013_pos	Rhamnetin	Flavonoids	"90-19-7"	1460000	1141000	1042000	885400	931800	1199000	1.20781	0.272395	0.245171	0.777778	0.125898
Com_1050_pos	Selgin 5-O-hexoside	Flavonoids		337900	324900	343400	200000	176100	200700	1.74445	0.802774	0.00244843	1	4.02755
Com_1051_pos	methylQuercetin O-hexoside	Flavonoids		383600	420000	294900	199800	182500	192700	1.91043	0.933901	0.021397	1	4.07141
Com_1052_pos	methylChrysoeriol 5-O-hexoside	Flavonoids		136600	223600	340500	129400	123600	158300	1.70362	0.768606	0.210542	0.888889	0.739338
Com_1054_pos	methylNaringenin C-pentoside	Flavonoids		686800	523600	624700	440300	287100	249800	1.87792	0.909133	0.0439739	1	0.786782
Com_1071_pos	Dracorhodin	Flavonoids	"643-56-1"	3173	2742	2196	2991	1070	2336	1.26794	0.342484	0.423711	0.666667	0.823676
Com_1084_pos	methylApigenin C-hexoside	Flavonoids		115300	58010	52110	95820	39780	85000	1.02185	0.0311827	0.95087	0.444444	0.0375818
Com_1085_pos	methylApigenin C-pentoside	Flavonoids		22250	32840	15660	32200	25560	47730	0.67068	-0.576304	0.219014	0.777778	2.19681
Com_1087_pos	Luteolin C-sinapoylhexoside	Flavonoids		99940	67550	113500	90860	173000	52470	0.888281	-0.170912	0.952674	0.555556	0.067948
Com_1088_pos	Luteolin O-malonylhexoside	Flavonoids		298300	281800	298000	306600	311400	218700	1.04948	0.0696748	0.65285	0.666667	0.155128
Com_1090_pos	di-C,C-hexosyl-apigenin derivative	Flavonoids		14510000	8359000	14510000	10300000	14050000	8124000	1.15104	0.202943	0.609775	0.777778	0.0700955
Com_1091_pos	di-C,C-pentosyl-apigenin	Flavonoids		34880	177400	170333	170807	276000	277400	0.52832	-0.920516	0.253601	0.888889	1.46795
Com_1092_pos	di-C,C-pentosyl-luteolin	Flavonoids		547200	152700	427500	283300	373900	132100	1.42835	0.514354	0.567229	0.777778	0.334675
Com_167_neg	Spiraeoside	Flavonoids	"20229-56-5"	1626000	806800	1499000	1123000	1061000	810800	1.31288	0.39273	0.406375	0.666667	0.367751
Com_169_neg	Saponarin	Flavonoids	"20310-89-8"	8469000	8094000	7755000	8228000	8587000	5701000	1.08003	0.111074	0.552834	0.555556	0.0436149
Com_175_neg	Isotrifoliin	Flavonoids	"21637-25-2"	1739000	827300	1741000	1087000	1087000	846600	1.42597	0.511949	0.343232	0.666667	0.470689
Com_220_neg	Trifolin	Flavonoids	"23627-87-4"	73640000	70370000	63910000	79000000	84090000	66890000	0.904079	-0.14548	0.30084	0.777778	0.041467
Com_239_neg	Methylophiopogonanone A	Flavonoids	"74805-92-8"	15370	25000	26420	22390	18020	14260	1.22169	0.288883	0.433411	0.777778	0.588108
Com_244_neg	Syringic acid O-glucoside	Flavonoids		266700	289600	297300	316400	333500	254500	0.94383	-0.0834008	0.604305	0.666667	0.112762
Com_246_neg	Di-O-methylquercetin	Flavonoids		218100	48330	109700	43320	54330	52180	2.51038	1.3279	0.226158	0.777778	0.740337
Com_259_neg	Lonicerin	Flavonoids	"20633-84-5"	7874000	10120000	8851000	10180000	8781000	5626000	1.09184	0.126758	0.604141	0.555556	0.0729332
Com_267_neg	Kaempferol 3-A-L-Arabinopyranoside	Flavonoids	"99882-10-7"	139500	96710	109900	142400	129400	109200	0.908425	-0.13856	0.48902	0.666667	0.296976
Com_278_neg	Pinobanksin	Flavonoids	"548-82-3"	1918000	1384000	1173000	1259000	959300	1342000	1.25692	0.329889	0.293704	0.777778	0.220952
Com_279_neg	Afzelechin	Flavonoids	"2545-00-8"	1376000	1159000	1234000	1099000	1003000	1147000	1.16005	0.214186	0.0856772	1	0.33602
Com_32_neg	Liguiritigenin-7-O-D-apiosyl-4'-O-D-glucoside	Flavonoids	"199796-12-8"	12630	8091	12210	20070	9497	9643	0.839862	-0.251775	0.679836	0.444444	0.890734
Com_335_neg	Vitexin-2-O-rhaMnoside	Flavonoids	"64820-99-1"	198500	134600	226500	161100	124300	108100	1.42211	0.508032	0.159517	0.888889	0.803371
Com_347_neg	Heptamethoxyflavone	Flavonoids		1952000	1708000	1873000	2582000	2062000	1975000	0.835927	-0.258551	0.159928	1	0.204789
Com_358_neg	3-Hydroxy-glabrol	Flavonoids	"74148-41-7"	8742	10230	11940	11980	7530	10950	1.01484	0.0212511	0.886148	0.555556	0.343189
Com_380_neg	Rhoifolin	Flavonoids	"17306-46-6"	1041000	1082000	1056000	1239000	1243000	1065000	0.89625	-0.158026	0.165275	0.888889	0.126365
Com_382_neg	Isorhoifolin	Flavonoids	"552-57-8"	1228000	1409000	1315000	1617000	1588000	1214000	0.89432	-0.161137	0.381723	0.666667	0.130533
Com_383_neg	Luteolin 7-O-glucoside	Flavonoids	"5373-11-5"	94070000	93480000	99500000	113000000	112000000	82410000	0.933769	-0.098862	0.631807	0.666667	0.0245172
Com_38_neg	Acetyl-eriodictyol O-hexoside	Flavonoids		11330	13280	14600	19220	18520	20460	0.673711	-0.569798	0.0211382	1	1.60771
Com_395_neg	Rutin hydrate	Flavonoids	"207671-50-9"	582500	609700	609600	539200	599300	414900	1.15991	0.21401	0.280349	0.888889	0.33017
Com_39_neg	Apigenin O-hexosyl-O-pentoside	Flavonoids		302700	263200	248400	394000	350000	297800	0.781628	-0.355446	0.0782058	0.888889	0.622585
Com_437_neg	Homoeriodictyol	Flavonoids	"446-71-9"	5805	8591	7543	9715	11310	13150	0.64196	-0.639444	0.0397863	1	2.45993
Com_448_neg	Tricin 5-O-rutinoside	Flavonoids		48700000	52560000	46460000	46990000	48110000	35810000	1.12841	0.17429	0.308594	0.777778	0.0571032
Com_459_neg	Isomucronulatol-7-O-glucoside	Flavonoids	"94367-43-8"	673000	317900	584500	525200	446500	367000	1.17681	0.234885	0.658	0.666667	0.187791
Com_48_neg	Isorhamnetin-3-O-neohespeidoside	Flavonoids	"55033-90-4"	382800	342300	356300	335200	392100	381000	0.975729	-0.0354482	0.711551	0.555556	0.0848796
Com_492_pos	C-hexosyl-tricetin O-pentoside	Flavonoids		443300	287100	191600	193500	233900	121100	1.68095	0.749275	0.188381	0.777778	0.474601
Com_493_pos	C-hexosyl-luteolin O-p-coumaroylhexoside	Flavonoids		118400000	85470000	92370000	64200000	126300000	70890000	1.13333	0.180563	0.539063	0.666667	0.0655373
Com_495_pos	Chrysoeriol 7-O-rutinoside	Flavonoids		8535000	5411000	8248000	6237000	6220000	4422000	1.31489	0.39494	0.229648	0.777778	0.21451
Com_496_pos	Chrysoeriol 5-O-hexoside	Flavonoids		53660000	47040000	59820000	60190000	55930000	52580000	0.951512	-0.0717069	0.551749	0.666667	0.0343789
Com_497_pos	Chrysoeriol C-hexoside	Flavonoids		35930000	53310000	67370000	68130000	63270000	40980000	0.908516	-0.138416	0.688644	0.666667	0.0489391
Com_528_pos	Tricin 4'-O-(beta-guaiacylglyceryl) ether O-hexoside derivative	Flavonoids		478400	386300	547200	390500	390400	379600	1.21663	0.282891	0.207045	0.777778	0.501099
Com_529_pos	Tricin 5-O-hexoside	Flavonoids		183900000	200700000	198100000	195000000	198100000	186400000	1.00552	0.00794465	0.884837	0.611111	0.00422144
Com_530_pos	Tricin 4'-O-(beta-guaiacylglyceryl) ether	Flavonoids		37100000	33980000	26530000	37050000	35190000	41090000	0.86129	-0.215429	0.25595	0.777778	0.0784288
Com_531_pos	Tricin 4'-O-(beta-guaiacylglyceryl) ether 5-O-hexoside	Flavonoids		58510000	56450000	57410000	50800000	47620000	65110000	1.05406	0.0759534	0.583765	0.666667	0.0257313
Com_532_pos	Tricin 4'-O-(syringyl alcohol) ether O-hexoside	Flavonoids		8064000	9729000	6711000	7645000	7228000	8799000	1.03515	0.0498357	0.841515	0.555556	0.0225238
Com_533_pos	Tricin 4'-O-(syringyl alcohol) ether	Flavonoids		3937000	4380000	3237000	4252000	4732000	5265000	0.810864	-0.302468	0.127397	0.888889	0.112518
Com_538_pos	C-pentosyl-C-hexosyl-apigenin	Flavonoids		9193000	10950000	13990000	11520000	16120000	14350000	0.812884	-0.298879	0.249113	0.888889	0.108102
Com_539_pos	C-pentosyl-luteolin O-p-coumaroylhexoside	Flavonoids		42730	77770	45480	62970	106500	70340	0.692131	-0.530882	0.203437	0.777778	1.3662
Com_551_pos	3,7-Di-O-methylquercetin	Flavonoids	"2068-02-2"	17330000	16560000	12370000	14190000	14080000	17980000	1.00022	0.0003119	0.977769	0.444444	0.00423916
Com_588_pos	Narcissoside	Flavonoids	"604-80-8"	626100	663600	536600	934700	887400	520700	0.779537	-0.35931	0.361517	0.666667	0.179497
Com_589_pos	Apigenin C-pentoside	Flavonoids		492700	274900	386100	187300	206200	136000	2.17885	1.12357	0.0253222	1	0.954663
Com_58_neg	Glucosylvitexin	Flavonoids	"76135-82-5"	45920000	43660000	46350000	48690000	47760000	36280000	1.02411	0.0343694	0.76901	0.666667	0.0144484
Com_616_pos	7,8-Dihydroxyflavone	Flavonoids	"38183-03-8"	136700	156200	126400	103900	115000	129300	1.20419	0.268067	0.103212	0.888889	0.192438
Com_639_pos	Syringetin 3-O-hexoside	Flavonoids		1733000	1986000	2021000	1682000	1075000	951800	1.54767	0.630098	0.10568	1	0.464063
Com_640_pos	Luteolin O-sinapoylhexoside	Flavonoids		363300	401000	319700	637700	578600	294100	0.717691	-0.478566	0.366933	0.666667	0.429828
Com_641_pos	Chrysoeriol O-sinapoylhexoside	Flavonoids		162400	143700	149800	205900	230600	174700	0.74591	-0.422927	0.0527847	1	0.317313
Com_642_pos	C-hexosyl-luteolin O-hexosyl-O-pentoside	Flavonoids		91340	44080	49140	36160	45520	58810	1.31369	0.393622	0.431639	0.666667	0.468681
Com_643_pos	Chrysoeriol 6-C-hexoside 8-C-hexoside-O-hexoside	Flavonoids		38540	38970	28360	10180	11240	12890	3.08569	1.62559	0.00162001	1	2.80637
Com_649_pos	O-methylnaringenin C-pentoside	Flavonoids		506800	409300	514800	288800	247400	320100	1.67103	0.740735	0.00816133	1	0.672922
Com_64_neg	Engeletin	Flavonoids	"572-31-6"	107500	93520	82670	144700	107600	116500	0.769225	-0.378523	0.0910488	1	0.459077
Com_686_pos	Tricin 4'-O-(beta-guaiacylglyceryl) ether-O-rutinoside	Flavonoids		493300	800900	512200	807000	620400	693300	0.851794	-0.231423	0.377866	0.777778	0.124804
Com_688_pos	Apigenin-6,8-di-C-glycoside	Flavonoids	"23666-13-9"	220000	125100	155500	119600	105700	89890	1.58825	0.667437	0.0971152	1	0.502914
Com_68_neg	Apigenin 5-O-glucoside	Flavonoids	"28757-27-9"	750700	662533	619500	754164	770666	746733	0.894861	-0.160265	0.176613	0.888889	0.258314
Com_696_pos	C-hexosyl-chrysoeriol O-rutinoside	Flavonoids		48460	15800	54710	34630	23710	7909	1.7958	0.844627	0.354983	0.777778	1.16513
Com_697_pos	C-hexosyl-apigenin C-pentoside	Flavonoids		13390000	12560000	18190000	10590000	16040000	10500000	1.1888	0.249501	0.377775	0.777778	0.0849145
Com_725_pos	5,7-Dihydroxy-3',4',5'-trimethoxyflavone	Flavonoids	"18103-42-9"	224400	176700	209000	156000	167300	120000	1.37627	0.460762	0.0653804	1	1.93719
Com_733_pos	Chrysoeriol O-hexosyl-O-pentoside	Flavonoids		907100	556600	1046000	1051000	774500	775200	0.965009	-0.0513851	0.801445	0.444444	0.0664124
Com_737_pos	Selgin O-hexosyl-O-hexoside	Flavonoids		290100	283800	298400	223300	212400	170100	1.43991	0.525983	0.0436085	1	0.900211
Com_742_pos	Luteolin C-hexoside derivative	Flavonoids		104300000	90660000	106000000	103400000	96220000	79270000	1.07914	0.109876	0.449858	0.777778	0.0365794
Com_743_pos	C-pentosyl-chrysoeriol O-hexoside	Flavonoids		11660000	11970000	13740000	14690000	13880000	8963000	0.995657	-0.00627905	0.929626	0.666667	0.0126428
Com_744_pos	C-hexosyl-chrysoeriol O-hexoside	Flavonoids		105300	93940	90130	39550	32490	27020	2.92116	1.54654	0.00430866	1	2.43666
Com_868_pos	Tricin O-sinapoylpentoside	Flavonoids		1872000	1792000	1844000	1811000	1942000	2095000	0.94186	-0.0864148	0.298346	0.777778	0.0403722
Com_869_pos	Tricin O-malonylhexoside	Flavonoids		5952000	7799000	5949000	6308000	6007000	4534000	1.16921	0.225533	0.312945	0.444444	0.091156
Com_872_pos	C-hexosyl-luteolin O-hexoside	Flavonoids		135900000	118300000	118100000	168600000	103600000	119900000	0.949503	-0.074756	0.846203	0.555556	0.0123548
Com_873_pos	C-hexosyl-luteolin O-feruloylhexoside	Flavonoids		49790000	44910000	53260000	58070000	70090000	64180000	0.769263	-0.378452	0.0239389	1	0.112503
Com_874_pos	C-hexosyl-apigenin O-p-coumaroylhexoside	Flavonoids		26980000	27690000	27170000	26260000	29400000	23670000	1.03164	0.0449396	0.633199	0.666667	0.014627
Com_875_pos	C-hexosyl-chrysoeriol O-feruloylhexoside	Flavonoids		15960000	16930000	9750000	18180000	24700000	17510000	0.706077	-0.502102	0.165482	1	0.169427
Com_876_pos	C-hexosyl-chrysoeriol O-caffeoylhexoside	Flavonoids		6964000	5796000	3886000	6564000	6213000	5019000	0.935379	-0.0963775	0.674841	0.555556	0.0598533
Com_878_pos	C-hexosyl-apigenin O-caffeoylhexoside	Flavonoids		964900	1441000	1095000	1346000	1044000	756800	1.11253	0.15384	0.593006	0.666667	0.133055
Com_902_pos	Tricin 4'-O-(beta-guaiacylglyceryl) ether 5-O-hexosyl-O-hexoside	Flavonoids		454600	397500	482700	506500	447500	524100	0.903051	-0.14712	0.242971	0.777778	0.609617
Com_914_pos	Limocitrin O-hexoside	Flavonoids		2220000	1169000	1523000	1425000	1852000	1515000	1.02504	0.0356827	0.98617	0.555556	0.056775
Com_923_pos	Apigenin O-malonylhexoside	Flavonoids		63380	56750	67000	75000	80490	49610	0.912384	-0.132287	0.685769	0.666667	0.203073
Com_936_pos	Irisolidone 7-O-beta-d-glucoside	Flavonoids	"6009-88-7"	61420	141600	190900	42500	52690	73530	2.33476	1.22327	0.137253	0.888889	1.16831
Com_937_pos	Isorhamnetin rutinose or hexose-deoxyhexose	Flavonoids		59430	42530	109900	100500	82240	67480	0.846695	-0.240086	0.502583	0.666667	0.281867
Com_944_pos	Homoplantaginin	Flavonoids	"17680-84-1"	64590000	51770000	57310000	68380000	66050000	49930000	0.942016	-0.0861771	0.674202	0.666667	0.036846
Com_957_pos	8-C-hexosyl chrysoeriol O-hexoside	Flavonoids		94650	51540	120500	78230	34650	43590	1.70442	0.769278	0.201508	0.888889	1.10457
Com_958_pos	Luteolin C-hexosyl-O-rhamnoside O-hexoside	Flavonoids		47500000	47430000	51760000	27870000	50390000	38950000	1.25151	0.323675	0.277467	0.777778	0.121925
Com_959_pos	Chrysoeriol 8-C-hexoside	Flavonoids		72770000	61590000	52880000	66910000	62510000	62310000	0.976582	-0.0341874	0.767648	0.666667	0.0131729
Com_960_pos	Tricin 4'-O-beta-guaiacylglycerol	Flavonoids		29900000	35470000	31990000	39830000	26780000	30090000	1.00683	0.00981328	0.895095	0.555556	0.014219
Com_965_pos	4'-O-Glucosylvitexin	Flavonoids	"38950-94-6"	30220000	27500000	39090000	38190000	27760000	25710000	1.05619	0.0788638	0.734105	0.666667	0.0325075
Com_967_pos	Resokaempferol 7-O-hexoside	Flavonoids		8072000	5244000	6729000	7211000	7803000	5101000	0.99652	-0.00502932	0.989434	0.444444	0.0398432
Com_968_pos	Chrysoeriol 7-O-hexoside	Flavonoids		52820000	57060000	53300000	64310000	61910000	53320000	0.908878	-0.137841	0.241398	0.888889	0.0620198
Com_969_pos	methylLuteolin C-hexoside	Flavonoids		133800	125100	125700	86540	96210	89310	1.41366	0.499434	0.00139063	1	0.396545
Com_970_pos	Tricin 4'-O-(syringyl alcohol)ether derivative	Flavonoids		385800	364900	358500	284400	205600	153900	1.72263	0.784611	0.0812848	1	1.28943
Com_971_pos	Tricin 4'-O-(β-guaiacylglyceryl) ether O-hexoside	Flavonoids		50620000	49420000	41370000	41600000	32810000	38880000	1.24821	0.319864	0.0798764	0.888889	0.091481
Com_997_pos	Eriodictyol C-hexoside	Flavonoids		2690000	2570000	3047000	2397000	2560000	2240000	1.15423	0.206932	0.0946184	1	0.111557
Com_998_pos	Troxerutin	Flavonoids	"7085-55-4"	556400	516700	622800	549300	767100	556900	0.905301	-0.143531	0.514178	0.666667	0.106256
Com_999_pos	Kaempferol-3-O-rutinoside	Flavonoids	"17650-84-9"	6761000	5585000	8329000	4549000	7240000	5010000	1.23073	0.299512	0.306866	0.777778	0.16093
Com_99_neg	Tricin O-saccharic acid	Flavonoids		71440	35310	63330	35531	23790	36831	1.76887	0.822825	0.114741	0.777778	2.55061
Com_10_neg	(E)-3-(4-Hydroxyphenyl)Propenoic Acid (2S)-3-(beta-D-Glucopyranosyloxy)-2-Hydroxypropyl Ester	Glycerolipids	"114420-66-5"	4831	6036	4571	7813	7886	4339	0.770436	-0.376253	0.36719	0.666667	1.16036
Com_775_pos	2-alpha-Linolenoyl-glycerol	Glycerolipids	"55268-58-1"	3966000	1523000	2438000	1646000	2158000	1169000	1.59401	0.672659	0.279067	0.777778	0.54776
Com_836_pos	MAG (18:3)	Glycerolipids		6763000	5802000	6643000	6065000	5050000	4222000	1.2524	0.324691	0.141449	0.888889	0.189323
Com_1038_pos	sn-Glycero-3-phosphocholine	Glycerophospholipids	"28319-77-9"	18470000	24890000	13530000	8682000	8237000	20390000	1.52483	0.608651	0.245614	0.777778	1.7369
Com_1095_pos	(-)-Norepinephrine N-hexoside	Glycosides		9721000	8118000	10830000	8840000	8851000	7267000	1.14869	0.199989	0.2753	0.777778	0.237482
Com_405_neg	Salidroside	Glycosides	"10338-51-9"	500400	699900	530300	551200	494800	589700	1.05802	0.0813641	0.706407	0.444444	0.409101
Com_472_neg	Astragalus polyphenols	Glycosides	"82373-94-2"	30960	31540	59080	65430	45390	44360	0.783477	-0.352037	0.340453	0.777778	0.498133
Com_693_pos	Picramnioside F	Glycosides		214700	173100	112900	164300	170900	78690	1.20974	0.274699	0.537473	0.777778	0.306677
Com_1075_pos	Koumine	Indoles and derivatives	"1358-76-5"	6123	10270	8191	7563	14460	14550	0.67219	-0.573059	0.235568	0.777778	2.24747
Com_1109_pos	5-Methoxyindoleacetic acid	Indoles and derivatives	"3471-31-6"	835900	983100	860500	952400	1247000	658400	0.937609	-0.0929411	0.875482	0.555556	0.0388598
Com_1110_pos	Indole	Indoles and derivatives	"120-72-9"	449100	435600	510100	944500	694500	530000	0.643061	-0.636972	0.120904	1	3.18052
Com_119_neg	Indole-2-carboxylic acid	Indoles and derivatives	"1477-50-5"	194500	221000	189700	180000	153100	181200	1.17675	0.234802	0.0890651	1	0.385517
Com_315_neg	Indole-5-carboxylic acid	Indoles and derivatives	"1670-81-1"	5090000	4471000	4401000	4240000	4406000	4334000	1.07565	0.105215	0.2608	0.888889	0.235118
Com_498_pos	Serotonin	Indoles and derivatives	"50-67-9"	2074000	605200	656100	1097000	637200	1719000	0.965858	-0.0501174	0.811213	0.555556	0.119996
Com_555_pos	Tryptophol	Indoles and derivatives	"526-55-6"	27130	22292	19160	28180	9946	18770	1.20539	0.269503	0.482676	0.666667	0.672806
Com_592_pos	8-Chlro-1-tetrahydronorharmanone	Indoles and derivatives	"5565-76-4"	1598000	1305000	1770000	1749000	1690000	1153000	1.01764	0.0252264	0.877725	0.444444	0.0485455
Com_607_pos	Dl-Indole-3-lactic acid	Indoles and derivatives	"832-97-3"	15730000	16010000	20320000	34090000	21230000	19000000	0.700484	-0.513575	0.19963	0.888889	2.77415
Com_615_pos	5-Methoxytryptamine	Indoles and derivatives	"608-07-1"	29470	30850	37320	33130	20950	80690	0.724494	-0.464955	0.71611	0.555556	0.775507
Com_655_pos	5-Methoxy-N,N-dimethyltryptamine	Indoles and derivatives	"1019-45-0"	265800	246200	311700	316100	256500	245600	1.00672	0.00966545	0.942542	0.555556	0.020119
Com_821_pos	Indole-3-acetamide	Indoles and derivatives	"879-37-8"	205200	145700	151300	223800	129800	175200	0.949697	-0.0744601	0.848442	0.555556	0.282963
Com_822_pos	Indole-3-Carboxaldehyde	Indoles and derivatives	"487-89-8"	28170	32640	38790	36570	46720	22550	0.941043	-0.0876673	0.919756	0.555556	0.166943
Com_919_pos	5-methoxyindole-3-carbaldehyde	Indoles and derivatives	"10601-19-1"	57340	42860	35410	70030	58850	70520	0.68009	-0.556202	0.0868615	1	2.55147
Com_939_pos	Tryptamine	Indoles and derivatives	"61-54-1"	51450	21260	44590	84200	89370	79340	0.463801	-1.10842	0.0906247	1	0.904806
Com_987_pos	5-Hydroxyindole-3-acetic acid	Indoles and derivatives	"54-16-0"	115000	74710	151000	210500	121000	91430	0.805594	-0.311875	0.57542	0.666667	0.296953
Com_811_pos	7-O-Ethylmorroniside	Iridoid derivatives	"945721-10-8"	579100	509200	360000	445300	394200	339900	1.228	0.296307	0.318515	0.777778	0.287638
Com_1065_pos	Sophoricoside	Isoflavonoids	"152-95-4"	8952000	9559000	9975000	13470000	14830000	8185000	0.780759	-0.35705	0.36032	0.666667	0.214442
Com_183_neg	Genistein	Isoflavonoids	"446-72-0"	4718	4364	12480	3995	2955	7944	1.4477	0.53376	0.494946	0.777778	0.681277
Com_337_neg	Glycitin	Isoflavonoids	"40246-10-4"	65000	88410	69160	75600	77070	55300	1.0702	0.0978837	0.650351	0.444444	0.124372
Com_338_neg	Genistin	Isoflavonoids	"529-59-9"	183400	176301	121800	196920	178784	154049	0.908916	-0.137781	0.523234	0.666667	0.244335
Com_636_pos	6”-O-xylosyl-glycitin	Isoflavonoids	"231288-18-9"	15910	17800	16370	13840	25400	5748	1.11319	0.154694	0.587108	0.666667	0.990789
Com_69_neg	Tectoridin	Isoflavonoids	"611-40-5"	8947000	7645000	8484000	10280000	10190000	8975000	0.851622	-0.231715	0.0651705	1	0.104113
Com_708_pos	4',7-Dimethoxyisoflavone	Isoflavonoids	"1157-39-7"	90756	4924	2102	8578	10620	7706	3.63448	1.86175	0.940004	0.666667	0.218402
Com_845_pos	Pratensein-7-O-glucoside	Isoflavonoids	"36191-03-4"	48560000	52070000	52560000	64260000	56870000	50770000	0.891158	-0.166247	0.238654	0.777778	0.0708339
Com_918_pos	Isoquinoline	Isoquinolines and derivatives	"119-65-3"	13660	13830	16290	24450	12800	19580	0.770368	-0.376381	0.350605	0.666667	0.477254
Com_514_pos	PolygalaxanthoneⅥ	Ketones		28600000	29590000	30050000	32180000	32130000	26510000	0.971592	-0.0415772	0.738351	0.666667	0.0130139
Com_813_pos	Gallacetophenone	Ketones	"528-21-2"	82920	99120	85630	67150	61230	53040	1.47542	0.561122	0.0125662	1	1.16991
Com_851_pos	Paeonol	Ketones	"552-41-0"	1038000	936400	1402000	1861000	1377000	1088000	0.78049	-0.357548	0.296008	0.777778	0.724618
Com_921_pos	Apo-13-zeaxanthinone	Ketones		28550	11470	25360	6276	12830	12890	2.04338	1.03096	0.138921	0.777778	0.881182
Com_444_neg	D-Erythronolactone	Lactones	"15667-21-7"	62610	64770	49970	57720	47650	81730	0.947889	-0.0772102	0.858167	0.555556	0.139024
Com_901_pos	delta-Hexanolactone	Lactones	"823-22-3"	342000	281700	302600	298100	251200	264400	1.13838	0.186983	0.165907	0.888889	0.631645
Com_1096_pos	(+)-epipinoresinol-4-O-beta-D-glucoside	Lignans	"74983-66-7"	30060	20120	27320	14690	25755	16420	1.36288	0.446655	0.203356	0.888889	1.32198
Com_23_neg	Lirioresinol A	Lignans	"21453-71-4"	2913000	2382000	3138000	2551000	2710000	2602000	1.07249	0.100966	0.52274	0.666667	0.0607382
Com_408_neg	Lariciresinol-4'-O-glucoside	Lignans	"143663-00-7"	43800	44214	42238	45701	44156	43970	0.973286	-0.0390637	0.218573	0.777778	0.117876
Com_562_pos	(+)-Anwulignan	Lignans	"107534-93-0"	1415000	1592000	2178000	1240000	1282000	1027000	1.46097	0.546931	0.0850926	1	0.34577
Com_800_pos	4-Demethylepipodophyllotoxin	Lignans	"6559-91-7"	14660	15080	10730	18570	18660	12580	0.812487	-0.299583	0.301071	0.777778	1.05172
Com_860_pos	Fangchinoline	Lignans	"33889-68-8"	42100	58520	97930	85050	62000	84960	0.855782	-0.224685	0.50182	0.666667	0.270643
Com_861_pos	(+)-Fangchinoline	Lignans	"436-77-1"	174080	133300	199300	164700	150800	122900	1.15575	0.208827	0.402653	0.777778	0.201769
Com_985_pos	Enterodiol	Lignans	"80226-00-2"	15130	21040	19300	19510	12620	10590	1.29846	0.376796	0.258525	0.777778	1.65627
Com_1008_pos	dCMP	Nucleotide And Its Derivates	"1032-65-1"	17070	28030	27950	38680	20000	8665	1.08471	0.117313	0.658545	0.555556	1.07415
Com_1009_pos	8-Hydroxy-2-Deoxyguanosine	Nucleotide And Its Derivates	"88847-89-6"	68020	88240	92040	53370	83210	95920	1.06796	0.0948535	0.693972	0.555556	0.707533
Com_1011_pos	1-Methylguanosine	Nucleotide And Its Derivates	"2140-65-0"	257400	341800	241500	245600	378300	189700	1.03331	0.0472714	0.802092	0.555556	0.496994
Com_1012_pos	dAMP	Nucleotide And Its Derivates	"653-63-4"	2852000	2535000	3710000	3523000	2901000	2553000	1.01337	0.0191575	0.952993	0.555556	0.0390905
Com_1030_pos	Adenosine	Nucleotide And Its Derivates	"58-61-7"	57680000	28750000	51890000	20570000	34280000	52670000	1.28646	0.363405	0.46757	0.666667	1.06638
Com_1042_pos	Adenosine5-phosphosulfate	Nucleotide And Its Derivates	"102029-95-8"	374200	544600	403100	321000	302400	453300	1.22773	0.295997	0.289922	0.777778	0.419576
Com_1047_pos	8-Hydroxyguanosine	Nucleotide And Its Derivates	"3868-31-3"	29450	20690	26370	29600	29110	18210	0.99467	-0.00771044	0.969122	0.555556	0.0698458
Com_1107_pos	2-(Dimethylamino)Guanosine	Nucleotide And Its Derivates	"2140-67-2"	27420	34940	23830	21820	24960	23360	1.22883	0.297283	0.21689	0.888889	0.823815
Com_131_neg	dADP	Nucleotide And Its Derivates	"2793-06-8"	42430	51390	59060	53060	53140	53220	0.958976	-0.060433	0.648043	0.666667	0.870209
Com_138_neg	Uridine 5'-Diphospho-N-Acetylgalactosamine	Nucleotide And Its Derivates	"7277-98-7"	253800	318000	193100	171300	129000	311400	1.25045	0.322447	0.424165	0.777778	1.85419
Com_139_neg	UDP-galactose	Nucleotide And Its Derivates	"2956-16-3"	23170000	32840000	22950000	23440000	22670000	27140000	1.07795	0.108293	0.65959	0.444444	0.261752
Com_140_neg	UDP-D-glucuronate	Nucleotide And Its Derivates	"2616-64-0"	327200	354900	297500	353400	331200	271300	1.02479	0.0353331	0.783456	0.444444	0.142875
Com_155_neg	Guanosine 5'-diphosphate	Nucleotide And Its Derivates	"146-91-8"	4483	19950	14170	22080	16100	6412	0.865693	-0.208072	0.755165	0.666667	0.774908
Com_157_neg	dGDP	Nucleotide And Its Derivates	"3493-09-2"	837300	1193000	952200	870000	1088000	880800	1.05062	0.0712409	0.747625	0.555556	0.106628
Com_165_neg	deoxyribose-phosphate	Nucleotide And Its Derivates		415600	379900	309300	320500	339100	359100	1.08452	0.117056	0.491359	0.666667	0.19892
Com_177_neg	Cytidylic acid	Nucleotide And Its Derivates	"63-37-6"	39830	15970	35590	18890	18630	15790	1.71431	0.77763	0.242491	0.777778	1.77314
Com_18_neg	UDP-D-xylose	Nucleotide And Its Derivates	"3616-06-6"	1119000	1488000	1029000	1738000	1583000	1461000	0.760351	-0.395262	0.109896	0.888889	2.47992
Com_212_neg	Cytosine	Nucleotide And Its Derivates	"71-30-7"	11441	10531	11412	13177	9925	11606	0.961853	-0.0561114	0.733563	0.666667	0.236096
Com_214_neg	CDP	Nucleotide And Its Derivates	"63-38-7"	67870	124900	112100	111500	107700	94900	0.970614	-0.0430298	0.78146	0.666667	0.269634
Com_215_neg	Thymidine 5'-diphosphate	Nucleotide And Its Derivates		135900	127800	141600	122100	109400	91330	1.25546	0.328216	0.097046	1	0.489127
Com_222_neg	Uridine 5'-monophosphate	Nucleotide And Its Derivates	"58-97-9"	5405000	2525000	4570000	5379000	4677000	2207000	1.01933	0.0276161	0.919664	0.444444	0.308851
Com_266_neg	2'-Deoxyguanosine	Nucleotide And Its Derivates	"961-07-9"	7289	6290	7074	4498	5978	5719	1.27527	0.350803	0.0878541	1	1.38554
Com_26_neg	dATP	Nucleotide And Its Derivates	"1927-31-7"	22620	29460	19280	40930	20610	36150	0.730474	-0.453095	0.318318	0.777778	0.518219
Com_27_neg	2-deoxyglucose-6-phosphate	Nucleotide And Its Derivates	"3573-50-0"	316900	326700	284100	288900	235600	298400	1.12735	0.172941	0.23841	0.777778	0.308832
Com_285_neg	Flavin Adenine Dinucleotide	Nucleotide And Its Derivates	"146-14-5"	54660	57140	68180	52580	41530	41220	1.32993	0.411355	0.0532929	1	0.634842
Com_292_neg	2-Deoxyribose 5'-phosphate	Nucleotide And Its Derivates		245100	179200	154200	165400	180900	186900	1.08496	0.11764	0.690723	0.555556	0.263542
Com_297_neg	Orotidine	Nucleotide And Its Derivates	"314-50-1"	328100	110100	118800	89370	115300	204800	1.3603	0.44392	0.613948	0.666667	0.560348
Com_300_neg	Vidarabine	Nucleotide And Its Derivates	"5536-17-4"	221600	105900	91250	77860	121000	219100	1.00189	0.00272431	0.97741	0.444444	0.227705
Com_311_neg	Cyclic AMP	Nucleotide And Its Derivates	"60-92-4"	124000	47450	79170	69710	72850	57390	1.25341	0.325862	0.634682	0.666667	0.158751
Com_312_neg	Pseudouridine	Nucleotide And Its Derivates	"1445-07-4"	47150	30630	49240	34840	38320	57790	0.969989	-0.0439604	0.906357	0.444444	0.152023
Com_316_neg	Deoxycytidine	Nucleotide And Its Derivates	"951-77-9"	26800	28750	29980	38460	30550	22580	0.933836	-0.0987596	0.795209	0.666667	0.193844
Com_31_neg	ADP-ribose	Nucleotide And Its Derivates	"20762-30-5"	128700	247500	175600	278400	181700	224800	0.805665	-0.311748	0.362216	0.777778	0.877472
Com_322_neg	UDP-D-glucose	Nucleotide And Its Derivates	"133-89-1"	8712000	13220000	9042000	9521000	8923000	10060000	1.08665	0.119893	0.674522	0.555556	0.278685
Com_343_neg	GMP	Nucleotide And Its Derivates	"85-32-5"	1237000	431600	888300	460500	615600	257200	1.91772	0.939394	0.198941	0.777778	2.89667
Com_348_neg	GDP-alpha-D-glucose	Nucleotide And Its Derivates	"5750-57-2"	10210	14460	11550	14160	16390	16230	0.774263	-0.369105	0.105574	0.888889	1.45752
Com_356_neg	2,6-Dihydroxypurine	Nucleotide And Its Derivates	"69-89-6"	473400	378000	335700	788000	782100	763400	0.508721	-0.975054	0.0201351	1	2.12177
Com_385_neg	UDP	Nucleotide And Its Derivates	"58-98-0"	1376000	1555000	886100	1559000	1281000	1913000	0.803093	-0.316361	0.328867	0.777778	0.617876
Com_421_neg	Guanosine 5'-triphosphate	Nucleotide And Its Derivates	"86-01-1"	5914	7778	9256	11810	6096	17410	0.64979	-0.621954	0.366633	0.777778	1.55711
Com_426_neg	dUMP	Nucleotide And Its Derivates	"964-26-1"	245700	287500	187300	169600	239000	213800	1.15762	0.211156	0.432137	0.777778	0.497329
Com_482_pos	Threonyl carbamoyl adenosine	Nucleotide And Its Derivates		31550	46220	36480	24940	38850	22960	1.317	0.397259	0.224461	0.777778	1.00937
Com_501_pos	S-Methyl-5'-thioadenosine	Nucleotide And Its Derivates		74578	18070	79803	68588	9539	333700	0.418746	-1.25585	0.849454	0.555556	0.505014
Com_504_pos	S-Adenosyl-methionine	Nucleotide And Its Derivates	"17176-17-9"	854300	986600	1276000	1269000	982400	672200	1.06612	0.0923659	0.726376	0.666667	0.210254
Com_517_pos	Adenosine 5'-Diphosphate	Nucleotide And Its Derivates	"58-64-0"	4757000	7291000	5139000	5195000	5575000	5115000	1.08196	0.113653	0.687657	0.555556	0.158578
Com_520_pos	Allopurinol	Nucleotide And Its Derivates	"315-30-0"	52500	33650	29720	49460	33650	49610	0.873041	-0.195879	0.525306	0.611111	0.514903
Com_537_pos	N-(9H-Purin-6-ylcarbamoyl)threonine	Nucleotide And Its Derivates		327400	576300	485000	346100	232600	333700	1.52203	0.605997	0.128695	0.777778	0.696617
Com_567_pos	Deoxyadenosine	Nucleotide And Its Derivates	"958-09-8"	82760	56560	68900	34230	56250	85110	1.18583	0.245898	0.493018	0.666667	0.877697
Com_572_pos	5-Methyluridine	Nucleotide And Its Derivates	"1463-10-1"	119900	152400	103200	70930	118500	128100	1.18257	0.24192	0.447897	0.666667	0.590731
Com_574_pos	Guanosine 3',5'-Cyclic Monophosphate	Nucleotide And Its Derivates	"7665-99-8"	102300	86270	68170	82560	33570	37940	1.66639	0.736722	0.164036	0.888889	1.01501
Com_586_pos	5'-Deoxy-5'-(Methylthio)Adenosine	Nucleotide And Its Derivates	"2457-80-9"	1174000	397500	649200	989100	598600	388800	1.12355	0.168067	0.835768	0.666667	0.127021
Com_590_pos	Adenosine O-ribose	Nucleotide And Its Derivates		20110	5825	59624	7830	16100	23340	1.81001	0.855995	0.725653	0.555556	0.317882
Com_628_pos	beta-Nicotinamide adenine dinucleotide phosphate	Nucleotide And Its Derivates	"53-59-8"	226800	491600	382700	492200	475300	390300	0.810944	-0.302325	0.383831	0.777778	0.275155
Com_662_pos	5-Methylcytosine	Nucleotide And Its Derivates	"554-01-8"	79150	87270	71650	125700	102400	99940	0.725735	-0.462486	0.0285477	1	1.30284
Com_667_pos	beta-Nicotinamide Mononucleotide	Nucleotide And Its Derivates	"1094-61-7"	14230000	4271000	16310000	3266000	4996000	2331000	3.28623	1.71643	0.10821	0.888889	3.62073
Com_673_pos	2'-Deoxyinosine 5'-phosphate	Nucleotide And Its Derivates	"3393-18-8"	307100	410500	371000	357500	230300	245000	1.30716	0.386432	0.171951	0.888889	0.675967
Com_675_pos	5-Aminoimidazole ribonucleotide	Nucleotide And Its Derivates	"25635-88-5"	330800	600900	501300	261300	193600	420200	1.63753	0.711519	0.150829	0.888889	2.61935
Com_738_pos	2-Methyladenosine	Nucleotide And Its Derivates	"16526-56-0"	1422000	2408000	1732000	804500	779000	897000	2.24229	1.16497	0.0289075	1	2.35803
Com_741_pos	2'-Deoxycytidine	Nucleotide And Its Derivates	"207121-53-7"	20860	18860	38020	58800	39330	53140	0.513916	-0.960397	0.0645097	1	2.8564
Com_799_pos	Uridine	Nucleotide And Its Derivates	"58-96-8"	97040	63160	165100	51050	102200	125500	1.167	0.222799	0.728048	0.444444	0.427164
Com_801_pos	Cytidine	Nucleotide And Its Derivates	"65-46-3"	353500	265000	257700	473400	792900	369200	0.535738	-0.9004	0.106376	1	2.29407
Com_815_pos	N6-(2-Hydroxyethyl)adenosine	Nucleotide And Its Derivates	"4338-48-1"	33940	34610	30710	25270	27600	34950	1.13027	0.176663	0.309666	0.666667	0.790914
Com_820_pos	Hypoxanthine-9-beta-D-Arabinofuranoside	Nucleotide And Its Derivates	"7013-16-3"	4148000	1958000	3504000	1419000	2314000	3596000	1.31123	0.39092	0.452724	0.666667	1.10565
Com_823_pos	dUDP	Nucleotide And Its Derivates	"4208-67-7"	35170	46570	102800	30010	33520	28610	2.00282	1.00203	0.206098	1	1.23341
Com_858_pos	alpha-Nicotinamide adenine dinucleotide	Nucleotide And Its Derivates	"7298-93-3"	831900	1289000	1434000	2706000	646100	823500	0.851351	-0.232175	0.966379	0.666667	0.0867417
Com_890_pos	GDP-L-fucose	Nucleotide And Its Derivates	"15839-70-0"	6098	6195	5723	6075	5041	7089	0.989618	-0.015056	0.990281	0.555556	0.0558026
Com_910_pos	Xanthurenic acid O-hexoside	Nucleotide And Its Derivates		2471000	3339000	2267000	2490000	4096000	2016000	0.938968	-0.0908526	0.903665	0.555556	0.0392319
Com_917_pos	Nicotinic acid adenine dinucleotide	Nucleotide and its derivates		436200	680900	593100	1076000	805600	757700	0.647975	-0.62599	0.0639177	1	0.592464
Com_934_pos	Inosine-5'-monophosphate	Nucleotide And Its Derivates	"21214-07-3"	8791000	4400000	5768000	3207000	3313000	1684000	2.31095	1.20848	0.0483807	1	3.88718
Com_95_neg	Inosine diphosphate	Nucleotide And Its Derivates	"86-04-4"	85650	123300	87890	82890	73660	89730	1.20529	0.269386	0.273998	0.777778	0.596732
Com_961_pos	Nebularine	Nucleotide And Its Derivates	"550-33-4"	7157	11600	9396	5720	7725	9783	1.21203	0.277424	0.40019	0.666667	1.36078
Com_962_pos	thiamine phosphate	Nucleotide And Its Derivates	"532-40-1"	163000	86700	108100	84670	96900	57910	1.49407	0.579248	0.183493	0.888889	1.15425
Com_972_pos	2'-O-methyladenosine	Nucleotide And Its Derivates	"2140-79-6"	19440	25360	26360	15150	10110	14090	1.80839	0.854703	0.0212861	1	1.67296
Com_977_pos	N6-Succinyl Adenosine	Nucleotide And Its Derivates	"4542-23-8"	496300	534800	532400	559000	510000	445400	1.03242	0.0460329	0.652879	0.555556	0.260028
Com_982_pos	Guanosine monophosphate	Nucleotide And Its Derivates		4874000	1575000	4670000	1249000	1747000	910600	2.84621	1.50904	0.103483	0.888889	3.47712
Com_992_pos	5-Methylcytidine	Nucleotide And Its Derivates	"2140-61-6"	107000	130400	108400	85110	89060	172800	0.996628	-0.00487306	0.856465	0.666667	0.169021
Com_1023_pos	trans-Aconitic acid	Organic Acid And Its Derivatives	"4023-65-8"	1736000	1711000	1712000	1878000	1818000	1487000	0.995369	-0.00669595	0.99478	0.666667	0.0236339
Com_103_neg	Phosphoenolpyruvate	Organic Acid And Its Derivatives	"138-08-9"	16350000	21980000	17730000	19610000	18820000	14590000	1.05734	0.0804351	0.683486	0.444444	0.070969
Com_1041_pos	D-Myo-inositol 4-monophosohate	Organic Acid And Its Derivatives	"46495-39-0"	584800	527600	607700	559400	633000	509300	1.01081	0.0155157	0.873546	0.555556	0.122809
Com_1097_pos	1,3-Dimethyluric Acid	Organic Acid And Its Derivatives	"944-73-0"	65940	72080	65620	64360	79660	91440	0.86486	-0.209461	0.313872	0.666667	1.4718
Com_116_neg	2,4-Dihydroxybenzoic acid	Organic Acid And Its Derivatives	"89-86-1"	85130	76450	89230	98610	88630	79060	0.941833	-0.0864576	0.505396	0.666667	0.0790957
Com_118_neg	Octanedioic acid	Organic Acid And Its Derivatives	"505-48-6"	57370	47640	65830	65250	63420	51210	0.949744	-0.074389	0.676187	0.555556	0.258086
Com_120_neg	Tartaric acid	Organic Acid And Its Derivatives	"87-69-4"	203400	114800	147700	127400	184900	163800	0.978576	-0.0312443	0.861024	0.555556	0.0817881
Com_128_neg	Adipic acid	Organic Acid And Its Derivatives	"124-04-9"	19050000	17190000	27060000	27420000	25580000	16910000	0.90545	-0.143293	0.658939	0.555556	0.0930897
Com_129_neg	2-Oxoadipic acid	Organic Acid And Its Derivatives	"3184-35-8"	984000	942500	873700	845200	817200	810000	1.13258	0.179618	0.0568082	1	0.513871
Com_137_neg	L-Lactic acid	Organic Acid And Its Derivatives	"79-33-4"	4512	8289	8900	4954	3566	6167	1.47757	0.563222	0.242855	0.777778	1.06762
Com_152_neg	3-Ureidopropionate	Organic Acid And Its Derivatives	"462-88-4"	5520000	5417000	4790000	6356000	4884000	6787000	0.872414	-0.196916	0.333213	0.777778	0.391432
Com_154_neg	(2S)-2-Isopropylmalate	Organic Acid And Its Derivatives	"49601-06-1"	109200	68610	24190	53780	27920	64730	1.3795	0.464144	0.711504	0.666667	0.374942
Com_156_neg	Malonic acid	Organic Acid And Its Derivatives	"141-82-2"	454100	439500	349100	315300	407300	380500	1.12655	0.171914	0.353726	0.777778	0.391168
Com_161_neg	cis-4-Hydroxy-D-proline	Organic Acid And Its Derivatives	"2584-71-6"	178900	168100	251500	325500	248200	185300	0.788538	-0.342749	0.333515	0.777778	0.55753
Com_174_neg	O-Phosphorylethanolamine	Organic Acid And Its Derivatives	"1071-23-4"	3559000	4955000	2136000	2181000	2514000	6167000	0.980482	-0.0284363	0.934141	0.444444	0.232021
Com_17_neg	alpha-Benzylsuccinic acid	Organic Acid And Its Derivatives	"884-33-3"	806600	580300	811800	682300	643300	570200	1.15977	0.213844	0.342899	0.777778	0.279167
Com_188_neg	5-hydroxyhexanoic acid	Organic Acid And Its Derivatives	"185956-02-9"	20920	15680	16990	33920	31920	14560	0.666542	-0.585232	0.330952	0.666667	1.42177
Com_192_neg	Homogentisic Acid	Organic Acid And Its Derivatives	"451-13-8"	280300	255900	250900	247200	224300	169700	1.22754	0.295773	0.188046	1	0.178127
Com_197_neg	Methylmalonate	Organic Acid And Its Derivatives	"516-05-2"	13090000	13370000	12880000	13520000	10810000	10480000	1.13014	0.176495	0.248292	0.666667	0.615673
Com_204_neg	2–furanoic acid	Organic Acid And Its Derivatives	"88-14-2"	3861000	2914000	3065000	2637000	2585000	2554000	1.26543	0.33963	0.117611	1	1.23492
Com_216_neg	N-Oleoyl Glycine	Organic Acid And Its Derivatives	"2601-90-3"	527	1027	738	1053	821	568	0.938575	-0.0914562	0.806626	0.666667	0.320569
Com_232_neg	D-Lactic acid	Organic Acid And Its Derivatives	"10326-41-7"	6378	6126	12060	7569	6016	5909	1.26008	0.333515	0.492099	0.777778	0.45723
Com_254_neg	Vanillic acid	Organic Acid And Its Derivatives	"121-34-6"	725700	739800	608800	723200	412400	528400	1.24657	0.317969	0.270585	0.888889	0.228087
Com_261_neg	1,11-Undecanedicarboxylic acid	Organic Acid And Its Derivatives	"505-52-2"	1379000	1430000	1434000	1352000	1442000	1448000	1.00024	0.000340058	0.983603	0.666667	0.0161526
Com_301_neg	D-threo-Isocitric acid	Organic Acid And Its Derivatives	"6061-97-8"	102100000	60850000	64660000	77340000	70230000	58610000	1.10394	0.14266	0.700077	0.444444	0.583479
Com_305_neg	Succinic anhydride	Organic Acid And Its Derivatives	"108-30-5"	18510000	19950000	16330000	15670000	14110000	14550000	1.23596	0.305629	0.0495285	1	2.91465
Com_326_neg	2-Aminoethanesulfonic acid	Organic Acid And Its Derivatives	"107-35-7"	292600	278900	249900	215000	258400	383900	0.958124	-0.0617152	0.939647	0.555556	0.0623602
Com_328_neg	2,2-Dimethylsuccinic acid	Organic Acid And Its Derivatives	"597-43-3"	2050000	2638000	2299000	2757000	2373000	2774000	0.883983	-0.17791	0.237374	0.888889	1.20735
Com_333_neg	Dimethylmalonic acid	Organic Acid And Its Derivatives	"595-46-0"	10170000	8288000	8691000	8162000	8150000	7947000	1.11913	0.162379	0.218953	1	0.34263
Com_344_neg	Guanidinoethyl Sulfonate	Organic Acid And Its Derivatives	"543-18-0"	39160	26920	20480	26690	21760	14120	1.38341	0.468229	0.291176	0.777778	1.23441
Com_346_neg	Oxalacetic acid	Organic Acid And Its Derivatives	"328-42-7"	9062000	8337000	8843000	7975000	7259000	7469000	1.15588	0.208995	0.01811	1	0.553381
Com_34_neg	Hydroxycitric acid	Organic Acid And Its Derivatives	"6205-14-7"	9418	7556	5963	8654	11510	14650	0.658844	-0.601991	0.111806	0.888889	2.40002
Com_357_neg	4-Methylvaleric Acid	Organic Acid And Its Derivatives	"646-07-1"	351600	411200	373400	542300	561600	484800	0.715176	-0.48363	0.00621783	1	1.46998
Com_359_neg	4-Hydroxy-2-Oxoglutaric Acid	Organic Acid And Its Derivatives	"1187-99-1"	7507000	6666000	6734000	6269000	6210000	6422000	1.10613	0.145523	0.112034	1	0.355454
Com_362_neg	beta-Hydroxyisobutyrate	Organic Acid And Its Derivatives	"2068-83-9"	73230	80660	68270	73590	62800	66510	1.09492	0.13083	0.248088	0.777778	0.262809
Com_368_neg	D-Ribose 5-phophate	Organic Acid And Its Derivatives	"207671-46-3"	1285000	1093000	1238000	1137000	1198000	1118000	1.04721	0.0665443	0.472911	0.666667	0.734904
Com_371_neg	L-Cysteinesulfinic acid	Organic Acid And Its Derivatives	"1115-65-7"	144300	83720	137900	111800	97480	77610	1.27547	0.351031	0.34266	0.777778	0.389423
Com_372_neg	Glutaric Acid	Organic Acid And Its Derivatives	"110-94-1"	9109000	8085000	8503000	8040000	7919000	7412000	1.09953	0.13688	0.0981317	1	0.291954
Com_378_neg	3-Methyl-2-Oxobutanoic Acid	Organic Acid And Its Derivatives	"759-05-7"	902200	911400	828900	743500	770900	801200	1.14117	0.190517	0.0278436	1	0.102062
Com_384_neg	Citramalate	Organic Acid And Its Derivatives	"2306-22-1"	103400	63520	42730	41340	49840	48080	1.50546	0.590202	0.305868	0.777778	1.0918
Com_414_neg	D-Xylonic acid	Organic Acid And Its Derivatives	"526-91-0"	2947000	2251000	2600000	2000000	2188000	2490000	1.16771	0.223688	0.205191	0.888889	0.308633
Com_422_neg	Lactic acid	Organic Acid And Its Derivatives	"50-21-5"	84110	58520	56340	106500	76290	59240	0.822088	-0.282635	0.439395	0.777778	0.40501
Com_428_neg	D-Galactonic acid	Organic Acid And Its Derivatives	"13382-27-9"	11600000	11720000	11480000	8239000	9525000	11120000	1.20482	0.268817	0.153985	1	0.193492
Com_440_neg	Phosphoenolpyruvic acid	Organic Acid And Its Derivatives		20900000	16340000	11280000	27250000	17260000	14760000	0.818627	-0.288723	0.487238	0.666667	0.260722
Com_463_neg	L-Citramalic acid	Organic Acid And Its Derivatives	"6236-09-5"	1121000	876400	923800	817300	757800	833300	1.21292	0.278486	0.114684	1	1.25635
Com_465_neg	Sebacic acid	Organic Acid And Its Derivatives	"111-20-6"	233700	221600	247600	252400	249400	241000	0.946284	-0.0796544	0.215739	0.888889	0.325479
Com_468_neg	2-Methylpentanedioic acid	Organic Acid And Its Derivatives	"617-62-9"	87010	141700	128400	221800	369600	240400	0.429322	-1.21987	0.0182	1	3.72497
Com_46_neg	Ureidoisobutyric acid	Organic Acid And Its Derivatives	"2905-86-4"	11720	11550	16150	14340	18170	12930	0.867518	-0.205035	0.387504	0.777778	0.812794
Com_490_pos	Maleic acid	Organic Acid And Its Derivatives	"110-16-7"	1202000	1208000	1562000	2064000	1749000	1303000	0.776388	-0.365151	0.214908	0.888889	0.854013
Com_502_pos	R-Aminobutyrate	Organic Acid And Its Derivatives	"3775-73-3"	253000	235900	209200	403500	307800	378800	0.6404	-0.642955	0.0147158	1	0.81897
Com_580_pos	N8-Acetylspermidine	Organic Acid And Its Derivatives	"34450-15-2"	63420	29750	21480	24910	36960	47880	1.04465	0.0630154	0.944461	0.555556	0.193725
Com_595_pos	Azelaic acid	Organic Acid And Its Derivatives	"123-99-9"	107400	120100	124400	124600	125600	153400	0.871903	-0.197761	0.184921	1	0.291363
Com_614_pos	Triethyl citrate	Organic Acid And Its Derivatives	"77-93-0"	170500	106400	116300	109800	82130	66170	1.52344	0.607333	0.110548	0.888889	2.69026
Com_690_pos	3-Methylcrotonylglycine	Organic Acid And Its Derivatives	"33008-07-0"	74790	32420	57730	46430	40980	41171	1.28277	0.359264	0.516876	0.666667	0.726638
Com_703_pos	Sodium Houttuyfonate	Organic Acid And Its Derivatives	"1847-58-1"	2088000	2833000	2733000	2078000	3073000	3171000	0.919731	-0.120716	0.678089	0.666667	1.00377
Com_707_pos	Allicin	Organic Acid And Its Derivatives	"539-86-6"	243000	133000	142900	166500	153500	213100	0.973363	-0.0389496	0.813995	0.666667	0.462332
Com_740_pos	2-Aminoethylphosphonate	Organic Acid And Its Derivatives	"2041-14-7"	112000	76240	86930	109200	83410	56130	1.10626	0.145685	0.614928	0.666667	0.156261
Com_76_neg	3-Hydroxybutyrate	Organic Acid And Its Derivatives	"300-85-6"	380500	358100	297800	269900	336800	303600	1.13853	0.187167	0.25957	0.777778	0.411878
Com_770_pos	D-2-Aminobutyric acid	Organic Acid And Its Derivatives	"2623-91-8"	1603000	1584000	1482000	1447000	1350000	1638000	1.05276	0.0741795	0.450847	0.666667	0.321432
Com_780_pos	N-(2-Hydroxyethyl)iminodiacetic acid	Organic Acid And Its Derivatives	"93-62-9"	1118000	836000	851500	658100	720500	654600	1.37984	0.464506	0.0670426	1	1.56935
Com_784_pos	2,6-Diaminooimelic Acid	Organic Acid And Its Derivatives	"583-93-7"	209900	157500	166000	222000	229200	220500	0.794105	-0.332599	0.111626	1	0.596448
Com_791_pos	Urea	Organic Acid And Its Derivatives	"57-13-6"	91710	167100	91640	98150	96660	131300	1.07464	0.10385	0.869727	0.666667	0.592895
Com_792_pos	Coumalic acid	Organic Acid And Its Derivatives	"500-05-0"	1758000	1492000	1629000	1622000	1606000	1774000	0.97541	-0.0359196	0.673714	0.444444	0.0872078
Com_855_pos	alpha-Keto-gamma-(methylthio)butyric acid	Organic Acid And Its Derivatives	"583-92-6"	376600	534500	387300	558500	266500	377800	1.07948	0.110338	0.682279	0.555556	0.585803
Com_889_pos	Hippuric Acid	Organic Acid And Its Derivatives	"495-69-2"	22220	25460	21340	42790	18170	20920	0.842941	-0.246497	0.746224	0.666667	0.316954
Com_91_neg	Oxalic acid	Organic Acid And Its Derivatives	"144-62-7"	10360000	12030000	10900000	8845000	8270000	8293000	1.31022	0.389806	0.0125801	1	0.304385
Com_922_pos	Arabidopyl ketoadipic acid	Organic Acid And Its Derivatives		11400	11770	7566	10050	8458	7218	1.19474	0.256702	0.390155	0.777778	0.708211
Com_946_pos	P-Aminohippuric Acid	Organic Acid And Its Derivatives	"61-78-9"	23400	18640	22310	20350	26620	24360	0.902145	-0.148569	0.389402	0.777778	0.899165
Com_947_pos	Palmitoylethanolamide	Organic Acid And Its Derivatives	"544-31-0"	13430	13430	12140	12610	12150	8938	1.15734	0.210811	0.285495	0.777778	0.324106
Com_94_neg	Isocitrate	Organic Acid And Its Derivatives	"320-77-4"	161800000	126000000	130200000	163900000	111100000	123100000	1.04999	0.0703721	0.71129	0.666667	0.364111
Com_951_pos	Phosphoric Acid	Organic Acid And Its Derivatives	"7664-38-2"	6473000	6324000	6809000	6212000	6116000	5460000	1.1022	0.140391	0.120713	1	1.7102
Com_993_pos	Dodecanedioic acid	Organic Acid And Its Derivatives	"693-23-2"	51710	51830	62760	48060	65630	48810	1.02338	0.0333485	0.819929	0.666667	0.306257
Com_1049_pos	Rhodomyrtone	Organoheterocyclic compounds		530000	508700	520400	436000	480700	437200	1.15156	0.203592	0.0349309	1	1.60612
Com_113_neg	Methyl furan-2-carboxylate	Organoheterocyclic compounds	"611-13-2"	17430	11380	61510	9728	12950	78480	0.892861	-0.163493	0.93675	0.555556	0.212925
Com_318_neg	sesamolin	Organoheterocyclic compounds	"526-07-8"	1407000	1182000	1878000	2002000	1674000	2247000	0.754179	-0.407022	0.153313	0.888889	0.695702
Com_354_neg	Quinolinic acid	Organoheterocyclic compounds	"89-00-9"	140200	135300	185700	212200	290600	185900	0.669667	-0.578483	0.0817879	1	0.390032
Com_406_neg	Columbin	Organoheterocyclic compounds	"546-97-4"	7273	4636	2763	4240	5269	5904	0.951924	-0.0710822	0.726598	0.555556	0.517823
Com_417_neg	Lancerin	Organoheterocyclic compounds	"81991-99-3"	8488	7062	3767	5633	8359	6309	0.951529	-0.0716797	0.760269	0.555556	0.485458
Com_41_neg	Allantoin	Organoheterocyclic compounds	"97-59-6"	148200	132600	117600	141600	160400	149400	0.882588	-0.180189	0.187971	0.888889	0.504735
Com_441_neg	Coixol	Organoheterocyclic compounds	"532-91-2"	25730	25190	20670	30000	33940	15100	0.905744	-0.142825	0.87486	0.666667	0.104286
Com_489_pos	Phthalic anhydride	Organoheterocyclic compounds	"85-44-9"	214000	199300	201100	197800	245000	191700	0.968322	-0.0464419	0.767627	0.666667	0.621
Com_570_pos	Lipoamide	Organoheterocyclic compounds	"940-69-2"	102800	130000	130700	217500	145300	119400	0.753837	-0.407676	0.283158	0.777778	2.03244
Com_603_pos	Deoxynojirimycin	Organoheterocyclic compounds	"19130-96-2"	60200	52640	56970	47360	48670	31340	1.3332	0.414896	0.157776	1	0.687225
Com_66_neg	Olaquindox	Organoheterocyclic compounds	"23696-28-8"	10910	9350	6343	6171	3556	11990	1.22499	0.292764	0.497945	0.666667	1.18092
Com_677_pos	HBOA	Organoheterocyclic compounds	"23520-34-5"	164700000	146200000	198700000	257800000	202100000	163400000	0.817584	-0.290561	0.302299	0.777778	0.641061
Com_679_pos	10-Formyl-THF	Organoheterocyclic compounds	"2800-34-2"	7744000	8312000	8379000	7567000	7121000	6315000	1.16341	0.218354	0.0838838	1	0.657779
Com_724_pos	Zarzissine	Organoheterocyclic compounds	"160568-14-9"	2480000	2721000	3154000	3776000	3060000	2442000	0.900517	-0.151174	0.558734	0.555556	0.375011
Com_732_pos	Biliverdin	Organoheterocyclic compounds	"114-25-0"	45760	41700	67470	46490	46070	45640	1.12106	0.164859	0.596962	0.555556	0.259229
Com_891_pos	Neoprzewaquinone A	Organoheterocyclic compounds	"630057-39-5"	214900	195900	188200	224000	227200	196200	0.925239	-0.112101	0.276951	0.888889	0.08346
Com_905_pos	Scopine	Organoheterocyclic compounds	"498-45-3"	21190	29540	15440	35860	22620	19770	0.845623	-0.241913	0.551601	0.666667	0.729211
Com_916_pos	Imidazole-4-acetate	Organoheterocyclic compounds	"645-65-8"	1632000	1668000	1660000	1273000	1357000	1221000	1.28798	0.365107	0.0114667	1	0.923419
Com_966_pos	2-Ethyl-3-hydroxy-4H-pyran-4-one	Organoheterocyclic compounds	"4940-11-8"	66010	77420	67090	43300	61300	60650	1.27395	0.349307	0.14487	1	1.54992
Com_848_pos	Icariside B2	Organooxygen compounds	"108906-51-0"	79110	51150	98620	158600	134500	54950	0.657607	-0.604703	0.411602	0.777778	1.08449
Com_109_neg	Diallyl sulfide	Organosulfur compounds	"592-88-1"	819400	790100	817900	817200	800600	400800	1.20252	0.266057	0.422475	0.777778	0.554124
Com_191_neg	5'-Adenylic acid	Pentose phosphates	"61-19-8"	1695000	786800	1100000	859700	1003000	310600	1.64809	0.720797	0.271385	0.777778	2.60716
Com_219_neg	D-Ribose 5-phosphate	Pentose phosphates	"3615-55-2"	878900	790800	782500	816900	869800	924700	0.939037	-0.0907468	0.288661	0.777778	0.540975
Com_304_neg	phosphoribosyl pyrophosphate	Pentose phosphates		21550	23300	30900	16070	26120	27840	1.08168	0.113273	0.673214	0.444444	0.424236
Com_30_neg	5-Phosphoribosyl 1-pyrophosphate	Pentose phosphates	"97-55-2"	20150	23780	30700	20180	27950	25120	1.01884	0.0269269	0.939953	0.555556	0.0350205
Com_370_neg	D-Xylulose 5-phosphate	Pentose phosphates	"4212-65-1"	1240000	1187000	1241000	1276000	1290000	1428000	0.918378	-0.122841	0.130047	1	0.826518
Com_425_neg	D-Arabinose 5-phosphate	Pentose phosphates	"13137-52-5"	1167000	1090000	1160000	1055000	1126000	1320000	0.976007	-0.0350368	0.795185	0.555556	0.184566
Com_427_neg	Deoxyribose 5-Phosphate	Pentose phosphates	"102916-66-5"	15110	18545	17470	20690	17100	19480	0.892701	-0.163751	0.241109	0.777778	0.581142
Com_1021_pos	N-Feruloylserotonin	Phenolamides	"68573-23-9"	111300	93930	110300	91310	74710	65670	1.36186	0.445581	0.0605708	1	0.54149
Com_596_pos	N',N",N"'-p-coumaroyl-cinnamoyl-caffeoyl spermidine	Phenolamides		208600	176600	184700	119400	146800	110600	1.51247	0.59691	0.0202694	1	0.936056
Com_624_pos	N', N''-DiFeruloylspermidine	Phenolamides		50370	90070	186800	50220	182900	149000	0.85638	-0.223677	0.786655	0.444444	0.341045
Com_711_pos	N-Feruloylspermidine	Phenolamides		3370000	5292000	5317000	4247000	4489000	2814000	1.2103	0.275368	0.419358	0.777778	0.334031
Com_712_pos	N-Feruloylagmatine	Phenolamides		3975000	4360000	5027000	3252000	3231000	2656000	1.46209	0.548028	0.0163815	1	0.66667
Com_797_pos	N'-Feruloyl putrescine	Phenolamides		6390000	3497000	5083000	5546000	4309000	4641000	1.0327	0.0464194	0.969704	0.555556	0.0482679
Com_824_pos	Salicylamide	Phenolamine	"65-45-2"	685500	611200	678100	509000	424000	446200	1.43184	0.517875	0.00779801	1	1.78201
Com_830_pos	Kukoamine A	Phenolamine	"75288-96-9"	270100	196300	221800	208400	202300	117700	1.30242	0.381197	0.26169	0.777778	0.428287
Com_133_neg	Salvianolic acid D	Phenolic acids	"142998-47-8"	13150	9705	11740	6390	4851	9144	1.69708	0.763056	0.0755252	1	3.38493
Com_149_neg	Koaburaside	Phenolic acids	"41653-73-0"	1712000	1890000	1928000	2271000	2279000	1891000	0.858562	-0.220005	0.120202	0.888889	0.453425
Com_19_neg	4-O-p-Coumaroylquinic acid	Phenolic acids	"32451-86-8"	4833000	4552000	4786000	4081000	3856000	3994000	1.18775	0.248227	0.00239987	1	0.186926
Com_21_neg	1-O-Gentisoyl-D-glucoside	Phenolic acids	"23445-11-6"	4633000	4273000	4982000	4774000	4736000	4181000	1.01439	0.020611	0.830032	0.444444	0.0205836
Com_287_neg	6'-O-Feruloyl-D-sucrose	Phenolic acids	"118230-77-6"	324200	346900	186100	368500	281400	481400	0.757712	-0.400278	0.315744	0.777778	0.48945
Com_329_neg	2-O-Caffeoylmalic acid	Phenolic acids	"53755-04-7"	14850	24430	14300	17700	19470	25970	0.84859	-0.23686	0.43722	0.777778	0.970785
Com_410_neg	Sibiricose A3	Phenolic acids	"139726-39-9"	919000	947900	808400	993800	938200	817200	0.973119	-0.0393112	0.746913	0.666667	0.0246067
Com_454_neg	p-Coumaric acid-4-O-glucoside	Phenolic acids	"117405-48-8"	1064000	1153000	1104000	1694000	1017000	1219000	0.845038	-0.242912	0.431333	0.666667	0.179286
Com_461_neg	3-O-p-Coumaroylquinic acid	Phenolic acids	"87099-71-6"	3996000	3388000	3033000	2650000	3524000	4043000	1.01958	0.0279682	0.860704	0.555556	0.0312867
Com_549_pos	4-MethoxycinnaMaldehyde	Phenolic acids	"1963-36-6"	80570	127300	87240	63590	98660	59090	1.33329	0.414989	0.241722	0.777778	2.30723
Com_60_neg	1-Caffeoylquinic acid	Phenolic acids	"1241-87-8"	359200	393500	295300	261800	367600	335900	1.08567	0.118589	0.555465	0.666667	0.0979843
Com_1018_pos	N-Feruloyltyramine	Phenols And Its Derivatives	"65646-26-6"	17510	1209344	1329410	13040	1295247	18390	1.92682	0.94622	0.505437	0.666667	0.888398
Com_1022_pos	4-Nitrophenol	Phenols And Its Derivatives	"100-02-7"	8064000	6949000	7890000	9657000	11790000	11500000	0.695147	-0.524611	0.0118732	1	2.88161
Com_1098_pos	3,4-Dihydroxybenzaldehyde	Phenols And Its Derivatives	"139-85-5"	95780	133700	85860	89640	78670	91220	1.21504	0.281007	0.311251	0.777778	0.926365
Com_248_neg	Isovanillin	Phenols And Its Derivatives	"621-59-0"	18520	27550	18770	21220	17840	30610	0.930673	-0.103653	0.773324	0.555556	0.370138
Com_321_neg	1-O-beta-D-Glucopyranosyl sinapate	Phenols And Its Derivatives		29360000	39580000	25510000	33970000	36700000	42660000	0.833407	-0.262907	0.273782	0.777778	0.62919
Com_42_neg	Sinapic acid-O-glucoside	Phenols And Its Derivatives		2606000	3081000	2417000	3051000	2819000	3622000	0.853772	-0.228078	0.200593	0.777778	0.46008
Com_447_neg	Dl-3,4-Dihydroxymandelic acid	Phenols And Its Derivatives	"775-01-9"	114600	108600	90580	71970	82850	90610	1.27849	0.354442	0.0664242	0.888889	0.548687
Com_510_pos	Bornyl acetate	Phenols And Its Derivatives	"76-49-3"	60360	48010	124800	145500	95790	147100	0.60035	-0.736124	0.171995	0.888889	0.742509
Com_70_neg	Hydroxytyrosol	Phenols And Its Derivatives	"10597-60-1"	12220	5575	9203	10060	6473	6487	1.17281	0.229965	0.658238	0.555556	0.668279
Com_728_pos	4-Hydroxymandelonitrile	Phenols And Its Derivatives	"13093-65-7"	1018000	818400	855100	1293000	591500	555000	1.1033	0.141825	0.594419	0.666667	0.56094
Com_730_pos	Acetaminophen	Phenols And Its Derivatives	"103-90-2"	822200	595900	823300	605400	698100	729000	1.10278	0.141145	0.512448	0.666667	0.267882
Com_74_neg	Riboflavin-5'-monophosphate	Phenols And Its Derivatives	"146-17-8"	62490	71110	59110	45610	48890	57220	1.27017	0.34502	0.0520981	1	1.20906
Com_760_pos	Gossypol	Phenols And Its Derivatives	"303-45-7"	285500	302700	254600	244000	347000	245600	1.00741	0.0106523	0.89233	0.666667	0.0314716
Com_826_pos	Vanillin	Phenols And Its Derivatives	"121-33-5"	20490	16534	10850	15500	17240	21470	0.883121	-0.179317	0.530796	0.666667	1.0839
Com_115_neg	Sibiricose A6	Phenylpropanoids	"241125-75-7"	140100	103300	89470	146400	93150	115200	0.938323	-0.0918438	0.746242	0.666667	0.139702
Com_126_neg	Bergenin	Phenylpropanoids	"477-90-7"	14530	13050	14500	22930	19200	8202	0.836049	-0.258341	0.802125	0.666667	0.314494
Com_12_neg	Fraxin	Phenylpropanoids	"524-30-1"	21840	26020	25650	37880	33560	40620	0.655988	-0.608259	0.00597445	1	0.717624
Com_224_neg	Sibiricose A5	Phenylpropanoids	"107912-97-0"	3546000	2492000	2446000	2726000	1675000	3947000	1.01629	0.023314	0.840824	0.555556	0.0600757
Com_442_neg	Forsythoside B	Phenylpropanoids	"81525-13-5"	2283000	2519000	2451000	2672000	2426000	1689000	1.06866	0.0958038	0.610503	0.555556	0.164906
Com_45_neg	Methyl 4-hydroxycinnamate	Phenylpropanoids	"19367-38-5"	205700	218800	244100	196900	207600	190700	1.12332	0.167769	0.135318	0.888889	0.108994
Com_50_neg	Forsythoside I	Phenylpropanoids	"1177581-50-8"	109100	84230	84570	86610	82810	84630	1.09388	0.129453	0.437842	0.444444	0.224532
Com_547_pos	Dihydrocoumarin	Phenylpropanoids	"119-84-6"	77160	90420	166700	92000	167200	108100	0.910101	-0.135902	0.708266	0.777778	0.388437
Com_587_pos	Angoroside C	Phenylpropanoids	"115909-22-3"	561300	570200	409800	502900	532500	355600	1.10805	0.148025	0.55567	0.777778	0.0998466
Com_65_neg	Calceolarioside B	Phenylpropanoids	"105471-98-5"	14477	7907	3488	13260	7001	9092	0.881409	-0.182116	0.622328	0.555556	0.440548
Com_706_pos	Isoimperatorin	Phenylpropanoids	"482-45-1"	90060	5212	8368	33730	22860	2965	1.74024	0.799286	0.884127	0.444444	0.178696
Com_88_neg	Forsythoside A	Phenylpropanoids	"79916-77-1"	28410	20140	29100	38200	25850	18940	0.935655	-0.0959516	0.878942	0.555556	0.131166
Com_101_neg	Oxyresveratrol	Phenylpropanoids and polyketides	"29700-22-9"	19900	18070	21310	23020	23250	19010	0.908088	-0.139096	0.314349	0.777778	0.692728
Com_1063_pos	Phloretic acid	Phenylpropanoids and polyketides	"501-97-3"	141000	159500	132600	137300	101600	89930	1.31709	0.397358	0.134933	0.888889	1.69827
Com_170_neg	P-Coumaryl Alcohol	Phenylpropanoids and polyketides	"3690-05-9"	326200	230300	206100	286500	200600	264500	1.01464	0.0209615	0.973939	0.444444	0.0168945
Com_182_neg	Picroside II	Phenylpropanoids and polyketides	"39012-20-9"	2190	2931	671	441	1641	4288	0.909262	-0.137232	0.898593	0.555556	0.24111
Com_199_neg	Dihydrodehydrodiconiferyl Alcohol	Phenylpropanoids and polyketides	"28199-69-1"	13250	27090	23790	29080	16500	17770	1.01231	0.0176548	0.998673	0.444444	0.107366
Com_295_neg	E-3,4,5'-Trihydroxy-3'-glucopyranosylstilbene	Phenylpropanoids and polyketides	"29884-49-9"	38890	33910	36960	48540	28770	40600	0.930879	-0.103334	0.777566	0.666667	0.0779427
Com_2_neg	Daphnoretin	Phenylpropanoids and polyketides	"2034-69-7"	161800	196200	144400	129200	142500	145900	1.20307	0.266715	0.174454	0.888889	0.184126
Com_320_neg	Sodium Danshensu	Phenylpropanoids and polyketides	"67920-52-9"	32570	33200	30360	33200	29910	31570	1.01531	0.021927	0.724273	0.611111	0.11728
Com_33_neg	PicrosideⅠ	Phenylpropanoids and polyketides	"27409-30-9"	5982	9432	7406	2773	4221	7794	1.54314	0.625872	0.227626	0.777778	2.55417
Com_369_neg	4'-Methoxyresveratrol	Phenylpropanoids and polyketides	"33626-08-3"	33750	39230	41660	39540	43180	49740	0.865469	-0.208446	0.1917	0.888889	1.63979
Com_402_neg	Polydatin	Phenylpropanoids and polyketides	"65914-17-2"	8908	9012	7213	8224	11950	9985	0.83335	-0.263006	0.256801	0.777778	0.546054
Com_605_pos	Caffeic aldehyde	Phenylpropanoids and polyketides		33300000	35500000	34110000	37860000	33890000	36870000	0.947431	-0.0779066	0.254466	0.777778	0.0805178
Com_864_pos	Vanillactic acid	Phenylpropanoids and polyketides	"2475-56-1"	5875	1229	1576	3513	1566	4688	0.888707	-0.17022	0.668955	0.555556	0.457913
Com_953_pos	p-Coumaraldehyde	Phenylpropanoids and polyketides	"2538-87-6"	4450000	4225000	4833000	4621000	4316000	4027000	1.04196	0.0593032	0.501614	0.666667	0.0842075
Com_1043_pos	Lysopc 17:0	Phospholipid	"50930-23-9"	24570	6475	10220	10390	8145	9491	1.47238	0.558153	0.611097	0.555556	1.05161
Com_1044_pos	Lysopc 14:0	Phospholipid	"20559-16-4"	39380	27500	30290	20240	14970	15420	1.91922	0.940518	0.0110213	1	1.1951
Com_1086_pos	LPC(1-acyl 18:3)	Phospholipid		969900	568000	826300	669100	466400	475000	1.46799	0.553843	0.136915	0.888889	0.388759
Com_49_neg	LysoPE 16:0 (2n isomer)	Phospholipid		306000	164200	262300	232000	144900	171400	1.33595	0.417863	0.306329	0.777778	0.291048
Com_700_pos	LysoPC 18:3	Phospholipid		919100	535300	893800	634400	563400	458400	1.41782	0.503678	0.19572	0.777778	0.316501
Com_701_pos	LysoPC 18:2	Phospholipid		2873000	1334000	1983000	1007000	1347000	896800	1.90415	0.929145	0.091529	0.888889	0.511058
Com_751_pos	LysoPC 18:3 (2n isomer)	Phospholipid		4223000	1605000	3581000	2124000	2701000	1661000	1.45066	0.536712	0.418294	0.666667	0.233061
Com_752_pos	LysoPC 18:1 (2n isomer)	Phospholipid		214400	81780	141100	65510	103500	87020	1.70792	0.772244	0.224118	0.777778	0.602894
Com_754_pos	LysoPC 18:1	Phospholipid		50870	14120	41300	27400	21460	28110	1.38093	0.465638	0.675076	0.666667	0.526397
Com_755_pos	LysoPC 18:2 (2n isomer)	Phospholipid		677200	320400	502600	211700	352100	274300	1.79	0.839961	0.110265	0.888889	0.477061
Com_756_pos	LysoPE 18:2 (2n isomer)	Phospholipid		335200	123300	288300	141700	149000	118600	1.82458	0.867563	0.233385	0.777778	0.655009
Com_78_neg	Lysope 14:0	Phospholipid		7164	5086	3747	3264	2485	3284	1.77095	0.824524	0.0820354	1	1.00399
Com_79_neg	Lysope 16:0	Phospholipid	"53862-35-4"	311500	165700	262900	224800	141700	163400	1.39668	0.482	0.248419	0.888889	0.340303
Com_80_neg	Lysope 18:0	Phospholipid		10070	10770	12360	12790	9015	13780	0.932977	-0.100086	0.721933	0.666667	0.601128
Com_81_neg	Lysope 18:1	Phospholipid		26250	12570	14960	10910	9489	13280	1.59684	0.67522	0.185878	0.888889	0.788484
Com_837_pos	LysoPC 20:4	Phospholipid		23980	7640	21810	2597	11810	7954	2.38943	1.25667	0.188338	0.777778	1.91065
Com_838_pos	LysoPC 15:1	Phospholipid		12250	5535	1960	6892	5090	8419	0.967845	-0.0471525	0.670783	0.555556	0.758199
Com_839_pos	LysoPC 15:0	Phospholipid		161100	95740	129900	104400	90500	99540	1.31348	0.39339	0.232296	0.777778	0.279094
Com_840_pos	LysoPC 10:0	Phospholipid		8126	4735	9791	4673	9486	8760	0.98835	-0.0169057	0.975759	0.444444	0.231131
Com_879_pos	LysoPC 16:0 (2n isomer)	Phospholipid		4213000	2316000	3576000	2729000	2140000	2082000	1.45375	0.539777	0.178044	0.888889	0.344059
Com_880_pos	LysoPC 14:0 (2n isomer)	Phospholipid		52030	33770	46450	32770	32210	35490	1.31631	0.396503	0.17742	0.888889	0.371959
Com_881_pos	LysoPC 18:0	Phospholipid		46020	66900	55500	47200	24510	59860	1.28008	0.356233	0.3821	0.666667	0.756726
Com_903_pos	LysoPC 19:0	Phospholipid	"108273-88-7"	8494	6377	6110	11070	7175	4941	0.9049	-0.144171	0.839172	0.555556	0.264876
Com_911_pos	LPC(1-acyl 18:1)	Phospholipid		161800	67860	102700	66280	64530	69800	1.65675	0.728353	0.218732	0.888889	0.627826
Com_912_pos	LPC(1-acyl 18:2)	Phospholipid		10750000	5217000	7752000	3894000	4853000	3643000	1.91437	0.936867	0.0828461	1	0.46693
Com_913_pos	LPC(1-acyl 16:0)	Phospholipid		2480000	1239000	2158000	1614000	1270000	1317000	1.39895	0.484347	0.291446	0.666667	0.282944
Com_1077_pos	1-Aminocyclopropanecarboxylic acid	Phytohormones	"22059-21-8"	3181000	3178000	3196000	3450000	3115000	2901000	1.0094	0.013501	0.8351	0.666667	0.0263572
Com_159_neg	Jasmonic acid	Phytohormones	"3572-66-5"	30440	254100	71260	206300	135900	156600	0.713312	-0.487395	0.378691	0.666667	1.96602
Com_247_neg	Salicylic acid O-glucoside	Phytohormones	"10366-91-3"	1907000	2016000	2130000	2039000	2065000	1361000	1.10759	0.147429	0.478825	0.444444	0.468128
Com_251_neg	3-Indolepropionic acid	Phytohormones	"830-96-6"	15890	10050	18710	23140	10030	9228	1.05312	0.074664	0.768182	0.666667	0.490998
Com_268_neg	(-)-Jasmonoyl-L-isoleucine	Phytohormones	"120330-93-0"	30690	120500	38410	100600	30210	71460	0.937361	-0.0933234	0.811456	0.444444	0.61021
Com_280_neg	GA7-1	Phytohormones		329200	66380	170800	54420	80560	87120	2.55011	1.35056	0.238896	0.777778	0.740836
Com_296_neg	12OHJA-Ile-1	Phytohormones		35710	119300	53000	210500	89150	102400	0.517373	-0.950722	0.188595	0.777778	1.91003
Com_342_neg	Salicylic acid	Phytohormones	"69-72-7"	17180000	13530000	15630000	12770000	17400000	13180000	1.06897	0.0962261	0.585934	0.666667	0.0594896
Com_350_neg	(+)-Dihydrojasmonic acid	Phytohormones	"76968-33-7"	1843	3658	4586	2000	3119	2607	1.30559	0.384704	0.533112	0.666667	1.02461
Com_449_neg	N-[(-)-Jasmonoyl]-(L)-Isoleucine	Phytohormones		14610	58230	14760	43600	16110	31290	0.962637	-0.0549357	0.752003	0.666667	0.717122
Com_593_pos	Indole-3-acetic acid	Phytohormones	"87-51-4"	35420	19010	31540	29450	37450	18360	1.00833	0.0119643	0.958046	0.555556	0.46736
Com_750_pos	trans-zeatin N-glucoside	Phytohormones		431200	484100	433800	418100	384200	329400	1.1921	0.253506	0.106984	1	0.526353
Com_785_pos	iP9G	Phytohormones	"83087-94-9"	4034000	3437000	4004000	4015000	4173000	3571000	0.975848	-0.0352712	0.74011	0.666667	0.0749975
Com_794_pos	iP7G	Phytohormones		12530000	10470000	8189000	9485000	14870000	9894000	0.910654	-0.135025	0.669186	0.444444	0.179499
Com_865_pos	tZROG	Phytohormones	"62512-97-4"	41750	66350	48140	59090	34490	48670	1.09835	0.135335	0.661488	0.444444	0.592257
Com_932_pos	IAA-Asp	Phytohormones		34890	35710	46240	30790	51810	40610	0.9483	-0.0765851	0.836717	0.555556	0.109441
Com_933_pos	IAA-Glu	Phytohormones		164200	140100	136100	82690	112300	100300	1.49142	0.576682	0.0253304	1	0.509949
Com_789_pos	Spermine	Polyamine	"71-44-3"	668200	876700	912500	795700	732900	527800	1.195	0.257012	0.315287	0.777778	0.258032
Com_123_neg	Ferulic Acid	Polyphenol	"1135-24-6"	692700	478400	787300	620700	498700	531400	1.18633	0.24651	0.420986	0.666667	0.604072
Com_298_neg	1-O-b-D-glucopyranosyl sinapate	Polyphenol	"78185-48-5"	11890000	18780000	10460000	13810000	13080000	19050000	0.895298	-0.15956	0.581464	0.777778	0.264728
Com_412_neg	Neochlorogenic acid	Polyphenol	"906-33-2"	596300	576300	796800	885800	927900	1109000	0.673829	-0.569546	0.0384651	1	0.327681
Com_360_neg	gamma,gamma-Dimethylallyl pyrophosphate	Prenol lipids	"358-72-5"	7135000	8949000	6994000	4954000	5070000	7858000	1.29057	0.36801	0.205998	0.777778	0.574531
Com_1067_pos	1-Methyladenine	Purines and purine derivatives	"5142-22-3"	176900	350400	325300	240900	300700	285000	1.03145	0.0446797	0.975029	0.666667	0.0560978
Com_158_neg	Guanine	Purines and purine derivatives	"73-40-5"	23610	16860	9173	19040	20340	21290	0.818246	-0.289393	0.430154	0.666667	0.636464
Com_258_neg	1,7-Dimethylxanthine	Purines and purine derivatives	"611-59-6"	34880	47050	41180	33120	38360	41740	1.08735	0.120819	0.504868	0.666667	1.29494
Com_503_pos	Purine	Purines and purine derivatives	"120-73-0"	43760	31970	63980	74240	54660	52360	0.770771	-0.375625	0.29416	0.777778	0.889426
Com_561_pos	7-methylguanine	Purines and purine derivatives	"578-76-7"	44530000	38480000	55610000	75210000	59140000	45760000	0.769641	-0.377743	0.235907	0.888889	0.764883
Com_653_pos	Aminopurine	Purines and purine derivatives		498500	582500	523400	320800	239300	273000	1.92582	0.945472	0.00582995	1	1.64016
Com_704_pos	Adenine	Purines and purine derivatives	"73-24-5"	346100	238500	257900	182400	150300	122300	1.85165	0.88881	0.0189735	1	1.66597
Com_767_pos	Hypoxanthine	Purines and purine derivatives	"68-94-0"	31170	76790	42910	37300	17440	30530	1.76932	0.823196	0.192597	0.888889	1.91451
Com_980_pos	2-Hydroxy-6-Aminopurine	Purines and purine derivatives	"3373-53-3"	766900	531300	738400	638500	744600	728900	0.964299	-0.0524472	0.736385	0.555556	0.162253
Com_1037_pos	Methyl Nicotinate	Pyridines and derivatives	"93-60-7"	34020	36560	51430	41680	42130	46640	0.935301	-0.0964975	0.589646	0.666667	0.182937
Com_273_neg	Pyridoxal 5-phosphate monohydrate	Pyridines and derivatives	"41468-25-1"	582600	638800	634700	682800	663400	581200	0.963007	-0.0543816	0.572733	0.666667	0.0846231
Com_550_pos	Pyridoxamine	Pyridines and derivatives	"85-87-0"	90430	96990	121000	75410	115600	52000	1.26917	0.343881	0.34654	0.777778	2.16332
Com_552_pos	1,4-dihydro-1-Methyl-4-oxo-3-pyridinecarboxamide	Pyridines and derivatives	"769-49-3"	320100	243100	219700	486200	431700	409400	0.589844	-0.761595	0.0259319	1	1.39694
Com_557_pos	p-Anisaldehyde	Pyridines and derivatives	"123-11-5"	13990	18640	27530	24500	19410	10420	1.10731	0.147056	0.721776	0.444444	0.478966
Com_637_pos	4-Pyridoxate	Pyridines and derivatives	"82-82-6"	121900	88450	142500	175200	124100	122900	0.835741	-0.258872	0.371049	0.777778	0.922767
Com_689_pos	3-Carbamyl-1-Methylpyridinium Chloride	Pyridines and derivatives	"1005-24-9"	12680	13080	34340	12590	27900	31130	0.839151	-0.252998	0.643131	0.444444	0.808217
Com_859_pos	N-Methylnicotinamide	Pyridines and derivatives	"114-33-0"	17330	35690	31170	55870	35490	28880	0.700183	-0.514196	0.287364	0.666667	1.04415
Com_90_neg	1-Indanone	Pyridines and derivatives	"83-33-0"	318900	256800	310800	266600	298600	352500	0.966002	-0.049902	0.77476	0.444444	0.58364
Com_989_pos	Picolinic acid	Pyridines and derivatives	"98-98-6"	558800	604800	506700	438600	452800	523500	1.18051	0.239407	0.0902876	0.888889	0.543963
Com_376_neg	5-Hydroxymethyluracil	Pyrimidines and pyrimidine derivatives	"4433-40-3"	122000	114800	123700	120300	110900	125700	1.01009	0.0144794	0.816572	0.555556	0.0853465
Com_583_pos	Tetraethylammonium fluoride dihydrate	Pyrimidines and pyrimidine derivatives	"63123-01-3"	482100	347000	430800	246100	293200	388100	1.35853	0.442046	0.133885	0.888889	1.15958
Com_180_neg	Pyrroloquinoline quinone	Quinolines and derivatives	"72909-34-3"	110500	114000	94970	112600	131600	129500	0.854884	-0.2262	0.104984	0.888889	1.79651
Com_691_pos	4,6-Dihydroxyquinoline O-hexoside	Quinolines and derivatives		524500	403200	377700	379300	502900	363400	1.04801	0.0676511	0.757697	0.666667	0.103181
Com_898_pos	Kynurenic acid	Quinolines and derivatives	"492-27-3"	12310000	8228000	14930000	16380000	10930000	9306000	0.968648	-0.0459562	0.900722	0.444444	0.0227994
Com_909_pos	Xanthurenic acid	Quinolines and derivatives	"59-00-7"	135900	109500	173900	290500	170500	171200	0.663239	-0.592398	0.154297	0.777778	2.33394
Com_1076_pos	Neocryptotanshinone	Quinones	"109664-02-0"	162100	15910	34850	57710	49670	297878	0.525246	-0.928936	0.448373	0.777778	0.594979
Com_108_neg	Bisulfurous Acid	Quinones	"58-27-5"	159300	151600	198900	190400	189700	134400	0.990865	-0.0132397	0.981597	0.444444	0.0241519
Com_705_pos	Tanshinone II B	Quinones	"17397-93-2"	125300	130600	147200	139700	172800	120700	0.930517	-0.103895	0.621379	0.555556	0.813608
Com_818_pos	2,6-Dimethoxybenzoquinone	Quinones	"530-55-2"	75000	100500	86310	71550	61730	74860	1.25786	0.330966	0.101433	1	0.719072
Com_43_neg	Polyphyllin Vii	Saponin	"68124-04-9"	5071	3802	4700	3741	1208	2113	1.92198	0.942591	0.14069	1	1.68019
Com_1004_pos	Tomatidenol	Steroids and steroid derivatives	"546-40-7"	555000	315500	443900	548400	420100	473000	0.911828	-0.133166	0.58098	0.555556	0.880736
Com_1093_pos	Denin	Steroids and steroid derivatives		121300	52800	130000	35320	33280	90880	1.90682	0.93117	0.192109	0.888889	0.870373
Com_323_neg	Tanshinlactone	Steroids and steroid derivatives	"105351-70-0"	280000	115800	214300	223100	187700	193800	1.0091	0.0130648	0.862855	0.555556	0.0766926
Com_515_pos	Arenobufagin	Steroids and steroid derivatives	"464-74-4"	11260	6099	12230	24710	15820	11340	0.570445	-0.809839	0.152955	0.888889	2.06457
Com_828_pos	Solanidine	Steroids and steroid derivatives	"80-78-4"	12680000	30430000	25240000	15180000	20960000	27550000	1.07317	0.101874	0.918031	0.555556	0.101673
Com_202_neg	D-3-Phosphoglyceric acid	Sugar Acids And Its Derivatives	"80731-10-8"	14900000	23050000	13860000	15230000	16410000	17630000	1.05155	0.0725211	0.888283	0.666667	0.174251
Com_420_neg	D-Fructose 1,6-bisphosphate	Sugar Acids And Its Derivatives	"488-69-7"	221000	323600	270900	335900	375100	276500	0.825823	-0.276096	0.242562	0.888889	1.09825
Com_9_neg	L-Gulono-1,4-lactone	Sugar Acids And Its Derivatives	"1128-23-0"	53140	38380	54650	35240	40890	43950	1.21727	0.283651	0.240066	0.777778	0.257991
Com_144_neg	Ribitol	Sugar Alcohols	"488-81-3"	95940	89800	103700	77500	88580	80400	1.17429	0.231794	0.0495713	1	0.421494
Com_208_neg	L-Arabinitol	Sugar Alcohols	"7643-75-6"	78950	64750	66380	49410	65600	67070	1.15378	0.206366	0.283031	0.666667	0.265059
Com_782_pos	Maltotriitol	Sugar Alcohols	"32860-62-1"	2622000	4311000	4718000	4691000	3836000	4201000	0.915383	-0.127552	0.596483	0.555556	0.17307
Com_984_pos	DL-threitol	Sugar alcohols	"6968-16-7"	6780000	6417000	7207000	5418000	4859000	4171000	1.41224	0.497982	0.0288384	1	0.783914
Com_991_pos	D-Arabitol	Sugar Alcohols	"488-82-4"	11890000	10870000	11160000	14540000	11790000	11740000	0.89099	-0.166518	0.252364	0.777778	0.823425
Com_996_pos	D-Sorbitol	Sugar Alcohols	"50-70-4"	938800	871800	868600	986100	1040000	1076000	0.863673	-0.211443	0.0150015	1	0.419169
Com_334_neg	1-O-Galloyl-D-glucose	Tannins	"58511-73-2"	563800	569900	620600	747000	727900	577600	0.854714	-0.226487	0.197172	0.888889	0.55123
Com_786_pos	Heteroclitin D	Tannins	"140369-76-2"	4059	4995	5460	4426	8253	13240	0.559975	-0.836565	0.258011	0.777778	1.96241
Com_143_neg	Succinic acid	Tca Cycle	"110-15-6"	50690000	52300000	50730000	50500000	41170000	40170000	1.16596	0.221517	0.157527	1	0.838158
Com_211_neg	Citric acid	Tca Cycle	"77-92-9"	267900000	208800000	202900000	187500000	166400000	200300000	1.22627	0.294279	0.141627	1	1.05156
Com_213_neg	cis-Aconitic acid	Tca Cycle	"585-84-2"	12130000	6578000	8636000	6959000	6865000	4823000	1.4664	0.552281	0.172644	0.777778	1.14156
Com_374_neg	Fumaric Acid	Tca Cycle	"110-17-8"	338300	291800	262800	301100	333000	321100	0.934778	-0.0973042	0.437616	0.666667	0.338857
Com_377_neg	alpha-Ketoglutaric acid	Tca Cycle	"328-50-7"	20700000	17630000	30080000	29690000	28530000	18540000	0.891219	-0.166147	0.614088	0.555556	0.116196
Com_446_neg	L(-)-Malic acid	Tca Cycle	"636-61-3"	38120000	33210000	27590000	31960000	34950000	32850000	0.99158	-0.0121992	0.8795	0.555556	0.0912413
Com_1066_pos	18-Nor-4,15-dihydroxyabieta-8,11,13-trien-7-one	Terpene	"213329-46-5"	44320	28370	22260	24410	16970	37570	1.20266	0.266229	0.557524	0.666667	0.493099
Com_467_neg	Kaji-ichigoside F1	Terpene	"95298-47-8"	95990	90460	67310	61170	85660	50590	1.28538	0.362197	0.242943	0.888889	0.404862
Com_52_neg	8-O-acetyl shanzhiside methyl ester	Terpene	"57420-46-9"	78260	70870	49700	74190	56190	46200	1.12601	0.171214	0.572365	0.666667	0.608751
Com_573_pos	4aR-(4aalpha,6beta,8aalpha)]-4a,5,6,7,8,8a-Hexahydro-4,8a-dimethyl-6-(1-methylethenyl)-2(1H)-naphthalenone	Terpene		93660000	92340000	91630000	94130000	92920000	94000000	0.987831	-0.0176633	0.194862	0.888889	1.99211
Com_683_pos	Diosgenin	Terpene	"512-04-9"	10410000	10730000	9677000	11670000	10250000	10280000	0.95705	-0.0633343	0.464315	0.444444	0.305289
Com_935_pos	Integrifoside A	Terpene		79090	83000	67100	80650	43640	53170	1.2915	0.36905	0.251418	0.777778	1.92517
Com_938_pos	Ixoside	Terpene		27520	37860	27800	70700	43790	50990	0.563089	-0.828565	0.0364664	1	1.27614
Com_948_pos	Polygodial	Terpene	"6754-20-7"	4009000	3939000	4042000	3884000	4037000	3918000	1.01275	0.0182844	0.420435	0.777778	1.35716
Com_1025_pos	Albiflorin	Terpenoids	"39011-90-0"	27770	25400	20070	36400	15990	16000	1.07092	0.0988464	0.670005	0.666667	0.839895
Com_1028_pos	Ganoderiol A	Terpenoids	"104700-97-2"	33810	19890	27550	28200	27580	19270	1.08261	0.114516	0.739646	0.444444	0.150503
Com_1029_pos	Ganodermanontriol	Terpenoids	"106518-63-2"	100900	101100	83240	141600	68300	63610	1.04289	0.0605827	0.719233	0.666667	0.118554
Com_1035_pos	Nerol	Terpenoids	"106-25-2"	36070	39590	45960	51860	65700	42120	0.761648	-0.392803	0.17001	0.888889	2.47655
Com_1057_pos	Fraxinellone	Terpenoids	"28808-62-0"	2907	8995	3934	2168	2864	2446	2.11768	1.08248	0.194491	1	0.914614
Com_106_neg	Madecassic acid	Terpenoids	"18449-41-7"	55110	57190	50380	67680	62320	83430	0.762217	-0.391726	0.0755362	1	0.398485
Com_1072_pos	Bruceine D	Terpenoids	"21499-66-1"	7435	8292	9585	278	5778	1260	3.45981	1.79069	0.162443	1	2.91213
Com_112_neg	(-)-alpha-Pinene	Terpenoids	"7785-26-4"	2647000	2733000	2602000	2783000	2649000	2705000	0.980951	-0.0277467	0.396789	0.777778	0.823211
Com_186_neg	Crocetin	Terpenoids	"27876-94-4"	8394	895	5345	4557	9204	1192	0.978666	-0.0311108	0.939872	0.444444	0.278991
Com_196_neg	Betulinic acid	Terpenoids	"472-15-1"	45070	48430	41460	49450	9934	41620	1.33618	0.418119	0.432645	0.555556	1.69816
Com_221_neg	Acetylharpagide	Terpenoids	"6926-14-3"	19250	12080	8249	21580	12250	20210	0.732402	-0.449293	0.328699	0.888889	1.50299
Com_257_neg	Lathyrol	Terpenoids	"34420-19-4"	4271	175929	184461	1047	178482	144297	1.1261	0.171337	0.808039	0.666667	0.432259
Com_269_neg	Sweroside	Terpenoids	"14215-86-2"	11600	8072	9243	9490	13610	7012	0.960248	-0.0585204	0.9491	0.555556	0.250533
Com_288_neg	Capsianoside I	Terpenoids	"121924-04-7"	266700	259600	194400	263100	241900	264000	0.937191	-0.0935848	0.545972	0.555556	0.301197
Com_331_neg	Eucommiol	Terpenoids	"55930-44-4"	342100	356000	356300	349900	333600	385800	0.986066	-0.0202444	0.80476	0.555556	0.0317387
Com_375_neg	Cinene	Terpenoids	"138-86-3"	2647000	2590000	2376000	2615000	2540000	2600000	0.981689	-0.0266617	0.619533	0.555556	1.05705
Com_398_neg	Artemisic acid	Terpenoids	"80286-58-4"	121700	120500	137400	113600	138400	141700	0.964186	-0.0526167	0.707603	0.666667	0.477941
Com_404_neg	Geniposidic acid	Terpenoids	"27741-01-1"	149900	90580	176700	85290	77250	68420	1.80629	0.853027	0.0979922	1	0.59655
Com_443_neg	(+)-Dipentene	Terpenoids	"5989-27-5"	1094000	1109000	1098000	1090000	1058000	1064000	1.02771	0.0394312	0.07819	1	1.86077
Com_445_neg	Catalpol	Terpenoids	"2415-24-9"	210500	163800	176900	191700	192900	200800	0.941578	-0.0868469	0.471569	0.666667	0.0810793
Com_44_neg	Ajugol	Terpenoids	"52949-83-4"	51340	76280	61680	45800	65880	72570	1.02741	0.0390098	0.86557	0.444444	0.163739
Com_491_pos	Phytocassane C	Terpenoids		50720	54920	43090	30890	51050	40210	1.2176	0.284042	0.282246	0.777778	1.23086
Com_511_pos	Betulonic acid	Terpenoids	"4481-62-3"	81340	92460	81030	93670	98790	105700	0.854675	-0.226552	0.0497537	1	2.33115
Com_516_pos	Alpha-Cyperone	Terpenoids	"473-08-5"	2844	4446	5108	3057	3316	2377	1.41691	0.502752	0.199294	0.777778	1.69369
Com_59_neg	Loganic acid	Terpenoids	"22255-40-9"	45920	37590	47550	40050	52610	41720	0.975294	-0.036091	0.848605	0.444444	0.0955019
Com_71_neg	(-)-3-Carene	Terpenoids	"13466-78-9"	3069000	3053000	2931000	2915000	3125000	3220000	0.977646	-0.0326162	0.553157	0.666667	0.997478
Com_73_neg	Ptaquiloside	Terpenoids	"87625-62-5"	29020	21670	19230	19580	16740	14160	1.3851	0.469993	0.111512	0.888889	0.424328
Com_759_pos	(+)-Camphor	Terpenoids	"464-49-3"	14850	15930	18000	18980	18470	16180	0.909566	-0.13675	0.271309	0.888889	1.46033
Com_764_pos	pterosin A	Terpenoids	"35910-16-8"	30580	34430	45770	15800	24750	21760	1.77788	0.830162	0.0326727	1	1.35933
Com_798_pos	Artemisinin	Terpenoids	"63968-64-9"	58820	61160	75530	56000	48220	46460	1.29752	0.375754	0.0608976	1	2.24714
Com_825_pos	trans-beta-Ionone	Terpenoids	"79-77-6"	101200	120400	127900	94250	79500	85500	1.34812	0.430948	0.0308367	1	3.32091
Com_827_pos	alpha-Ionone	Terpenoids	"127-41-3"	974100	1078000	1143000	1382000	1163000	909700	0.924856	-0.112699	0.65284	0.666667	0.25849
Com_883_pos	Cucurbitacin I	Terpenoids	"2222-07-3"	119400	171800	126700	82090	56520	29710	2.48277	1.31195	0.0663169	1	1.16246
Com_906_pos	beta-Carotene	Terpenoids	"7235-40-7"	4494000	2852000	4953000	1844000	4022000	3732000	1.28141	0.357735	0.416367	0.777778	1.52769
Com_924_pos	B Eupalinolide	Terpenoids	"877822-40-7"	245200	253600	224700	151700	162200	134500	1.61351	0.690207	0.00319846	1	3.64702
Com_925_pos	(-)-Borneol	Terpenoids	"464-45-9"	39650	91970	59090	51550	93500	89260	0.813922	-0.297038	0.499577	0.666667	0.480779
Com_943_pos	Poricoic acid A	Terpenoids	"137551-38-3"	1628000	1941000	1514000	1998000	3057000	2140000	0.706463	-0.501314	0.109258	1	0.350555
Com_979_pos	(-)-trans-Carveol	Terpenoids	"2102-58-1"	181800	161600	190500	116100	124800	102700	1.55384	0.63584	0.00446684	1	0.705048
Com_135_neg	Thiamine pyrophosphate hydrochloride	Vitamins	"154-87-0"	33640	63690	41830	81080	50340	53760	0.751485	-0.412184	0.283745	0.777778	0.552542
Com_284_neg	Menadione	Vitamins	"130-37-0"	150800	168100	179500	195500	174800	128400	0.999398	-0.000868135	0.935163	0.555556	0.032142
Com_325_neg	Vitamin B1	Vitamins	"59-43-8"	505500	570700	610100	515900	591200	614200	0.979667	-0.0296373	0.798993	0.666667	0.0318585
Com_355_neg	Vitamin C	Vitamins	"50-81-7"	186500000	182300000	178600000	193000000	196000000	166600000	0.985241	-0.0214512	0.835741	0.666667	0.00595168
Com_394_neg	Pyridoxine 5'-phosphate	Vitamins	"447-05-2"	122300	206800	171500	190000	177600	218400	0.854266	-0.227242	0.373866	0.777778	1.18937
Com_415_neg	Pantetheine	Vitamins	"496-65-1"	464400	382600	475200	477900	439900	355600	1.03832	0.0542548	0.735822	0.555556	0.141283
Com_505_pos	Vitamin B2	Vitamins	"83-88-5"	605600	580900	568200	515800	532700	690100	1.00926	0.0132983	0.8677	0.666667	0.0469038
Com_638_pos	4-Pyridoxic acid O-hexoside	Vitamins		705700	821200	771600	919300	1016000	808100	0.837829	-0.255272	0.103504	0.888889	0.142461
Com_645_pos	Pyridoxine O-glucoside	Vitamins		13520000	9351000	14650000	12000000	10720000	9234000	1.17422	0.231702	0.414891	0.777778	0.474752
Com_694_pos	Pyridoxine	Vitamins	"65-23-6"	350500	272500	354200	301900	487100	248600	0.941789	-0.0865246	0.913629	0.555556	0.221874
Com_766_pos	Nicotinamide	Vitamins	"98-92-0"	281000	536100	198000	388100	393700	507900	0.787082	-0.345414	0.390624	0.666667	0.848882
Com_769_pos	Nicotinic Acid	Vitamins	"59-67-6"	566100	532300	399800	533000	427400	465100	1.051	0.0717622	0.752734	0.555556	0.171441
Com_893_pos	VitaMin U	Vitamins	"3493-12-7"	18620000	18190000	15080000	14500000	13840000	17660000	1.12804	0.173823	0.291572	0.888889	0.326728
Com_895_pos	Thiamine	Vitamins	"70-16-6"	152500	355900	288800	337400	406600	264300	0.790638	-0.338911	0.399357	0.666667	0.529927
Com_908_pos	Vitamin D2	Vitamins	"50-14-6"	27000	21550	9666	4515	8088	34510	1.23567	0.305291	0.516799	0.666667	1.36163
Com_955_pos	Pyridoxine di-O-hexoside	Vitamins		93340	54020	97960	70100	38680	70630	1.36737	0.451405	0.316552	0.777778	0.674576
Com_990_pos	Isonicotinic acid	Vitamins	"55-22-1"	4572000	4490000	3556000	2697000	4018000	3299000	1.26004	0.333465	0.174126	0.888889	1.23959
Com_676_pos	Isomangiferin	Xanthone	"24699-16-9"	778100	434700	423800	451100	361000	427500	1.32026	0.400827	0.350143	0.666667	2.10978

## Sheet: DSR VS DR all DAMs
Compound_ID	Name	Class(English)	CAS	all_DSR_4	all_DSR_5	all_DSR_6	all_DR_4	all_DR_5	all_DR_6	FC	log2FC	Pvalue	ROC	VIP
Com_145_neg	1-O-p-Coumaroyl quinic acid	Alcohols and polyols		360200	348800	468400	330300	464400	235300	1.14311	0.19296	0.510246	0.777778	0.160408
Com_179_neg	3-O-Feruloylquinic acid	Alcohols and polyols	"1899-29-2"	609800	580600	516300	486600	669700	354900	1.12937	0.175515	0.496498	0.666667	0.233746
Com_190_neg	Isochlorogenic acid A	Alcohols and polyols	"2450-53-5"	5096	1714	1641	3713	3813	3639	0.756919	-0.401789	0.368916	0.666667	1.03666
Com_339_neg	Inositol	Alcohols and polyols	"87-89-8"	136000	122800	167000	123700	154300	114100	1.08595	0.118954	0.553677	0.666667	0.140467
Com_353_neg	Chlorogenic acid methyl ester	Alcohols and polyols	"29708-87-0"	780400	806100	787900	733500	969400	463600	1.09596	0.132197	0.592	0.666667	0.245831
Com_462_neg	2,6-Dimethyl-7-octene-2,3,6-triol	Alcohols and polyols	"73815-21-1"	1549000	1581000	1871000	866900	1477000	1058000	1.47006	0.555876	0.10651	1	0.807265
Com_471_neg	Quinic acid	Alcohols and polyols	"77-95-2"	4482000	7558000	17150000	7919000	11050000	5735000	1.18159	0.24073	0.917828	0.555556	0.220146
Com_55_neg	Shikimic Acid	Alcohols and polyols	"138-59-0"	710200	967300	1295000	934300	1058000	768500	1.07668	0.10659	0.806087	0.555556	0.114444
Com_560_pos	1-O-Caffeoyl quinic acid	Alcohols and polyols		13442	17834	3823	12799	17093	13284	0.812928	-0.2988	0.503475	0.555556	0.511343
Com_1027_pos	Sanguinarine	Alkaloids and derivatives	"2447-54-3"	13446	16378	17368	13099	13446	11449	1.24209	0.312771	0.0926281	0.944444	0.487678
Com_1031_pos	Protopine	Alkaloids and derivatives	"130-86-9"	9635	10249	13515	3581	7782	3469	2.25182	1.17109	0.0650304	1	1.88361
Com_1033_pos	Brucine	Alkaloids and derivatives	"357-57-3"	3130	135960	4071	179061	5140	77420	0.547208	-0.86984	0.487792	0.777778	0.803997
Com_1034_pos	Neotuberostemonine	Alkaloids and derivatives	"143120-46-1"	21220000	19560000	27390000	13060000	11530000	22000000	1.46319	0.549117	0.162215	0.777778	1.93172
Com_1039_pos	Chelidonine	Alkaloids and derivatives	"476-32-4"	2334	2483	2926	12111	3390	8327	0.324954	-1.62169	0.113516	1	1.14509
Com_1062_pos	Dehydroevodiamine	Alkaloids and derivatives	"67909-49-3"	2760	8111	9353	6422	3839	6550	1.20302	0.266663	0.851867	0.666667	0.185373
Com_1073_pos	vasicine	Alkaloids and derivatives	"6159-55-3"	730600	608200	649300	505200	538700	523800	1.26816	0.342741	0.0368619	1	1.41873
Com_1102_pos	Bullatine A	Alkaloids and derivatives	"1354-84-3"	1163	799	412	801	776	4166	0.413373	-1.27448	0.385816	0.666667	1.2538
Com_1103_pos	lupinine	Alkaloids and derivatives	"486-70-4"	10004	7325	11030	7511	7382	6216	1.34346	0.425948	0.133486	0.777778	0.779842
Com_455_neg	Lumichrome	Alkaloids and derivatives	"1086-80-2"	5900	3282	2830	3393	1146	762	2.26599	1.18014	0.147886	0.777778	1.87791
Com_458_neg	Chelidonic acid	Alkaloids and derivatives	"99-32-1"	12517	13030	15210	11880	14470	10599	1.10306	0.141513	0.405193	0.777778	0.186496
Com_480_pos	Tomatidine	Alkaloids and derivatives	"77-59-8"	48621	72833	4811	6131	7074	33938	2.67834	1.42134	0.470697	0.666667	0.630371
Com_481_pos	Swainsonine	Alkaloids and derivatives	"72741-87-8"	857700	1009000	816500	732600	460800	464300	1.61863	0.694772	0.0655931	1	0.636926
Com_494_pos	Chinese bittersweet alkaloid II	Alkaloids and derivatives		201000	126100	141800	168900	150900	169600	0.958112	-0.0617338	0.708112	0.666667	0.0687394
Com_512_pos	Leonurine	Alkaloids and derivatives	"24697-74-3"	4077	5451	4605	6002	4035	3356	1.05525	0.0775886	0.71536	0.666667	0.456305
Com_571_pos	Betaine	Alkaloids and derivatives	"107-43-7"	2772000	5293000	2819000	2764000	1825000	1233000	1.86946	0.902622	0.116577	1	1.63812
Com_618_pos	(-)-Sparteine	Alkaloids and derivatives	"90-39-1"	239300	348500	323200	198200	258700	139300	1.52801	0.611655	0.118223	0.888889	0.403966
Com_620_pos	Rauwolscine hydrochloride	Alkaloids and derivatives	"6211-32-1"	6452	3137	17160	4469	10460	2701	1.51724	0.601452	0.622725	0.666667	0.299312
Com_621_pos	Tropinone	Alkaloids and derivatives	"532-24-1"	37070	56030	40800	49200	54110	82980	0.718772	-0.476394	0.195964	0.777778	0.998326
Com_659_pos	Trigonelline	Alkaloids and derivatives	"535-83-1"	1441000	1317000	1702000	820400	998600	871100	1.65793	0.729384	0.00721585	1	0.477735
Com_722_pos	6-Deoxyfagomine	Alkaloids and derivatives	"197449-09-5"	560200	480900	500000	415600	604700	571500	0.968149	-0.0466986	0.876958	0.666667	0.0460283
Com_729_pos	Calystegine A3	Alkaloids and derivatives	"131580-36-4"	490600	472200	481400	448300	417100	347400	1.1908	0.251929	0.138135	1	0.960462
Com_761_pos	Protostemonine	Alkaloids and derivatives	"27495-40-5"	1973	10364	11284	7050	10683	6587	0.971258	-0.0420732	0.701679	0.555556	0.26714
Com_816_pos	Demissidine	Alkaloids and derivatives	"474-08-8"	5166000	4769000	6420000	3470000	3300000	5595000	1.32268	0.40347	0.210467	0.777778	1.70619
Com_841_pos	Cocamidopropyl betaine	Alkaloids and derivatives	"86438-79-1"	158900	188100	167900	116900	161200	168400	1.15319	0.205632	0.317998	0.666667	0.660669
Com_842_pos	Gramine	Alkaloids and derivatives	"87-52-5"	16620	30040	48130	30490	30580	31140	1.02798	0.0398117	0.856545	0.666667	0.321983
Com_900_pos	beta-Nicotyrine	Alkaloids and derivatives	"487-19-4"	230300	153000	162100	156900	162700	148300	1.16563	0.221114	0.396194	0.666667	0.951169
Com_904_pos	Yohimbine	Alkaloids and derivatives	"146-48-5"	4861	16818	4449	13376	14358	10608	0.681446	-0.553329	0.31152	0.666667	0.676707
Com_942_pos	(+)-Tetrandrine	Alkaloids and derivatives	"518-34-3"	275400	117300	276400	250600	388400	316100	0.700555	-0.51343	0.285086	0.777778	0.638491
Com_96_neg	Quercetin 3-O-sophoroside	Alkaloids and derivatives	"18609-17-1"	26284	26494	50881	20093	29216	27918	1.34226	0.424668	0.375692	0.444444	0.3943
Com_1024_pos	Methylguanidine	Amines	"471-29-4"	54190	45380	35450	41330	37640	46440	1.07663	0.106521	0.679951	0.555556	0.12587
Com_1082_pos	Spermidine derivative	Amines		7456	9575	68340	15960	43430	111000	0.501033	-0.997023	0.365853	0.777778	1.56273
Com_485_pos	N', N''-Caffeoyl, feruloylputrescine	Amines		282900	561700	465300	299900	342600	142900	1.66781	0.737957	0.193956	0.777778	1.39434
Com_486_pos	N',N'',N'''-Di-p-hydroxybenxoyl, feruloylagmatine	Amines		49730	31550	36430	37510	57610	38970	0.877843	-0.187965	0.537802	0.777778	0.49854
Com_487_pos	Putrescine	Amines	"110-60-1"	614800	855900	869100	458800	642700	291700	1.67944	0.747983	0.119552	0.888889	1.43415
Com_488_pos	1,5-Diaminopentane	Amines	"462-94-2"	152800	125600	126100	115400	147900	51030	1.28686	0.36386	0.400898	0.777778	0.49701
Com_500_pos	Spermidine	Amines	"124-20-9"	754300	922300	609200	745400	644300	675300	1.10692	0.146557	0.542681	0.666667	0.246615
Com_543_pos	Oleoylethanolamide	Amines	"111-58-0"	141900	131400	229500	122300	157500	184700	1.08245	0.114306	0.787542	0.444444	0.0584386
Com_575_pos	Histamine	Amines	"51-45-6"	375900	358500	695800	299800	419800	256800	1.46477	0.550673	0.250084	0.777778	1.4666
Com_581_pos	N1-Acetylspermine	Amines	"25593-72-0"	107800	84740	78270	57470	54850	49210	1.67653	0.745479	0.0193213	1	1.84724
Com_598_pos	Agmatine	Amines	"306-60-5"	55180	62640	41060	94460	89270	36040	0.722938	-0.468057	0.512342	0.666667	0.553448
Com_5_neg	Choline bitartrate	Amines	"87-67-2"	24100	11790	21680	13620	27560	20110	0.939305	-0.0903345	0.83354	0.444444	0.0840916
Com_602_pos	Histidinol	Amines	"4836-52-6"	863300	604800	720900	917500	1277000	1064000	0.671781	-0.573936	0.0469403	1	0.966891
Com_619_pos	Cyclen	Amines	"294-90-6"	867500	785900	1231000	585500	901900	459300	1.48169	0.567241	0.168391	0.777778	0.521977
Com_622_pos	N', N''-Feruloyl, Caffeoylspermidine	Amines		23100	25154	22862	6416	26411	16904	1.43001	0.516029	0.345312	0.666667	0.944105
Com_623_pos	N', N''-p-Coumaroyl, Feruloylspermidine	Amines		16200	28870	25830	8678	8698	17042	2.05997	1.04262	0.0626318	0.888889	1.49095
Com_625_pos	N,N-Dimethyl-1,4-phenylenediamine	Amines	"99-98-9"	8815	1739	3964	11680	5640	4663	0.660419	-0.598546	0.389879	0.777778	0.632035
Com_635_pos	5-Sulfanyl-1-pentanesulfonamide	Amines		27280	33140	126400	46580	120000	254600	0.443563	-1.17279	0.289023	0.777778	1.68487
Com_682_pos	Diethanolamine	Amines	"111-42-2"	426700	365900	345500	291800	442000	355500	1.0448	0.063226	0.715769	0.555556	0.0969498
Com_788_pos	Auramine O	Amines	"2465-27-2"	4752	2261	3069	3089	3443	1286	1.28959	0.36691	0.487179	0.444444	1.29107
Com_831_pos	Phenylethanolamine	Amines	"7568-93-6"	114000000	158100000	110900000	138300000	102400000	25270000	1.44001	0.526081	0.38838	0.777778	0.784244
Com_886_pos	2-Phenylethylamine	Amines	"64-04-0"	183000	142600	121400	75040	104700	31320	2.11788	1.08262	0.130719	1	1.26671
Com_1003_pos	S-Methyl-L-cysteine	Amino Acid And Derivatives	"1187-84-4"	282100	436700	521000	293400	623200	244900	1.06741	0.0941183	0.744355	0.555556	0.486329
Com_100_neg	D-Panthotenate	Amino Acid And Derivatives	"79-83-4"	1101000	1623000	1416000	982100	1509000	1137000	1.14109	0.190417	0.469791	0.666667	0.21246
Com_1016_pos	Nicotianamine	Amino Acid And Derivatives	"34441-14-0"	10600000	11870000	13110000	9138000	9989000	9294000	1.25189	0.324109	0.0515976	1	0.654249
Com_1019_pos	NG,NG-Dimethyl-L-arginine	Amino Acid And Derivatives	"220805-22-1"	1532000	1169000	1198000	806500	1049000	808300	1.4637	0.549618	0.0360617	1	1.9295
Com_1020_pos	N-Coumaroyltyramine	Amino Acid And Derivatives	"36417-86-4"	3218000	3938000	2188000	1750000	2462000	892600	1.83051	0.872242	0.145907	0.888889	0.317516
Com_102_neg	N-Acetyl-L-aspartate	Amino Acid And Derivatives	"997-55-7"	72160	100300	63730	76350	111600	82900	0.872032	-0.197546	0.470015	0.777778	0.460715
Com_1036_pos	D-Asparagine	Amino Acid And Derivatives	"2058-58-4"	207700	146700	205600	190300	228600	197400	0.908648	-0.138206	0.470977	0.444444	0.308327
Com_1045_pos	Lysine	Amino Acid And Derivatives	"70-54-2"	36970000	50950000	37220000	28860000	40280000	39080000	1.15635	0.209576	0.38982	0.444444	0.732683
Com_1046_pos	Gly-Tyr-Ala	Amino Acid And Derivatives	"112898-27-8"	3643	2200	4747	3344	3861	2518	1.08917	0.123229	0.851624	0.555556	0.0557763
Com_1058_pos	D-beta-Homophenylalanine	Amino Acid And Derivatives	"131270-08-1"	5022	21920	18640	2982	8262	7075	2.48824	1.31512	0.228021	0.777778	0.901955
Com_1059_pos	D-Ala-D-Ala	Amino Acid And Derivatives	"923-16-0"	95590	143300	119800	106400	129200	94400	1.08694	0.120272	0.627914	0.666667	0.106952
Com_1060_pos	D-(+)-Octopine	Amino Acid And Derivatives	"34522-32-2"	11520	8710	10372	9241	8189	13253	0.99736	-0.0038136	0.94524	0.555556	0.236518
Com_1070_pos	Leucine	Amino Acid And Derivatives	"26782-71-8"	1611000	1421000	1523000	1246000	1869000	1761000	0.934167	-0.0982471	0.715609	0.666667	0.105333
Com_1078_pos	S-Adenosyl-L-homocysteine	Amino Acid And Derivatives	"979-92-0"	1947	5060	10341	1338	1498	828	4.73472	2.24328	0.0908307	1	1.02818
Com_1079_pos	Homocysteine	Amino Acid And Derivatives	"454-29-5"	138800	127300	153400	117100	154300	103800	1.11807	0.161011	0.416226	0.666667	0.698156
Com_1080_pos	L-Methionine	Amino Acid And Derivatives	"63-68-3"	550700	317700	349500	168800	388700	198500	1.61098	0.687938	0.178595	0.777778	1.08365
Com_1083_pos	S-Sulfo-L-cysteine	Amino Acid And Derivatives	"1637-71-4"	29340	18030	35850	22000	19720	25070	1.24599	0.317298	0.465583	0.666667	1.22638
Com_1094_pos	(-)-N-[3',4'-Dihydroxy-(E)-cinnamoyl]-L-glutamic acid	Amino Acid And Derivatives	"860295-23-4"	81060	92380	440500	161000	461500	1460000	0.294809	-1.76215	0.238348	0.888889	2.24076
Com_1105_pos	Levodopa	Amino Acid And Derivatives	"59-92-7"	77970	101800	92570	83500	98840	25470	1.31052	0.390144	0.432172	0.666667	1.49981
Com_1106_pos	L-Phenylalanine	Amino Acid And Derivatives	"63-91-2"	108800000	72670000	78350000	58580000	86600000	75320000	1.17832	0.236734	0.393904	0.666667	0.415461
Com_1108_pos	5-Methyl-dl-tryptophan	Amino Acid And Derivatives	"951-55-3"	244000	219200	203600	194500	232400	239700	1.0003	0.000432787	0.985014	0.444444	0.0479937
Com_114_neg	Acetyl tryptophan	Amino Acid And Derivatives	"2280-01-5"	146600	135800	112200	103400	94370	30540	1.72835	0.789397	0.225859	1	1.41438
Com_117_neg	N-Acetyl-L-methionine	Amino Acid And Derivatives	"65-82-7"	30730	29120	32380	23660	49660	26390	0.924982	-0.112502	0.931378	0.666667	0.253217
Com_127_neg	Lincomycin	Amino Acid And Derivatives	"17017-22-0"	668	264	298	553	261	604	0.867419	-0.205199	0.69121	0.444444	0.237383
Com_134_neg	N-Acetylornithine	Amino Acid And Derivatives	"6205-08-9"	140900	156200	170700	180300	135700	114800	1.08589	0.118874	0.551447	0.666667	0.121081
Com_136_neg	Ureidosuccinic acid	Amino Acid And Derivatives	"923-37-5"	765100	794500	720200	472000	546500	457600	1.54448	0.627117	0.00571199	1	0.910674
Com_162_neg	carbamaoyl asparatate	Amino Acid And Derivatives		494300	536900	532900	356900	368600	387200	1.40568	0.491268	0.00069698	1	0.703326
Com_163_neg	Ala-trp	Amino Acid And Derivatives	"16305-75-2"	12900	5642	4938	18350	5722	5253	0.800682	-0.320699	0.7917	0.666667	0.170846
Com_171_neg	O-Phospho-L-Tyrosine	Amino Acid And Derivatives	"21820-51-9"	66890	51470	37770	43200	33360	33050	1.42441	0.510368	0.170029	0.888889	1.45611
Com_178_neg	2-Amino-3-hydroxypropionic acid	Amino Acid And Derivatives	"302-84-1"	2750000	2246000	2608000	1754000	2154000	1915000	1.30586	0.384996	0.034832	1	0.475815
Com_201_neg	D-2-Hydroxypentanedioic acid	Amino Acid And Derivatives	"103404-90-6"	1740000	1420000	1783000	1788000	1912000	1592000	0.934051	-0.0984262	0.48007	0.777778	0.967116
Com_209_neg	L-Pyroglutamic acid	Amino Acid And Derivatives	"98-79-3"	70950	101600	72140	53760	84550	59360	1.23787	0.307861	0.293878	0.777778	1.01445
Com_217_neg	N-Acetylphenylalanine	Amino Acid And Derivatives	"2018-61-3"	257300	274300	156600	137300	116600	49310	2.26971	1.18251	0.0905858	1	2.5631
Com_226_neg	D-Histidine	Amino Acid And Derivatives	"351-50-8"	268600	211600	245600	176000	231500	207300	1.18055	0.239455	0.189665	0.888889	0.31165
Com_229_neg	Aspartate	Amino Acid And Derivatives	"617-45-8"	46210000	50940000	47030000	40890000	54230000	43890000	1.03719	0.0526824	0.671785	0.666667	0.101788
Com_230_neg	Dl-Glutamic acid	Amino Acid And Derivatives	"617-65-2"	9992000	10250000	10920000	6681000	8013000	9228000	1.30265	0.38145	0.0908544	1	0.335456
Com_233_neg	DL-o-Tyrosine	Amino Acid And Derivatives	"2370-61-8"	3039000	2912000	2828000	2240000	3123000	2488000	1.1182	0.16118	0.341896	0.666667	0.406508
Com_234_neg	alpha-Amino-beta-(3-indolyl)-propionic acid	Amino Acid And Derivatives	"54-12-6"	2852000	2239000	2369000	2052000	2092000	1620000	1.29424	0.372105	0.0789786	1	1.22728
Com_238_neg	Aminomalonic acid	Amino Acid And Derivatives	"1068-84-4"	530300	390000	466300	317800	368500	366800	1.31668	0.396909	0.074151	1	0.619965
Com_271_neg	Allysine	Amino Acid And Derivatives	"1962-83-0"	52290	64260	33330	49340	37870	57010	1.03925	0.0555366	0.945776	0.555556	0.163458
Com_272_neg	4-Hydroxyisoleucine	Amino Acid And Derivatives	"781658-23-9"	13600000	18620000	18520000	12310000	15720000	17540000	1.11345	0.155039	0.505277	0.777778	0.164066
Com_274_neg	L-Cycloserine	Amino Acid And Derivatives	"339-72-0"	36478	36296	35049	47879	36010	31232	0.936606	-0.0944861	0.731707	0.555556	0.204436
Com_282_neg	Fmoc-Ile-OH	Amino Acid And Derivatives	"71989-23-6"	63360	102000	72160	65530	65410	49910	1.31335	0.393255	0.210286	0.777778	0.775786
Com_286_neg	D-Glutamic acid	Amino Acid And Derivatives	"6893-26-1"	21340	20760	21320	23970	32410	29490	0.738558	-0.437216	0.0787285	1	0.558763
Com_28_neg	3-(2-Naphthyl)-D-Alanine	Amino Acid And Derivatives	"76985-09-6"	30770	22030	25530	23960	28630	18500	1.10184	0.139918	0.554312	0.666667	0.552443
Com_291_neg	Creatine	Amino Acid And Derivatives	"57-00-1"	223000	211200	178400	177000	198500	119000	1.23883	0.308975	0.270701	0.888889	0.581356
Com_293_neg	3-(6-Hydroxy-3,4-dioxo-1,5-cyclohexadien-1-yl)-L-alanine	Amino Acid And Derivatives	"135791-48-9"	9976	12698	3049	12184	9638	7151	0.887827	-0.17165	0.625332	0.555556	0.967581
Com_299_neg	L-Homoserine	Amino Acid And Derivatives	"672-15-1"	30230	28560	30210	26750	43800	35130	0.842165	-0.247825	0.398067	0.666667	0.607189
Com_310_neg	N-Acetyl-L-glutamic acid	Amino Acid And Derivatives	"1188-37-0"	63330	129900	80370	48380	66820	20940	2.0097	1.00698	0.148807	0.888889	0.667643
Com_351_neg	L-Proline	Amino Acid And Derivatives	"147-85-3"	1571000	1653000	1332000	1255000	1415000	1385000	1.12355	0.168066	0.221797	0.777778	0.592611
Com_352_neg	Ala-Gln	Amino Acid And Derivatives	"39537-23-0"	32410	36700	38770	20810	52820	50760	0.867272	-0.205443	0.855039	0.666667	0.167958
Com_35_neg	Phenprobamate	Amino Acid And Derivatives	"673-31-4"	44970	28570	30220	27360	36030	29660	1.1151	0.157172	0.603603	0.666667	0.221621
Com_364_neg	L-Threonine	Amino Acid And Derivatives	"72-19-5"	667000	507100	585800	385000	469900	490400	1.30818	0.387566	0.0697031	1	0.493552
Com_365_neg	L-Asparagine	Amino Acid And Derivatives	"70-47-3"	8350000	11750000	6900000	5556000	10150000	8080000	1.13512	0.182847	0.604416	0.666667	0.449784
Com_367_neg	L-Glutamine	Amino Acid And Derivatives	"56-85-9"	4175000	6612000	5089000	3238000	4182000	4726000	1.3071	0.386366	0.207804	0.777778	2.14206
Com_399_neg	N alpha-Acetyl-L-glutamine	Amino Acid And Derivatives	"2490-97-3"	6531000	6870000	8518000	3582000	6650000	4713000	1.46664	0.552519	0.13609	0.888889	0.815837
Com_438_neg	O-Phospho-L-serine	Amino Acid And Derivatives	"407-41-0"	17650	30470	19150	18570	35420	18370	0.929657	-0.105229	0.85678	0.444444	0.321664
Com_450_neg	3-N-Methyl-L-histidine	Amino Acid And Derivatives	"368-16-1"	84130	87400	74690	62730	74200	69320	1.19379	0.255554	0.0595398	1	0.683474
Com_451_neg	5-oxoproline	Amino Acid And Derivatives	"149-87-1"	49890	71620	60420	34520	64650	51980	1.20364	0.267402	0.396303	0.666667	0.894402
Com_473_pos	L-Alanyl-L-leucine	Amino Acid And Derivatives	"3303-34-2"	262200	245100	381300	162500	561500	247900	0.914292	-0.129274	0.950318	0.555556	0.178793
Com_474_pos	L-Saccharopine	Amino Acid And Derivatives	"997-68-2"	2435000	2148000	2833000	1751000	2222000	2127000	1.21574	0.281832	0.148483	0.888889	0.501386
Com_475_pos	L-Methionine sulfone	Amino Acid And Derivatives	"7314-32-1"	29990000	27470000	26040000	22150000	29500000	23440000	1.112	0.153155	0.334131	0.777778	0.367929
Com_476_pos	Leu-Pro	Amino Acid And Derivatives	"87178-63-0"	12360	14230	15700	18160	7842	11350	1.1322	0.179131	0.544064	0.666667	0.866077
Com_477_pos	L-Cysteine-glutathione gisulfide	Amino Acid And Derivatives	"13081-14-6"	179400	413200	303900	125400	200500	116000	2.02874	1.02058	0.0915518	0.888889	1.5979
Com_478_pos	L-Cystathionine	Amino Acid And Derivatives	"56-88-2"	231800	282600	152900	283900	142700	48330	1.40505	0.490621	0.406043	0.666667	1.57474
Com_479_pos	L-Canavanine	Amino Acid And Derivatives	"543-38-4"	123300000	85050000	44620000	82920000	72660000	23730000	1.4108	0.49651	0.473217	0.777778	0.291779
Com_47_neg	N-Acetyl-Dl-serine	Amino Acid And Derivatives	"97-14-3"	148600	144400	125600	108900	77100	51980	1.75897	0.814732	0.0973952	1	1.40603
Com_499_pos	Sarcosine	Amino Acid And Derivatives	"107-97-1"	2464000	2966000	3238000	1928000	2657000	1836000	1.34995	0.432901	0.10313	0.888889	0.99294
Com_506_pos	Pro-Leu	Amino Acid And Derivatives	"52899-07-7"	722600	1188000	1029000	475240	353600	302800	2.59765	1.3772	0.00891902	1	2.67438
Com_507_pos	Nε,Nε,Nε-trimethyllysine	Amino Acid And Derivatives	"19253-88-4"	2613000	2778000	2783000	1979000	1897000	1434000	1.53936	0.62233	0.043847	1	0.812728
Com_518_pos	Aspartic Acid	Amino Acid And Derivatives	"6899-03-2"	20290000	18430000	18370000	18860000	21130000	18250000	0.980254	-0.0287723	0.748651	0.555556	0.139051
Com_519_pos	Ala-gly	Amino Acid And Derivatives	"687-69-4"	5235000	7592000	5426000	4206000	5590000	5820000	1.16887	0.225109	0.388312	0.444444	0.715607
Com_521_pos	Gly-Phe	Amino Acid And Derivatives	"3321-03-7"	118100	105300	196700	92070	199900	123800	1.01041	0.0149471	0.940311	0.555556	0.209203
Com_522_pos	Gly-Tyr	Amino Acid And Derivatives	"658-79-7"	1793	53460	80550	36660	87490	55200	0.757195	-0.401262	0.47965	0.666667	1.58403
Com_523_pos	glutathione disulfide	Amino Acid And Derivatives	"27025-41-8"	385200	585500	458800	292000	329000	210000	1.72022	0.78259	0.0400361	1	0.545482
Com_524_pos	Histidine	Amino Acid And Derivatives	"4998-57-6"	4842000	3667000	3592000	2923000	3737000	3388000	1.20432	0.268218	0.21053	0.777778	0.603763
Com_525_pos	Homocysteic acid	Amino Acid And Derivatives	"1001-13-4"	194000	215200	182100	138500	191800	135500	1.26943	0.34418	0.143786	0.888889	0.761744
Com_526_pos	Homoserine	Amino Acid And Derivatives	"1927-25-9"	4846000	4420000	3631000	2675000	4230000	3445000	1.24609	0.317405	0.229354	0.888889	0.372719
Com_536_pos	N-(Phenylacetyl)-L-phenylalanine	Amino Acid And Derivatives	"738-75-0"	4744	2778	2233	2434	2708	2745	1.23685	0.306665	0.545698	0.666667	0.434871
Com_540_pos	Nε-(1-Carboxymethyl)-L-lysine	Amino Acid And Derivatives	"5746-04-3"	179500	249600	201400	199700	185000	178800	1.1189	0.162081	0.397869	0.777778	0.232695
Com_541_pos	N-Methyl-a-aminoisobutyric acid	Amino Acid And Derivatives	"2566-34-9"	5062000	4522000	4698000	3216000	5158000	4114000	1.14366	0.193656	0.382828	0.666667	0.204913
Com_542_pos	N-Methyl-L-arginine hydrochloride	Amino Acid And Derivatives	"156706-47-7"	107300	105700	103300	76980	97160	62080	1.33901	0.421162	0.138832	1	0.94659
Com_545_pos	N-Acetyl-D-phenylalanine	Amino Acid And Derivatives	"10172-89-1"	75070	50440	59760	64490	101800	90000	0.722892	-0.468148	0.149553	0.888889	0.775978
Com_556_pos	Ademetionine	Amino Acid And Derivatives	"29908-03-0"	10060	8791	11380	16640	8644	12110	0.808445	-0.306778	0.443574	0.666667	0.704849
Com_558_pos	N-acetylglycine	Amino Acid And Derivatives	"543-24-8"	2169000	4993000	2362000	2481000	2009000	1232000	1.66445	0.735048	0.234133	0.777778	1.16798
Com_559_pos	N-Acetylthreonine	Amino Acid And Derivatives	"17093-74-2"	59621	17710	6396	7574	9072	10950	3.03403	1.60123	0.374488	0.666667	0.513509
Com_563_pos	Asp-glu	Amino Acid And Derivatives	"6157-06-8"	190900	247800	226100	187900	195400	177500	1.18545	0.245434	0.152346	0.888889	1.10212
Com_564_pos	L-Hydroxylysine	Amino Acid And Derivatives	"1190-94-9"	93850	146100	147400	112800	163100	124400	0.967649	-0.0474439	0.834938	0.444444	0.0991832
Com_565_pos	Dl-3-Hydroxynorvaline	Amino Acid And Derivatives	"2280-42-4"	21280000	21310000	19840000	20640000	23480000	20800000	0.961645	-0.0564235	0.484388	0.444444	0.227851
Com_566_pos	D-Homocysteine	Amino Acid And Derivatives	"454-28-4"	125300	171000	119300	114200	151700	100600	1.13397	0.181382	0.484187	0.777778	0.432436
Com_568_pos	Cycloleucine	Amino Acid And Derivatives	"52-52-8"	19110000	28010000	22210000	18270000	24390000	21610000	1.07873	0.109334	0.642335	0.666667	0.192555
Com_576_pos	N-Acetylputrescine	Amino Acid And Derivatives	"18233-70-0"	599100	142900	209000	27330	44390	31350	9.22674	3.20582	0.0306514	1	3.24039
Com_577_pos	N-Acetyl-L-Tyrosine	Amino Acid And Derivatives	"537-55-3"	2976	5895	11970	5668	10624	6883	0.899288	-0.153145	0.646063	0.555556	0.303403
Com_578_pos	N-Acetyl-L-valine	Amino Acid And Derivatives	"96-81-1"	322200	335400	282300	269700	361700	348600	0.959082	-0.0602745	0.754185	0.666667	0.218953
Com_579_pos	N-Acetyl-5-hydroxytryptamine	Amino Acid And Derivatives	"1210-83-9"	48960	67750	53850	19130	32800	10290	2.74124	1.45483	0.0708479	1	1.59425
Com_584_pos	6-Aminohexanoic acid	Amino Acid And Derivatives	"1319-82-0"	61770	51040	57870	47080	68350	63220	0.955388	-0.0658419	0.793454	0.666667	0.0676794
Com_591_pos	N-Acetylserotonin	Amino Acid And Derivatives		24940	54870	18900	16820	36900	32190	1.14899	0.20037	0.841222	0.444444	0.111583
Com_601_pos	Cinnamoyl tyramine	Amino Acid And Derivatives		6371	4106	7420	3897	4373	9936	0.983028	-0.0246962	0.90241	0.555556	0.83496
Com_606_pos	Dl-Alanyl-glycine	Amino Acid And Derivatives	"1188-01-8"	57580000	82460000	57740000	45250000	61530000	61160000	1.17768	0.235951	0.369354	0.444444	0.365333
Com_608_pos	DL-Leucine	Amino Acid And Derivatives	"328-39-2"	910800	791700	850700	806000	1254000	1128000	0.800878	-0.320345	0.257393	0.777778	0.402264
Com_609_pos	Dl-Norleucine	Amino Acid And Derivatives	"616-06-8"	2699000	5420000	2933000	2979000	2304000	1375000	1.65996	0.731147	0.185782	0.777778	1.40913
Com_610_pos	Proline	Amino Acid And Derivatives	"609-36-9"	7264000	9158000	6761000	6670000	8546000	7383000	1.02584	0.0368083	0.858857	0.444444	0.0782182
Com_611_pos	Valine	Amino Acid And Derivatives	"516-06-3"	21880000	17580000	19030000	12100000	15410000	18080000	1.28296	0.359473	0.144471	0.888889	0.476793
Com_612_pos	Ergothioneine	Amino Acid And Derivatives	"497-30-3"	226400	401200	184300	295700	279600	216900	1.02487	0.0354373	0.933768	0.555556	0.277274
Com_613_pos	Glutamine	Amino Acid And Derivatives	"585-21-7"	65930000	96550000	71170000	53010000	71320000	72670000	1.18604	0.246153	0.343541	0.444444	0.932996
Com_626_pos	S-ribosyl-L-homocysteine	Amino Acid And Derivatives		92190	116400	137200	77070	112200	107000	1.16714	0.222984	0.401376	0.777778	0.853241
Com_627_pos	1-Methylhistidine	Amino Acid And Derivatives	"332-80-9"	64290	88860	50180	49090	77940	34560	1.25831	0.331485	0.426193	0.777778	0.703923
Com_629_pos	gamma-Glutamylglutamic acid	Amino Acid And Derivatives	"1116-22-9"	333400	452300	379600	243800	640300	319900	0.967857	-0.047134	0.891644	0.666667	0.263593
Com_630_pos	Trimethyllysine	Amino Acid And Derivatives	"66989-56-8"	495056	324621	279917	1133000	139600	107300	0.796865	-0.327593	0.708854	0.666667	0.412745
Com_631_pos	L-Tryptophan	Amino Acid And Derivatives	"73-22-3"	66480000	52020000	54030000	47500000	53770000	44580000	1.18293	0.242362	0.160969	0.888889	1.26375
Com_632_pos	Pipecolic acid	Amino Acid And Derivatives	"535-75-1"	14900000	19870000	16850000	12830000	18320000	16390000	1.08582	0.118788	0.55766	0.666667	0.227882
Com_633_pos	L-Pipecolate	Amino Acid And Derivatives	"3105-95-1"	2147000	614800	570600	180200	299000	117800	5.58191	2.48076	0.0443011	1	2.25439
Com_634_pos	Glutathione	Amino Acid And Derivatives	"70-18-8"	893812	27000	21800	43400	19040	15780	12.0508	3.59105	0.415332	0.777778	0.602005
Com_654_pos	2-Aminoadipic acid	Amino Acid And Derivatives	"1118-90-7"	1396000	1215000	952400	705000	685300	598400	1.79182	0.841429	0.0217351	1	2.30117
Com_656_pos	N-formylmethionine	Amino Acid And Derivatives	"4289-98-9"	3226000	2328000	1274000	2164000	2091000	621600	1.40016	0.485587	0.460227	0.777778	0.293461
Com_657_pos	Aspartic acid di-O-glucoside	Amino Acid And Derivatives		4278	9099	4284	16060	18200	8500	0.413026	-1.27569	0.0594658	0.888889	0.885577
Com_660_pos	N alpha-Acetyl-L-Arginine	Amino Acid And Derivatives	"155-84-0"	567700	574400	381700	420900	316000	551600	1.18262	0.241981	0.449163	0.777778	0.171533
Com_663_pos	Glycyl-L-leucine	Amino Acid And Derivatives	"869-19-2"	118200	130800	171400	92950	214000	137500	0.945888	-0.0802585	0.970953	0.555556	0.207737
Com_664_pos	L-Alanine	Amino Acid And Derivatives	"56-41-7"	1217000	1521000	1657000	965000	1508000	1012000	1.26112	0.334705	0.232151	0.888889	0.711138
Com_665_pos	L-aspartic Acid	Amino Acid And Derivatives	"56-84-8"	18820000	18780000	17790000	18770000	22040000	17760000	0.945706	-0.0805364	0.511435	0.555556	0.288487
Com_666_pos	DL-Citrulline	Amino Acid And Derivatives	"627-77-0"	1853000	1026000	1012000	700500	945100	536300	1.78331	0.834556	0.0969256	1	1.95133
Com_668_pos	L-Hydroxyproline	Amino Acid And Derivatives	"51-35-4"	312500	361400	321400	251100	364100	291000	1.09832	0.135302	0.4482	0.666667	0.281165
Com_669_pos	D-Proline	Amino Acid And Derivatives	"344-25-2"	10710000	13340000	11060000	9956000	13460000	13060000	0.962551	-0.0550655	0.788327	0.555556	0.102655
Com_670_pos	L-arginine	Amino Acid And Derivatives	"74-79-3"	2482000	2389000	2710000	2224000	3099000	2247000	1.00145	0.00209486	0.922997	0.666667	0.221448
Com_671_pos	L-cysteine	Amino Acid And Derivatives	"52-90-4"	18260	15030	13280	15990	13230	16990	1.00779	0.0111958	0.970895	0.444444	0.0599303
Com_6_neg	L-Histidine	Amino Acid And Derivatives	"71-00-1"	515400	401800	429000	298000	430300	344500	1.25485	0.327512	0.156802	0.777778	0.41101
Com_702_pos	beta-Alanine methyl ester hydrochloride	Amino Acid And Derivatives	"3196-73-4"	9142000	9998000	15470000	5375000	9583000	5428000	1.69773	0.76361	0.0993542	0.888889	0.790031
Com_710_pos	N-Hydroxy-L-tryptophan	Amino Acid And Derivatives	"87843-31-0"	117100	107800	95390	780700	83980	64600	0.344665	-1.53673	0.649245	0.666667	0.556875
Com_715_pos	Glycine	Amino Acid And Derivatives	"56-40-6"	33060	27890	17000	24350	28460	26470	0.983224	-0.0244079	0.819711	0.555556	0.135042
Com_716_pos	4-Aminobutyric acid	Amino Acid And Derivatives	"56-12-2"	7875000	11690000	14940000	6689000	11580000	5733000	1.43759	0.523651	0.255533	0.888889	0.551589
Com_717_pos	isoleucine	Amino Acid And Derivatives	"73-32-5"	42220000	38330000	40800000	39350000	60920000	53870000	0.787271	-0.345067	0.22431	0.777778	0.459445
Com_718_pos	D-glutamine	Amino Acid And Derivatives	"5959-95-5"	42380000	61030000	43810000	32130000	45550000	44690000	1.20307	0.266724	0.322589	0.444444	0.736329
Com_719_pos	L-Citrulline	Amino Acid And Derivatives	"372-75-8"	104000	233700	158200	132300	140000	101800	1.32558	0.406625	0.425263	0.777778	0.444881
Com_720_pos	L-Leucine	Amino Acid And Derivatives	"61-90-5"	23510000	21360000	23530000	22640000	34390000	30630000	0.780287	-0.357922	0.195552	0.777778	0.463221
Com_721_pos	L-Ornithine	Amino Acid And Derivatives	"70-26-8"	1542000	2160000	1022000	924200	1671000	1420000	1.17653	0.234537	0.628578	0.666667	0.412554
Com_757_pos	D-Serine	Amino Acid And Derivatives	"312-84-5"	10730000	8517000	9479000	6564000	8303000	7205000	1.30147	0.38014	0.0508156	1	0.438658
Com_758_pos	L-Leucyl-L-alanine Hydrate	Amino Acid And Derivatives	"7298-84-2"	476000	351400	533700	359400	797900	500000	0.821276	-0.284062	0.589323	0.666667	0.370098
Com_762_pos	L-Dihydroorotic acid	Amino Acid And Derivatives	"5988-19-2"	202900000	189600000	176800000	164500000	146300000	140600000	1.26119	0.334783	0.0205408	1	0.428708
Com_763_pos	beta-Alanine	Amino Acid And Derivatives	"107-95-9"	13770	28510	32750	98390	26336	9109	0.560616	-0.834916	0.804365	0.555556	0.727545
Com_765_pos	D-Threonine	Amino Acid And Derivatives	"632-20-2"	1172000	804300	913700	615400	795400	762200	1.32996	0.411381	0.116939	1	0.445292
Com_768_pos	D-Phenylalanine	Amino Acid And Derivatives	"673-06-3"	103100000	70270000	76110000	57160000	84160000	74600000	1.15543	0.208427	0.430404	0.666667	0.378694
Com_771_pos	DL-Norvaline	Amino Acid And Derivatives	"760-78-1"	15340000	11420000	12120000	7232000	9998000	12110000	1.32515	0.406159	0.183213	0.888889	0.511873
Com_772_pos	2-Amino-4-(methylthio)butyric acid	Amino Acid And Derivatives	"59-51-8"	1424000	485500	436900	818300	1377000	1140000	0.703505	-0.507368	0.331691	0.666667	1.00229
Com_773_pos	L-serine	Amino Acid And Derivatives	"56-45-1"	2105000	1844000	1729000	1498000	1972000	1571000	1.12636	0.171673	0.305372	0.777778	0.208244
Com_783_pos	L-Valine	Amino Acid And Derivatives	"72-18-4"	347200	282700	348900	208900	346400	288900	1.15944	0.213429	0.391895	0.777778	0.226262
Com_790_pos	Phenylacetylglutamine	Amino Acid And Derivatives	"28047-15-6"	26810	37960	42260	28540	23130	22170	1.44949	0.535541	0.102729	0.888889	1.53553
Com_795_pos	Lysine butyrate	Amino Acid And Derivatives	"80407-71-2"	24790	25000	21360	16080	14960	23310	1.30911	0.388584	0.162087	0.888889	0.349221
Com_7_neg	O-Acetylserine	Amino Acid And Derivatives	"5147-00-2"	73010	88120	90600	51250	71810	66950	1.32483	0.405802	0.0903043	1	0.325403
Com_802_pos	Alanine	Amino Acid And Derivatives	"338-69-2"	1133000	1482000	1427000	906200	1303000	903900	1.29838	0.376717	0.150839	0.888889	0.862253
Com_803_pos	Glycyl-L-valine	Amino Acid And Derivatives	"1963-21-9"	59160	68230	76530	49470	87360	39400	1.15712	0.210544	0.495504	0.666667	1.18398
Com_804_pos	Nepsilon-Acetyl-L-lysine	Amino Acid And Derivatives	"692-04-6"	87190	91480	100000	105100	186900	120900	0.674909	-0.567235	0.165157	1	0.668976
Com_805_pos	N-Methylsarcosine	Amino Acid And Derivatives	"1118-68-9"	5721000	5628000	5975000	4809000	5843000	4718000	1.12713	0.172655	0.205629	0.777778	0.672004
Com_806_pos	3-Amino-2-methylpropanoic acid	Amino Acid And Derivatives	"144-90-1"	1156000	1679000	1959000	967500	1586000	839800	1.41278	0.498541	0.222885	0.888889	0.902109
Com_807_pos	H-Gly-Pro-OH	Amino Acid And Derivatives	"704-15-4"	197600	180300	225400	202000	323300	211900	0.818367	-0.28918	0.353855	0.777778	0.629476
Com_808_pos	L-Homocitrulline	Amino Acid And Derivatives	"1190-49-4"	35320	40370	39370	25310	36160	35360	1.18827	0.24886	0.248057	0.777778	0.393414
Com_809_pos	L-Glutamic acid	Amino Acid And Derivatives	"56-86-0"	89320000	88790000	92810000	81840000	92330000	89540000	1.02734	0.0389146	0.52896	0.444444	0.062917
Com_810_pos	H-Abu-OH	Amino Acid And Derivatives	"1492-24-6"	1756000	1738000	1749000	1346000	1565000	1336000	1.23452	0.303948	0.0532352	1	1.04706
Com_83_neg	N-Acetylalanine	Amino Acid And Derivatives	"97-69-8"	259300	272700	307900	192900	341000	219500	1.11481	0.156802	0.51557	0.666667	0.224286
Com_846_pos	S-(5'-Adenosyl)-L-methionine	Amino Acid And Derivatives		228300	315900	268400	266400	291500	171900	1.11346	0.155044	0.554699	0.666667	0.327591
Com_84_neg	N-Acetyl-Asp-Glu	Amino Acid And Derivatives	"3106-85-2"	11050	15260	7617	21550	15450	22390	0.571258	-0.807786	0.0803002	1	0.819144
Com_853_pos	trans-3-Hydroxy-L-proline	Amino Acid And Derivatives	"4298-08-2"	1610000	1447000	1513000	1503000	2300000	2031000	0.783339	-0.352291	0.205741	0.777778	0.456985
Com_854_pos	Val-Ser	Amino Acid And Derivatives	"13588-94-8"	159400	200700	176400	207500	236600	201900	0.830495	-0.267956	0.0916909	1	1.103
Com_856_pos	4-Acetamidobutyric Acid	Amino Acid And Derivatives	"3025-96-5"	1955000	2614000	860000	1321000	1885000	360300	1.52231	0.606258	0.436409	0.777778	1.5927
Com_863_pos	Stachydrine	Amino Acid And Derivatives	"471-87-4"	65140	30100	55850	92070	112100	73840	0.54347	-0.879729	0.0930488	1	2.28636
Com_882_pos	5-Aminovaleric acid	Amino Acid And Derivatives	"660-88-8"	8416	7998	7497	7445	5936	7051	1.17027	0.226844	0.127783	1	1.94921
Com_884_pos	Asp-phe	Amino Acid And Derivatives	"13433-09-5"	29670	33140	38770	35240	39610	50190	0.81238	-0.299773	0.198762	0.888889	0.936362
Com_887_pos	Oxidized glutathione	Amino Acid And Derivatives	"121-24-4"	848200	1093000	927400	401700	536800	487200	2.01206	1.00868	0.00365911	1	0.806126
Com_888_pos	Glu-Glu	Amino Acid And Derivatives	"3929-61-1"	48380	45140	49710	51410	74180	41340	0.858024	-0.22091	0.543328	0.666667	0.730731
Com_892_pos	DL-Glutamine	Amino Acid And Derivatives	"6899-04-3"	61500000	90440000	61400000	45750000	62840000	62380000	1.24782	0.319411	0.268078	0.444444	1.31046
Com_894_pos	L-lysine	Amino Acid And Derivatives	"56-87-1"	65030000	99560000	69640000	53190000	72140000	71090000	1.1925	0.253984	0.371973	0.444444	1.00319
Com_899_pos	Phe-Phe	Amino Acid And Derivatives	"2577-40-4"	69580	75420	65190	48460	86500	47100	1.15451	0.20728	0.45413	0.666667	0.792018
Com_915_pos	L-Homocystine	Amino Acid And Derivatives	"626-72-2"	1435000	1597000	3527000	894200	2970000	994100	1.35006	0.433024	0.481584	0.777778	1.15316
Com_931_pos	SDMA	Amino Acid And Derivatives	"30344-00-4"	1083000	831700	1018000	678900	792000	744500	1.32378	0.404662	0.0532925	1	1.38233
Com_952_pos	Phe-Pro	Amino Acid And Derivatives	"7669-65-0"	91950	95450	134500	56030	150900	84110	1.10603	0.145395	0.629807	0.666667	0.628994
Com_954_pos	(+-)-Baclofen	Amino Acid And Derivatives	"66514-99-6"	281900	204100	278900	234900	214900	247200	1.09742	0.134112	0.521598	0.666667	1.07095
Com_956_pos	N-Hydroxyl-tryptamine	Amino Acid And Derivatives	"4761-34-6"	38720	43020	33690	37710	23440	28010	1.29464	0.37255	0.178862	0.888889	1.23753
Com_963_pos	gamma-Glutamate-Cysteine	Amino Acid And Derivatives	"636-58-8"	20290	44460	19730	24000	20920	22950	1.24473	0.315836	0.642277	0.666667	0.163832
Com_964_pos	gamma-Glu-Leu	Amino Acid And Derivatives	"2566-39-4"	331600	519400	231200	353500	366800	160400	1.2288	0.297245	0.577751	0.444444	0.906051
Com_973_pos	N-Acetyl-L-leucine	Amino Acid And Derivatives	"1188-21-2"	1403000	1661000	1735000	1673000	2002000	1534000	0.92129	-0.118273	0.477618	0.666667	0.182655
Com_974_pos	2-Phenylglycine	Amino Acid And Derivatives	"2835-06-5"	1970000	2264000	4285000	1329000	2529000	893400	1.79295	0.842331	0.189223	0.777778	1.41977
Com_975_pos	N-Acetyltryptamine	Amino Acid And Derivatives	"1016-47-3"	878400	836900	804500	736100	761700	700100	1.14646	0.197183	0.0180181	1	2.68568
Com_976_pos	N-Acetyl-Dl-glutamic acid	Amino Acid And Derivatives	"5817-08-3"	149400	350500	191500	120700	142000	86570	1.97956	0.985178	0.111878	1	0.598453
Com_978_pos	N-Acetyl-L-histidine	Amino Acid And Derivatives	"2497-02-1"	112700	171500	129900	141200	117000	75950	1.23926	0.309483	0.362527	0.666667	0.912882
Com_986_pos	Methionine sulfoxide	Amino Acid And Derivatives	"62697-73-8"	300800	224400	256500	220700	259000	254400	1.06484	0.0906384	0.593891	0.666667	0.272665
Com_988_pos	(5-L-Glutamyl)-L-amino acid	Amino Acid And Derivatives	"5875-41-2"	249400	263200	271200	220200	253400	243900	1.0924	0.127507	0.156033	0.888889	0.270521
Com_995_pos	DL-threo-beta-Methylaspartic acid	Amino Acid And Derivatives		35310	33710	20250	23720	28690	16670	1.29227	0.369907	0.352849	0.777778	0.448674
Com_327_neg	L-threo-3-Methylaspartate	Amino acids and derivatives	"6061-13-8"	13220000	16270000	22170000	16440000	18750000	13800000	1.0545	0.0765604	0.840289	0.555556	0.0792303
Com_460_neg	N-Acetyl-L-Tryptophan	Amino acids and derivatives	"1218-34-4"	421800	413900	313600	362300	235800	110300	1.62239	0.698119	0.228977	0.888889	1.40366
Com_544_pos	4-Methylaminobutyrate	Amino acids and derivatives	"1119-48-8"	6871	4092	5255	524	4197	2121	2.37036	1.24511	0.195554	0.888889	1.84151
Com_617_pos	L-Glycyl-L-phenylalanine	Amino acids and derivatives	"721-66-4"	124800	115600	166700	85830	179300	110900	1.08263	0.114535	0.670142	0.666667	0.502854
Com_674_pos	L-Alanyl-L-Phenylalanine	Amino acids and derivatives	"3061-90-3"	71500	60880	67890	55580	91680	67730	0.931532	-0.102323	0.762542	0.555556	0.190334
Com_678_pos	Cyclo(Tyr-Ala)	Amino acids and derivatives	"21754-26-7"	25380	19590	22780	19670	25510	12190	1.18093	0.239924	0.448258	0.555556	1.35215
Com_727_pos	D-Proline betaine	Amino acids and derivatives	"1195-94-4"	175900	151900	138500	216500	337400	122900	0.688978	-0.537471	0.419971	0.666667	1.89633
Com_774_pos	L-2-Aminoadipic acid	Amino acids and derivatives	"542-32-5"	691900	624300	531500	362000	388900	290800	1.77374	0.826791	0.00815868	1	2.50146
Com_778_pos	L-Leucyl-L-phenylalanine	Amino acids and derivatives	"56217-82-4"	344800	238500	368100	236500	476700	282300	0.955701	-0.0653693	0.950466	0.555556	0.0995484
Com_779_pos	2-Aminoisobutyric acid	Amino acids and derivatives	"62-57-7"	12870000	11960000	13750000	10350000	12500000	10160000	1.16874	0.22495	0.124574	0.888889	0.874032
Com_817_pos	N-Methyl-Trans-4-Hydroxy-L-Proline	Amino acids and derivatives	"4252-82-8"	243200	247800	282700	138100	183800	109600	1.79305	0.842414	0.045564	1	1.14817
Com_832_pos	1-Methylpiperidine-2-carboxylic acid	Amino acids and derivatives	"7730-87-2"	166500	176100	127200	159200	234300	148700	0.86647	-0.206778	0.492687	0.444444	1.0916
Com_1061_pos	Cyanidin O-rutinoside	Anthocyanins		687472	618503	2883	513293	557329	2623	1.21953	0.286329	0.951573	0.777778	0.536635
Com_194_neg	Peonidin chloride	Anthocyanins	"134-01-0"	40200	40830	43920	50370	40540	50190	0.885542	-0.175367	0.238867	0.777778	1.07451
Com_40_neg	Cyanidin O-acetylhexoside	Anthocyanins		9532	8238	11321	7027	11756	8122	1.08125	0.112699	0.633081	0.666667	0.198257
Com_509_pos	Tulipanin	Anthocyanins	"58285-26-0"	23587	17517	1762	15621	16019	15109	0.916939	-0.125102	0.571918	0.666667	0.932669
Com_735_pos	Malvidin O-hexoside	Anthocyanins		65170	23250	26970	43880	14640	15310	1.56291	0.644239	0.380824	0.777778	0.178273
Com_746_pos	Petunidin 3-O-rutinoside	Anthocyanins		3961	2695	16919	2464	14984	5410	1.03137	0.0445586	0.967137	0.444444	0.0810865
Com_847_pos	Petunidin 3-O-glucoside	Anthocyanins	"71991-88-3"	1123000	987900	1125000	794500	767000	1102000	1.21491	0.280844	0.207961	0.888889	1.7943
Com_93_neg	Kinetin 9-riboside	Anthocyanins	"4338-47-0"	1142000	1156000	1516000	1090000	1529000	1532000	0.918815	-0.122154	0.609211	0.666667	0.282197
Com_341_neg	Sennoside B	Anthracenes	"128-57-4"	8943	12008	8580	8342	11926	6612	1.09862	0.135697	0.612628	0.777778	0.452006
Com_1002_pos	Sattabacin	Benzene and substituted derivatives	"169272-84-8"	31310	42450	21100	46040	30470	33200	0.864643	-0.209823	0.524195	0.666667	0.19163
Com_111_neg	Cinnamyl acetate	Benzene and substituted derivatives	"103-54-8"	68420	66870	63480	195700	43590	51970	0.682449	-0.551208	0.794301	0.666667	0.634141
Com_235_neg	2'-Hydroxyacetophenone	Benzene and substituted derivatives	"118-93-4"	2871000	2671000	2877000	2739000	3168000	2809000	0.965925	-0.0500173	0.560787	0.444444	1.1784
Com_264_neg	Shogaol	Benzene and substituted derivatives	"555-66-8"	2901000	2764000	2699000	2744000	2684000	2714000	1.02727	0.0388098	0.338464	0.777778	1.4728
Com_397_neg	Vanillyl Alcohol	Benzene and substituted derivatives	"498-00-0"	20960	29920	11810	13190	9564	26690	1.2679	0.34244	0.553562	0.666667	0.431011
Com_416_neg	4-Ethylphenol	Benzene and substituted derivatives	"123-07-9"	379000	267200	286700	407100	262800	270800	0.991708	-0.0120123	0.996994	0.555556	0.0962224
Com_456_neg	Propylparaben	Benzene and substituted derivatives	"94-13-3"	13120	11640	11350	10730	14490	16630	0.862843	-0.212829	0.415532	0.666667	0.942452
Com_484_pos	TBHQ	Benzene and substituted derivatives	"1948-33-0"	586500	597900	565800	549900	562600	566700	1.04228	0.0597457	0.108508	0.888889	0.794239
Com_535_pos	6-Paradol	Benzene and substituted derivatives	"27113-22-0"	200500	196000	371500	127000	253500	154600	1.43525	0.521298	0.288791	0.777778	0.456124
Com_647_pos	Benzamide	Benzene and substituted derivatives	"55-21-0"	35730	40500	26580	17780	25250	8526	1.99414	0.995768	0.124755	1	1.19386
Com_723_pos	(S)-2-Phenyloxirane	Benzene and substituted derivatives	"20780-54-5"	28740000	42560000	28610000	34780000	25040000	6517000	1.5061	0.590815	0.358367	0.777778	0.828064
Com_731_pos	Benzamidine	Benzene and substituted derivatives	"618-39-3"	718400	474500	529000	387700	563900	498100	1.18776	0.248247	0.369217	0.666667	0.408758
Com_812_pos	Anise oil	Benzene and substituted derivatives	"8007-70-3"	8211	20040	25030	12530	21700	59740	0.567	-0.818579	0.470934	0.666667	1.18525
Com_866_pos	Tyramine	Benzene and substituted derivatives	"51-67-2"	17510000	25020000	17000000	21390000	15100000	3663000	1.48258	0.568109	0.373916	0.777778	0.819785
Com_949_pos	p-Nitroaniline	Benzene and substituted derivatives	"100-01-6"	6120000	9138000	6000000	7496000	5015000	1393000	1.52891	0.612506	0.346658	0.777778	0.924578
Com_1053_pos	Methyl Benzoate	Benzoic acids and derivatives	"93-58-3"	212100	247000	269600	225200	327300	114000	1.09332	0.12872	0.634823	0.555556	1.23719
Com_121_neg	Terephthalic acid	Benzoic acids and derivatives	"100-21-0"	838900	971900	931400	936100	902500	1026000	0.957272	-0.0629999	0.490359	0.666667	1.08243
Com_198_neg	Methyl gallate	Benzoic acids and derivatives	"99-24-1"	4462	5462	4072	6573	3729	6501	0.832946	-0.263704	0.503032	0.666667	0.440994
Com_223_neg	Ginkgolic Acid	Benzoic acids and derivatives	"22910-60-7"	9984	5735	5233	4533	37660	5949	0.435212	-1.20021	0.609324	0.555556	1.04016
Com_237_neg	2,3-Dihydroxybenzoic acid	Benzoic acids and derivatives	"303-38-8"	236000	180700	134900	85100	168300	124600	1.45926	0.545236	0.203439	0.888889	0.267579
Com_324_neg	Gallic acid O-Hexoside	Benzoic acids and derivatives		96930	83310	81980	86460	116700	86620	0.904893	-0.14418	0.471702	0.777778	0.0991743
Com_340_neg	Benzoic Acid	Benzoic acids and derivatives	"65-85-0"	70830	59250	58880	80810	76280	66820	0.84391	-0.244838	0.108831	0.888889	1.9086
Com_424_neg	2,5-Dihydroxybenzoic acid	Benzoic acids and derivatives	"490-79-9"	36060	36890	23540	52070	44320	39450	0.710321	-0.493457	0.119452	1	1.16174
Com_429_neg	Isovanillic acid	Benzoic acids and derivatives	"645-08-9"	40100	69100	23990	32480	69320	45520	0.904086	-0.145468	0.722531	0.666667	0.132176
Com_453_neg	Methyl syringate	Benzoic acids and derivatives	"884-35-5"	20730	37310	4278	15270	11030	1884	2.21111	1.14477	0.442087	0.777778	1.70476
Com_77_neg	3-Hydroxyanthranilic Acid	Benzoic acids and derivatives	"548-93-6"	27120	22770	21070	23090	18680	15780	1.23301	0.30219	0.189452	0.777778	0.971989
Com_87_neg	2-(Formylamino)benzoic acid	Benzoic acids and derivatives	"3342-77-6"	22130	14220	27510	10430	8700	7467	2.40102	1.26365	0.0308339	1	0.640921
Com_950_pos	1,2-Benzenedicarboxylic acid	Benzoic acids and derivatives	"88-99-3"	689500	417700	483600	359800	552800	466200	1.15376	0.206339	0.524605	0.666667	0.330292
Com_1000_pos	Prim-O-glucosylcimifugin	Carbohydrates And Its Derivatives	"80681-45-4"	58061	76238	50082	38901	9670	63822	1.6405	0.714138	0.318906	0.777778	1.17953
Com_1010_pos	2-Deoxy-D-galactose	Carbohydrates And Its Derivatives	"1949-89-9"	382700	509100	498200	252500	241500	172500	2.08552	1.06041	0.00956295	1	1.32665
Com_1017_pos	Nicotinate ribonucleoside	Carbohydrates And Its Derivatives	"17720-18-2"	317900	276300	392600	279500	303300	482200	0.926573	-0.110024	0.791935	0.444444	0.418505
Com_11_neg	1,6-Anhydro-beta-D-Glucopyranose	Carbohydrates And Its Derivatives	"498-07-7"	12500	15100	16380	11750	11030	10870	1.30698	0.386241	0.0716815	1	0.879739
Com_130_neg	Sorbitol 6-phosphate	Carbohydrates And Its Derivatives	"20479-58-7"	355100	344400	351100	284700	367400	295400	1.10881	0.149016	0.301448	0.666667	0.98002
Com_141_neg	Ribose 1-phosphate	Carbohydrates And Its Derivatives	"14075-00-4"	1910000	2033000	2096000	1418000	1779000	1899000	1.18505	0.244944	0.176112	1	1.23535
Com_142_neg	s7p	Carbohydrates And Its Derivatives	"2646-35-7"	230400	239800	438600	188800	322500	232600	1.22167	0.288854	0.531886	0.666667	0.443156
Com_147_neg	D-Galactaric acid	Carbohydrates And Its Derivatives	"526-99-8"	451700	319500	443400	272800	329800	255300	1.41578	0.5016	0.0744368	0.888889	0.556825
Com_148_neg	alpha-Arbutin	Carbohydrates And Its Derivatives	"84380-01-8"	144900	128600	128100	137500	173700	112300	0.948288	-0.0766027	0.792498	0.555556	0.249648
Com_14_neg	Trehalose 6-phosphate	Carbohydrates And Its Derivatives	"4484-88-2"	2579000	3325000	2777000	2532000	3924000	2186000	1.00451	0.00649601	0.883717	0.666667	0.18294
Com_150_neg	Ribose 5-phosphate	Carbohydrates And Its Derivatives	"4300-28-1"	1163000	1297000	1301000	837800	910600	920200	1.40935	0.495033	0.00229017	1	2.21762
Com_164_neg	D-Fructose 6-Phosphate	Carbohydrates And Its Derivatives	"643-13-0"	15390000	21090000	20790000	14790000	22920000	18120000	1.02579	0.036739	0.857293	0.555556	0.152918
Com_16_neg	6-Sialyllactose	Carbohydrates And Its Derivatives	"35890-39-2"	3037	4581	5295	2279	2687	4287	1.39555	0.480831	0.245203	0.888889	0.601892
Com_172_neg	L-Sorbose	Carbohydrates And Its Derivatives	"87-79-6"	18360	17660	19360	15280	24270	12480	1.06439	0.0900213	0.658323	0.666667	0.213771
Com_176_neg	alpha-D-Galactose 1-phosphate	Carbohydrates And Its Derivatives	"2255-14-3"	12480000	13950000	16040000	11380000	15870000	13220000	1.04942	0.0695913	0.688629	0.666667	0.424663
Com_184_neg	Arbutin	Carbohydrates And Its Derivatives	"497-76-7"	84890	63000	66870	69390	85080	56730	1.01686	0.0241155	0.890303	0.555556	0.186007
Com_193_neg	alpha,alpha-Trehalose	Carbohydrates And Its Derivatives	"99-20-7"	2162000	1716000	2272000	1927000	3268000	2184000	0.833446	-0.262839	0.432745	0.666667	0.199313
Com_1_neg	D-(+)-Cellobiose	Carbohydrates And Its Derivatives	"528-50-7"	111000	107000	125100	104400	120800	92290	1.08066	0.111918	0.43155	0.777778	0.107154
Com_203_neg	D-Mannose 6-phosphate	Carbohydrates And Its Derivatives	"723729-16-6"	10120000	12280000	13890000	10310000	14100000	11160000	1.02024	0.0289111	0.882787	0.444444	0.178818
Com_206_neg	Lactose	Carbohydrates And Its Derivatives	"63-42-3"	155900	135200	133600	162300	229100	169500	0.757176	-0.401299	0.115898	1	0.349117
Com_207_neg	alpha-D-Glucose	Carbohydrates And Its Derivatives	"492-62-6"	31180	46340	66110	33280	84580	40920	0.904585	-0.144672	0.870123	0.444444	0.184787
Com_210_neg	Lactobionic acid	Carbohydrates And Its Derivatives	"96-82-2"	55800	89690	92190	35750	34540	24100	2.51806	1.33231	0.0130571	1	2.56546
Com_218_neg	N-Acetyl-D-glucosamine 6-phosphate	Carbohydrates And Its Derivatives		286100	306300	286200	224900	326900	256000	1.08765	0.121208	0.476577	0.666667	0.763256
Com_225_neg	D-Glucopyranose	Carbohydrates And Its Derivatives	"28905-12-6"	23030	25000	45480	201500	233400	27870	0.202066	-2.3071	0.189929	0.888889	2.18626
Com_227_neg	D-Glucarate	Carbohydrates And Its Derivatives	"87-73-0"	96330	78310	122900	67370	103200	70140	1.23609	0.305788	0.318944	0.777778	0.305801
Com_228_neg	D-Gluconic acid	Carbohydrates And Its Derivatives	"526-95-4"	323200	382700	425200	303500	376900	302900	1.15031	0.202023	0.267431	0.888889	0.112631
Com_231_neg	Dihydroxyacetone phosphate	Carbohydrates And Its Derivatives	"57-04-5"	416400	322200	410400	242700	313000	286900	1.36364	0.447459	0.0512825	1	0.631493
Com_236_neg	D-Fructose-1,6-biphosphate	Carbohydrates And Its Derivatives	"38099-82-0"	347800	470100	402100	302700	579900	429800	0.929595	-0.105326	0.839682	0.555556	0.300127
Com_243_neg	Cellotriose	Carbohydrates And Its Derivatives	"33404-34-1"	10390	8839	17220	15920	16930	12620	0.801605	-0.319036	0.336026	0.666667	0.368172
Com_249_neg	Raffinose	Carbohydrates And Its Derivatives	"512-69-6"	67940	56190	64210	115400	164700	113000	0.479115	-1.06156	0.0148499	1	0.897671
Com_255_neg	D-Glucose	Carbohydrates And Its Derivatives	"50-99-7"	14820	106300	18960	15640	18630	13350	2.94162	1.55661	0.387424	0.777778	1.04125
Com_25_neg	D-Arabinono-1,4-lactone	Carbohydrates And Its Derivatives	"2782-09-4"	302600	284500	374300	301500	315600	294100	1.05509	0.0773691	0.632683	0.555556	0.23907
Com_262_neg	Maltotriose	Carbohydrates And Its Derivatives	"1109-28-0"	7240	7750	4548	2531	6471	3911	1.51305	0.597459	0.235381	0.888889	0.777504
Com_263_neg	beta-L-Arabinose	Carbohydrates And Its Derivatives	"5328-37-0"	68600	62090	57570	50640	44390	46330	1.33178	0.413353	0.012899	1	0.268995
Com_270_neg	Nystose	Carbohydrates And Its Derivatives	"13133-07-8"	3384	1284	844	1268	2957	1269	1.00328	0.00471898	0.8713	0.555556	0.222072
Com_275_neg	D-Galactose	Carbohydrates And Its Derivatives	"59-23-4"	22310	41787	301200	22130	26480	49438	3.7257	1.89751	0.44011	0.666667	1.24033
Com_276_neg	Coniferin	Carbohydrates And Its Derivatives	"531-29-3"	3488000	3227000	3688000	3279000	4071000	3492000	0.959509	-0.0596313	0.639135	0.666667	0.0615904
Com_277_neg	D-Ribose	Carbohydrates And Its Derivatives	"50-69-1"	44690	43100	36500	36620	51780	41440	0.957255	-0.0630247	0.77382	0.444444	0.0910028
Com_281_neg	D-Xylose	Carbohydrates And Its Derivatives	"58-86-6"	14890	10930	16460	8107	14290	14260	1.15339	0.205887	0.519914	0.777778	0.286814
Com_294_neg	D-Galacturonic acid	Carbohydrates And Its Derivatives	"685-73-4"	2242000	2078000	2507000	2431000	2653000	2158000	0.942695	-0.0851364	0.510618	0.666667	0.362117
Com_29_neg	N-Acetylglucosamine 1-phosphate	Carbohydrates And Its Derivatives	"6866-69-9"	241000	232100	230700	235900	253700	246900	0.955601	-0.06552	0.160297	0.888889	0.262659
Com_303_neg	D-Glucose 6-phosphate	Carbohydrates And Its Derivatives	"56-73-5"	18330000	23480000	22340000	18340000	28510000	22860000	0.920241	-0.119916	0.655379	0.666667	0.293822
Com_306_neg	D-Tagatose	Carbohydrates And Its Derivatives	"87-81-0"	2081000	2321000	2169000	2305000	2376000	2110000	0.967604	-0.0475111	0.531659	0.666667	0.546374
Com_345_neg	D-Xylulose	Carbohydrates And Its Derivatives	"551-84-8"	90260	125400	100700	67740	97360	78200	1.30029	0.378831	0.138921	0.888889	0.246361
Com_349_neg	L-Fucose	Carbohydrates And Its Derivatives	"2438-80-4"	7970	10840	13061	11600	9523	6137	1.16915	0.225459	0.515681	0.666667	0.332898
Com_361_neg	beta-D-Lactose	Carbohydrates And Its Derivatives	"5965-66-2"	583800	488200	537000	545200	650600	506400	0.945247	-0.0812362	0.590832	0.666667	0.0886748
Com_391_neg	Gluconolactone	Carbohydrates And Its Derivatives	"90-80-2"	5233	8767	10160	9602	15370	3960	0.835062	-0.260046	0.876518	0.555556	0.439413
Com_400_neg	Isomaltulose	Carbohydrates And Its Derivatives	"13718-94-0"	2813000	2154000	3062000	2730000	3856000	2369000	0.896594	-0.157473	0.614249	0.444444	0.166722
Com_419_neg	D-Erythrose 4-phosphate	Carbohydrates And Its Derivatives	"585-18-2"	653800	780700	826100	780500	967900	884800	0.858499	-0.220111	0.179148	0.777778	0.773445
Com_423_neg	6-Phosphogluconic acid	Carbohydrates And Its Derivatives	"921-62-0"	518400	535800	640400	472000	544900	358200	1.23235	0.301408	0.212433	0.777778	1.55336
Com_431_neg	Fructose	Carbohydrates And Its Derivatives	"57-48-7"	15730	26380	33970	20530	31510	18150	1.08392	0.116252	0.840139	0.555556	0.165645
Com_433_neg	Galactinol	Carbohydrates And Its Derivatives		3975000	3609000	3869000	3949000	4704000	3601000	0.934634	-0.0975272	0.51921	0.555556	0.109079
Com_435_neg	Ribulose-5-phosphate	Carbohydrates And Its Derivatives		1382000	1551000	1406000	1055000	1282000	1476000	1.13795	0.186436	0.292502	0.777778	1.53903
Com_436_neg	Sucrose	Carbohydrates And Its Derivatives	"57-50-1"	1366000	1331000	1593000	1398000	1896000	1412000	0.911602	-0.133524	0.507688	0.777778	0.122641
Com_439_neg	D-Glucose 1-phosphate	Carbohydrates And Its Derivatives		754800	948000	1036000	691800	884400	697000	1.20482	0.268819	0.213314	0.888889	2.15689
Com_452_neg	Maltose	Carbohydrates And Its Derivatives	"69-79-4"	149400	114800	141400	98170	179600	109100	1.04841	0.0682088	0.731109	0.666667	0.114727
Com_470_neg	Dulcitol	Carbohydrates And Its Derivatives	"608-66-2"	8062	17200	13280	18440	18750	5554	0.901694	-0.14929	0.977623	0.666667	0.452683
Com_527_pos	Isomaltose	Carbohydrates And Its Derivatives	"499-40-1"	61750	34250	43260	46640	34850	43280	1.11613	0.15851	0.68	0.555556	0.148973
Com_54_neg	Salicin	Carbohydrates And Its Derivatives	"138-52-3"	3572	4454	1782	2564	6355	1337	0.956318	-0.0644373	0.87794	0.555556	0.342803
Com_554_pos	Melezitose	Carbohydrates And Its Derivatives	"597-12-6"	8003000	6526000	8054000	11070000	15200000	12910000	0.576391	-0.79488	0.0105447	1	0.67386
Com_684_pos	DIMBOA glucoside	Carbohydrates And Its Derivatives	"18607-79-9"	5033000	6218000	2368000	2897000	2357000	954600	2.19357	1.13328	0.147409	0.888889	1.31832
Com_709_pos	Nicotinic acid-hexoside	Carbohydrates And Its Derivatives		89580	72440	89140	76180	72500	62320	1.19033	0.251364	0.136072	0.777778	0.533226
Com_726_pos	N-Acetyl-D-galactosamine	Carbohydrates And Its Derivatives	"1811-31-0"	227300	203000	174000	301100	301500	180300	0.771874	-0.373563	0.301687	0.777778	1.66238
Com_776_pos	Turanose	Carbohydrates And Its Derivatives	"547-25-1"	18040000	13790000	19700000	20350000	21720000	19450000	0.837614	-0.255643	0.217197	0.888889	0.295709
Com_844_pos	picrocrocin	Carbohydrates And Its Derivatives	"138-55-6"	14407	13264	8145	9390	9199	10899	1.2146	0.280476	0.449522	0.666667	0.229217
Com_857_pos	Gentiobiose	Carbohydrates And Its Derivatives	"554-91-6"	52750	65920	57450	53830	79140	54230	0.940812	-0.0880217	0.756994	0.444444	0.209893
Com_867_pos	Tuberonic acid hexoside	Carbohydrates And Its Derivatives		12880	15740	20960	6537	3663	7800	2.75444	1.46176	0.0250175	1	2.97366
Com_896_pos	Sedoheptulose Anhydride	Carbohydrates And Its Derivatives	"469-90-9"	3591000	3504000	3560000	3189000	3363000	3532000	1.05662	0.0794626	0.19339	0.888889	1.95754
Com_920_pos	D-Threose	Carbohydrates And Its Derivatives		1529000	2127000	1632000	1702000	1218000	335100	1.62453	0.70002	0.303356	0.777778	0.934614
Com_92_neg	Kinsenoside	Carbohydrates And Its Derivatives	"151870-74-5"	14282	1848	1991	16433	16306	16389	0.368853	-1.43888	0.158439	1	1.26607
Com_940_pos	5-Aminolevulinic acid	Carbohydrates And Its Derivatives	"106-60-5"	31880	21000	12090	13280	30390	11400	1.17977	0.238507	0.673175	0.666667	0.46608
Com_98_neg	Melibiose	Carbohydrates And Its Derivatives	"585-99-9"	2864000	2671000	2654000	2603000	3958000	2180000	0.936849	-0.0941111	0.867248	0.666667	0.118495
Com_1026_pos	trans-2-Hexenal	Carbonyl compounds	"6728-26-3"	5745000	6091000	5556000	4576000	4122000	5143000	1.25656	0.329476	0.0521291	1	3.30093
Com_1032_pos	Muscone	Carbonyl compounds	"541-91-3"	124800	71060	131000	70270	68760	64610	1.60509	0.682652	0.15329	1	2.2109
Com_1040_pos	NNK	Carbonyl compounds	"64091-91-4"	9697	6194	13575	7507	7356	11388	1.12247	0.166679	0.76592	0.555556	0.382735
Com_1064_pos	5-Hydroxymethylfurfural	Carbonyl compounds	"67-47-0"	5145	2472	4640	6236	5167	1644	0.93945	-0.0901122	0.944252	0.666667	0.415458
Com_393_neg	Ethylvanillin	Carbonyl compounds	"121-32-4"	3165	2653	1854	3092	2352	5376	0.709057	-0.496026	0.358159	0.666667	1.10418
Com_396_neg	2-Acetylpyrazine	Carbonyl compounds	"22047-25-2"	376300	283600	376700	342400	425500	325600	0.947965	-0.0770939	0.682527	0.444444	0.706394
Com_646_pos	3-Hydroxykynurenine	Carbonyl compounds	"2147-61-7"	35550	69820	19130	52550	29920	28760	1.1193	0.1626	0.971609	0.555556	0.090133
Com_781_pos	Methional	Carbonyl compounds	"3268-49-3"	705900	723600	735100	639000	729400	620000	1.08861	0.122492	0.218154	0.777778	0.476407
Com_897_pos	L-Kynurenine	Carbonyl compounds	"2922-83-0"	12340	13510	4530	9378	3782	2494	1.94072	0.956591	0.245681	0.888889	1.06456
Com_926_pos	N-Formylkynurenine	Carbonyl compounds	"1022-31-7"	13820	20210	29860	19810	15210	14450	1.29149	0.369036	0.443683	0.666667	0.695601
Com_981_pos	Quinone	Carbonyl compounds	"106-51-4"	221400	244300	259200	168600	298200	241400	1.02358	0.0336251	0.803744	0.555556	0.131714
Com_692_pos	4-Ketolutein	Carotenoids		3119	12168	14763	14916	10696	10027	0.843177	-0.246092	0.552708	0.444444	0.567468
Com_168_neg	(-)-Epicatechin	Catechin derivatives	"490-46-0"	123675	156317	131997	94712	5289	71631	2.40042	1.26329	0.26148	1	1.7994
Com_187_neg	8-Gingerol	Catechin derivatives	"30462-35-2"	3964	4292	5058	5446	5255	2606	1.00053	0.000758714	0.864143	0.666667	0.459728
Com_390_neg	(+)-Catechin	Catechin derivatives	"154-23-4"	16050	19890	7191	12070	13186	8955	1.26073	0.334265	0.669197	0.666667	0.830118
Com_189_neg	Isoliquiritin	Chalcones and dihydrochalcones	"5041-81-6"	4694	2355	4310	3820	4469	4599	0.881363	-0.182193	0.527366	0.555556	0.547606
Com_3_neg	Naringenin chalcone	Chalcones and dihydrochalcones	"73692-50-9"	33610000	53100000	20200000	12110000	13970000	1026000	3.94415	1.97971	0.161448	1	0.804678
Com_843_pos	Phloretin	Chalcones and dihydrochalcones	"60-82-2"	10260	22080	8273	3834	8116	4571	2.45827	1.29764	0.0879636	1	2.06494
Com_1068_pos	1-Decanoyl-2-hydroxy-sn-glycero-3-phosphocholine	Cholines		59940	73310	30780	34720	41350	38490	1.43183	0.517856	0.373203	0.666667	0.413787
Com_644_pos	O-Phosphocholine	Cholines	"107-73-3"	12440000	14640000	11280000	9260000	12190000	11200000	1.17489	0.23252	0.219965	0.888889	0.421911
Com_777_pos	Acetylcholine	Cholines	"60-31-1"	4564000	5389000	1755000	2010000	3201000	701000	1.98038	0.985776	0.260429	0.777778	2.11394
Com_1001_pos	Sinapine	Cinnamic acids and derivatives	"18696-26-9"	5550	19674	22782	17352	18330	11500	1.01746	0.0249782	0.806814	0.666667	0.328795
Com_1015_pos	p-Coumaroylagmatine	Cinnamic acids and derivatives	"7295-86-5"	705000	716300	705400	728400	668400	727400	1.00118	0.00169693	0.952015	0.666667	0.229791
Com_1100_pos	Sinapinic Acid	Cinnamic acids and derivatives	"530-59-6"	635100	425400	105400	235100	2492346	2195059	0.236851	-2.07795	0.25525	0.777778	0.828595
Com_110_neg	3-Hydroxycinnamic acid	Cinnamic acids and derivatives	"14755-02-3"	7233000	6322000	8887000	5154000	7228000	3953000	1.37386	0.458235	0.185706	0.888889	0.927342
Com_132_neg	p-Hydroxy-cinnamic acid	Cinnamic acids and derivatives	"7400-08-0"	5728000	6296000	7964000	4909000	5424000	3879000	1.40642	0.492025	0.071012	1	0.990658
Com_173_neg	Sodium ferulate	Cinnamic acids and derivatives	"24276-84-4"	770800	874200	1065000	628500	953400	414700	1.35731	0.440748	0.277073	0.777778	1.35623
Com_205_neg	4-p-Coumaroylquinic acid	Cinnamic acids and derivatives	"53539-37-0"	46440	63440	95960	35410	75450	24250	1.5235	0.607389	0.29254	0.777778	0.318474
Com_250_neg	p-Coumaric Acid	Cinnamic acids and derivatives	"501-98-4"	9725000	9446000	12780000	6341000	10730000	5430000	1.41998	0.505872	0.194162	0.777778	1.11839
Com_283_neg	Leucosceptoside A	Cinnamic acids and derivatives	"83529-62-8"	3371	7344	1632	2529	3071	4244	1.25427	0.326844	0.893841	0.555556	0.105297
Com_307_neg	Plantamajoside	Cinnamic acids and derivatives	"104777-68-6"	11944	15533	6587	11789	11701	8366	1.06931	0.0966827	0.949877	0.666667	0.458893
Com_309_neg	3-Phenylpropanoic acid	Cinnamic acids and derivatives	"501-52-0"	127700	91160	122900	137500	121900	108900	0.927939	-0.107898	0.560539	0.444444	0.429733
Com_313_neg	Caffeic acid O-glucoside	Cinnamic acids and derivatives		5798	9487	2786	15215	8131	4545	0.647915	-0.626123	0.433725	0.666667	0.445531
Com_332_neg	2-Hydroxycinnamate	Cinnamic acids and derivatives	"583-17-5"	4525000	4713000	6700000	3448000	5003000	2851000	1.41019	0.495893	0.166218	0.777778	1.186
Com_36_neg	p-Coumaric acid 4-O-hexoside	Cinnamic acids and derivatives		26930	33100	18930	23880	29230	36950	0.876749	-0.189764	0.532737	0.666667	0.144196
Com_401_neg	4-Methoxycinnamic acid	Cinnamic acids and derivatives	"830-09-1"	977200	960700	1686000	1045000	1307000	660900	1.20279	0.26639	0.530455	0.444444	0.155146
Com_418_neg	5-O-p-Coumaroylquinic acid	Cinnamic acids and derivatives		198200	341000	551500	206400	363600	135100	1.54687	0.629355	0.351511	0.666667	0.354052
Com_457_neg	Ferulic acid methyl ester	Cinnamic acids and derivatives	"2309-07-1"	767400	700100	1118000	1097000	1545000	507200	0.821002	-0.284542	0.763253	0.555556	0.203971
Com_466_neg	Ethyl caffeate	Cinnamic acids and derivatives	"102-37-4"	26820	26020	42910	38140	56050	19580	0.84161	-0.248776	0.768763	0.555556	0.218494
Com_51_neg	Isoacteoside	Cinnamic acids and derivatives	"61303-13-7"	55631	70756	54512	58740	66781	63875	0.955136	-0.0662214	0.615705	0.666667	0.229298
Com_597_pos	p-Coumaroylputrescine	Cinnamic acids and derivatives	"34136-53-3"	2999484	2049000	1471000	3614000	2613000	2022000	0.790336	-0.339461	0.403362	0.666667	0.271535
Com_599_pos	N'-p-Coumaroyl putrescine	Cinnamic acids and derivatives		3969850	2861000	1704000	3988000	2703000	2229000	0.956822	-0.0636779	0.823113	0.444444	0.0963633
Com_600_pos	N', N''-di-p-coumaroylspermine	Cinnamic acids and derivatives		10370	17320	80260	32700	27270	43130	1.04704	0.0663189	0.650917	0.666667	0.191311
Com_650_pos	N-Feruloyl spermidine	Cinnamic acids and derivatives		17080	10830	24390	13780	14590	33960	0.839082	-0.253116	0.731758	0.444444	0.945178
Com_651_pos	N-Caffeoyl putrescine	Cinnamic acids and derivatives	"29554-26-5"	39990	42690	36970	58480	47230	42560	0.806974	-0.309406	0.143824	0.888889	0.186823
Com_652_pos	O-Feruloyl 4-hydroxylcoumarin	Cinnamic acids and derivatives		23900	17130	31720	17110	19030	43380	0.914864	-0.128371	0.93976	0.555556	0.765426
Com_661_pos	N-p-Cinnamoylputrescine	Cinnamic acids and derivatives		221100	192800	213000	259100	205800	240400	0.888842	-0.170002	0.234957	0.777778	1.75826
Com_680_pos	Cinnamic Acid	Cinnamic acids and derivatives	"621-82-9"	2941000	3014000	3121000	2604000	3191000	2863000	1.04828	0.0680228	0.486369	0.666667	0.0836031
Com_687_pos	N'-p-coumaroylspermine	Cinnamic acids and derivatives		2292	5439	4689	11696	18415	3337	0.371323	-1.42925	0.242128	0.777778	0.806578
Com_695_pos	Feruloyltyramine	Cinnamic acids and derivatives	"66648-43-9"	23530000	33060000	18050000	24350000	18000000	4209000	1.60313	0.680889	0.338495	0.777778	0.331438
Com_698_pos	5-O-p-Coumaroyl shikimic acid	Cinnamic acids and derivatives		5612	11940	9737	18800	8395	7679	0.782503	-0.353832	0.601733	0.444444	0.497145
Com_739_pos	Hydroxycinnamate	Cinnamic acids and derivatives	"614-60-8"	338600	396000	859500	290500	597300	122100	1.57847	0.65853	0.36643	0.777778	0.422085
Com_787_pos	Benzyl cinnamate	Cinnamic acids and derivatives	"103-41-3"	11365	5289	17764	14050	12447	18492	0.765031	-0.386409	0.40967	0.777778	0.899823
Com_796_pos	Feruloylputrescine	Cinnamic acids and derivatives	"501-13-3"	203900000	219900000	196300000	203400000	215300000	161300000	1.06914	0.096448	0.502733	0.666667	0.0848129
Com_833_pos	N-p-Coumaroylputrescine	Cinnamic acids and derivatives		239600000	266800000	254100000	230800000	244400000	211300000	1.10779	0.147689	0.127196	0.888889	0.108797
Com_834_pos	N-Feruloylputrescine	Cinnamic acids and derivatives		176100000	180000000	171700000	177200000	190200000	137900000	1.04453	0.0628512	0.644814	0.555556	0.0749058
Com_835_pos	N-Caffeoylputrescine	Cinnamic acids and derivatives		51850	58540	53920	69550	59640	45220	0.94209	-0.0860625	0.757517	0.666667	0.0688169
Com_877_pos	5-O-Caffeoylshikimic acid	Cinnamic acids and derivatives	"180981-12-8"	62410	54140	68560	68220	54330	47610	1.08786	0.121491	0.515737	0.666667	0.94386
Com_941_pos	Isoferulic Acid	Cinnamic acids and derivatives	"537-73-5"	233300	238100	315000	196600	267600	116500	1.35423	0.43747	0.28511	0.777778	0.626796
Com_97_neg	O-p-coumaroyl-O-salicyloyl quinic acid	Cinnamic acids and derivatives		2886	13343	6782	11348	3568	11493	0.871332	-0.198706	0.760306	0.555556	0.258604
Com_1074_pos	Skimmin	Coumarins and derivatives	"93-39-0"	38850	29240	29830	28350	35750	30110	1.03938	0.0557234	0.777549	0.444444	0.107502
Com_1101_pos	Coumarin	Coumarins and derivatives	"91-64-5"	10570	3391	3888	5651	5598	7653	0.944292	-0.0826956	0.664157	0.666667	0.630093
Com_153_neg	Ayapin	Coumarins and derivatives	"494-56-4"	382200	376200	454900	191700	370900	263400	1.46889	0.554723	0.150748	1	0.826799
Com_185_neg	Esculin	Coumarins and derivatives	"531-75-9"	3368	6564	23603	4214	2236	19870	1.27413	0.349508	0.713167	0.666667	0.383541
Com_195_neg	Daphnetin	Coumarins and derivatives	"486-35-1"	37690	30280	31160	30430	44000	26200	0.985094	-0.0216668	0.980321	0.555556	0.663842
Com_245_neg	N-p-Coumaroyl hydroxydehydroagmatine	Coumarins and derivatives		115000	223200	81380	72570	79200	18300	2.4671	1.30282	0.163135	1	0.851407
Com_389_neg	Esculetin	Coumarins and derivatives	"305-01-1"	10216	11348	12072	1549	13552	7943	1.45964	0.545615	0.390609	0.666667	1.03167
Com_513_pos	Isopsoralen	Coumarins and derivatives	"523-50-2"	267300	220300	226800	199000	247500	276700	0.987832	-0.0176626	0.956212	0.555556	0.543547
Com_553_pos	Coumaroyl choline	Coumarins and derivatives		2688000	3577000	3396000	2694000	2718000	1123000	1.47835	0.563985	0.253513	0.777778	0.319243
Com_648_pos	6-Hydroxymethylherniarin	Coumarins and derivatives	"117597-79-2"	2744	4246	2668	48577	36396	24039	0.0885958	-3.49662	0.00102244	1	1.65499
Com_747_pos	Phellodenol H	Coumarins and derivatives		66290	99490	81870	142700	211500	138200	0.502945	-0.991528	0.0202326	1	2.55128
Com_748_pos	Phellodenol H O-hexoside	Coumarins and derivatives		8692	21080	4750	18340	10230	12510	0.84036	-0.25092	0.535501	0.666667	0.272848
Com_814_pos	Isofraxetin	Coumarins and derivatives	"50656-75-2"	114300	120800	83940	97850	92010	79870	1.18281	0.242221	0.301683	0.777778	0.951764
Com_849_pos	Angelol K	Coumarins and derivatives	"169736-93-0"	1196000	1193000	1650000	705900	706100	1276000	1.5026	0.587465	0.144762	0.777778	2.07005
Com_850_pos	Angelol A	Coumarins and derivatives	"19625-17-3"	286100	280400	353900	170400	185300	362700	1.28118	0.357474	0.332961	0.666667	1.47397
Com_85_neg	Angelol B	Coumarins and derivatives	"83156-04-1"	7730	8103	6758	11500	14030	11104	0.616668	-0.697435	0.00758547	1	2.7105
Com_945_pos	7-Hydroxy-4-methyl-8-nitrocoumarin	Coumarins and derivatives	"19037-69-5"	1462000	1185000	1103000	1164000	835000	1239000	1.15812	0.211788	0.366208	0.666667	0.824047
Com_1014_pos	Oleamide	Fatty Acyls	"301-02-0"	6554000	9895000	44660000	15780000	43840000	102800000	0.376241	-1.41027	0.251553	0.777778	1.80576
Com_1048_pos	Roseoside	Fatty Acyls	"54835-70-0"	8262	11420	9399	5426	4437	20040	0.972511	-0.0402133	0.711972	0.666667	0.576227
Com_104_neg	Myristoleic acid	Fatty Acyls	"544-64-9"	6548	6991	12260	10270	10060	6898	0.947517	-0.0777759	0.756755	0.555556	0.553093
Com_1055_pos	2-Methoxyhexadecanoate	Fatty Acyls	"112-39-0"	8264000	9974000	7375000	4417000	4936000	5230000	1.75636	0.812589	0.0102492	1	1.8623
Com_1056_pos	Methyl heptadecanoate	Fatty Acyls	"1731-92-6"	4776	3815	2829	3671	3500	7032	0.804055	-0.314633	0.53349	0.444444	1.17978
Com_1069_pos	1-O-Palmitoylhexitol	Fatty Acyls		2431	13943	14068	10912	8751	1341	1.44934	0.535399	0.646816	0.777778	0.722113
Com_107_neg	13-HpOTrE(r)	Fatty Acyls	"121107-97-9"	26630	25120	21360	28570	29160	26250	0.870564	-0.199977	0.151878	0.888889	1.83103
Com_1081_pos	Alpha-Linolenic acid	Fatty Acyls	"463-40-1"	853000	838300	1639000	619000	1221000	618900	1.35439	0.437639	0.387754	0.777778	0.330712
Com_1099_pos	Maltitol	Fatty Acyls	"585-88-6"	44570	40020	25070	23930	40530	15700	1.36801	0.452083	0.34254	0.777778	0.593581
Com_146_neg	cis-Vaccenic acid	Fatty Acyls	"506-17-2"	1770000	1170000	2682000	2372000	2856000	2712000	0.70806	-0.498056	0.234204	0.888889	1.18114
Com_151_neg	3-Hydroxyoctadecanoic Acid	Fatty Acyls	"45261-96-9"	96680	103800	511500	147800	147100	89680	1.85132	0.888553	0.619595	0.444444	0.850687
Com_15_neg	9(S)-HOTrE	Fatty Acyls	"89886-42-0"	19080	16410	43960	10600	37230	16820	1.22892	0.297397	0.638641	0.666667	0.430821
Com_166_neg	Citraconic acid	Fatty Acyls	"498-23-7"	1034000	869000	1046000	761900	1088000	786600	1.11853	0.161602	0.412692	0.666667	0.697669
Com_181_neg	13(S)-HOTrE	Fatty Acyls	"87984-82-5"	27300	20530	54070	13820	51100	22850	1.16099	0.215354	0.684063	0.666667	0.327228
Com_200_neg	Desthiobiotin	Fatty Acyls	"533-48-2"	232700	192900	209200	239700	226800	202600	0.948737	-0.0759197	0.509729	0.666667	0.390674
Com_20_neg	(9Z,11E)-Octadecadienoic acid	Fatty Acyls	"2540-56-9"	2285	5241	3133	38738	5001	23623	0.158235	-2.65986	0.10756	0.888889	1.04385
Com_22_neg	Crepenynic acid	Fatty Acyls	"2277-31-8"	121500	109900	113400	109700	117900	116000	1.00349	0.00502974	0.937739	0.444444	0.133717
Com_241_neg	Methyl myristate	Fatty Acyls	"124-10-7"	5576	6626	13580	4142	6013	8003	1.41987	0.505759	0.412949	0.666667	1.3871
Com_24_neg	9,10,13-Trihydroxyoctadec-11-enoic acid	Fatty Acyls	"29907-57-1"	1720000	1463000	5307000	987800	4980000	2663000	0.983686	-0.0237297	0.992272	0.444444	0.0104818
Com_260_neg	Hexadecanedioic acid	Fatty Acyls	"505-54-4"	61290	66230	60510	54290	70350	69740	0.967332	-0.0479169	0.786732	0.666667	0.320146
Com_289_neg	13(S)-HODE;13(S)-Hydroxyoctadeca-9Z,11E-dienoic acid	Fatty Acyls	"10219-69-9"	125400	150100	265700	106300	161500	83640	1.53995	0.622883	0.23569	0.777778	0.409574
Com_290_neg	Undecanoic acid	Fatty Acyls	"112-37-8"	1027000	843600	833700	825300	1568000	1637000	0.670992	-0.575632	0.24224	0.666667	2.45264
Com_302_neg	9-KODE	Fatty Acyls	"54232-59-6"	22220	16940	46970	14340	44890	20850	1.07555	0.105074	0.849514	0.666667	0.176148
Com_314_neg	Methylenesuccinic acid	Fatty Acyls	"97-65-4"	55830	72390	85170	44340	81370	54500	1.18412	0.243813	0.443013	0.777778	0.40204
Com_330_neg	Eicosadienoic acid	Fatty Acyls	"5598-38-9"	386000	302800	322200	262500	335800	267200	1.16811	0.224177	0.220338	0.777778	0.157601
Com_373_neg	Linolelaidic Acid (C18:2N6T)	Fatty Acyls	"506-21-8"	2507000	1726000	2398000	2033000	2069000	2180000	1.05556	0.0780025	0.761491	0.666667	0.109855
Com_37_neg	Palmitaldehyde	Fatty Acyls	"629-80-1"	342000	383800	364000	430900	418200	401500	0.871422	-0.198557	0.0326506	1	1.20509
Com_386_neg	12,13-EODE	Fatty Acyls		145900	176600	314800	125900	188500	102700	1.52793	0.611579	0.246138	0.777778	0.40441
Com_387_neg	13-HPODE	Fatty Acyls	"33964-75-9"	194300	173200	366000	90150	269100	112400	1.55518	0.63708	0.291817	0.777778	0.375683
Com_388_neg	9(S)-HpOTrE	Fatty Acyls	"111004-08-1"	156700	141100	135900	149400	145700	151400	0.971333	-0.0419627	0.549265	0.666667	0.876821
Com_392_neg	DL-Panthenol	Fatty Acyls	"16485-10-2"	25360	29480	27230	8555	13590	12030	2.40146	1.26391	0.0162375	1	2.52893
Com_409_neg	9S-Hydroxy-10E,12Z-octadecadienoic acid	Fatty Acyls	"15514-85-9"	168200	212500	382800	150800	218600	117100	1.56937	0.650188	0.243864	0.777778	0.42777
Com_411_neg	(7S,8S)-DiHODE	Fatty Acyls	"143288-65-7"	192300	185400	200600	111600	211900	108200	1.33959	0.421789	0.257504	0.666667	2.41802
Com_464_neg	12(13)-EpOME	Fatty Acyls	"6799-85-5"	165800	199900	363700	144700	212700	116500	1.53914	0.622128	0.248257	0.777778	0.410671
Com_483_pos	Tianshic acid	Fatty Acyls		13553	8862	7565	21360	12370	4930	0.775479	-0.366841	0.813784	0.555556	0.283917
Com_534_pos	Citronellyl acetate	Fatty Acyls	"150-84-5"	281600	104800	131500	228400	247000	362800	0.617872	-0.694621	0.197095	0.777778	2.17973
Com_569_pos	2-Ethylbutyric Acid	Fatty Acyls	"88-09-5"	7599000	6457000	7787000	5640000	5905000	5692000	1.26722	0.341662	0.051108	1	2.62472
Com_594_pos	Oleic Acid	Fatty Acyls	"112-80-1"	2658000	3976000	1663000	2294000	1751000	147400	1.97906	0.984813	0.324213	0.777778	0.871909
Com_604_pos	delta-Tridecalactone	Fatty Acyls	"7370-92-5"	34800	32470	113000	24040	77390	51000	1.18264	0.242012	0.861156	0.444444	0.104546
Com_61_neg	D-2-Hydroxyisocaproate	Fatty Acyls	"20312-37-2"	97670	84010	64910	66310	90020	43400	1.23462	0.304063	0.392215	0.666667	0.831871
Com_62_neg	ethylmalonate	Fatty Acyls	"601-75-2"	9236	10750	16800	10960	39420	10270	0.606529	-0.721351	0.54616	0.666667	1.38093
Com_681_pos	14,15-Dehydrocrepenynic acid	Fatty Acyls	"4154-44-3"	571100	524000	1205000	295100	1022000	431100	1.3157	0.395826	0.498355	0.777778	0.520406
Com_745_pos	Palmitoleic Acid	Fatty Acyls	"373-49-9"	202200	240400	222000	215100	183600	174800	1.15885	0.212693	0.14009	0.888889	1.21701
Com_749_pos	Punicic acid	Fatty Acyls	"544-72-9"	971200	908700	1728000	629200	1138000	581200	1.53632	0.619481	0.215295	0.777778	0.47173
Com_793_pos	Octadecadien-6-ynoic acid	Fatty Acyls		493600	380900	951500	234300	860000	373800	1.24378	0.314737	0.574234	0.777778	0.430609
Com_819_pos	1-Hexadecanol	Fatty Acyls	"36653-82-4"	321400	350200	325900	304400	405700	210600	1.08341	0.115586	0.608401	0.666667	0.15523
Com_829_pos	Sorbic acid	Fatty Acyls	"110-44-1"	214000	174900	201000	140000	127000	141200	1.44512	0.531194	0.0111408	1	1.54937
Com_82_neg	Mevalonic acid	Fatty Acyls	"150-97-0"	30330	30990	67670	61700	42330	47450	0.851532	-0.231868	0.500252	0.666667	1.07571
Com_885_pos	6-Aminocaproic acid	Fatty Acyls	"60-32-2"	3057000	2755000	2859000	2322000	3566000	3382000	0.935383	-0.096371	0.748102	0.666667	0.0950907
Com_8_neg	3-Methyladipic acid	Fatty Acyls	"3058-01-3"	933700	1132000	964700	916600	945700	936200	1.08287	0.114854	0.32868	0.777778	0.116374
Com_907_pos	Linoleic acid	Fatty Acyls	"60-33-3"	154395	29710	85650	63290	145900	467000	0.398934	-1.32578	0.351023	0.666667	1.16214
Com_929_pos	Methyl linolenate	Fatty Acyls	"301-00-8"	26230	26500	135300	43210	124500	398100	0.33232	-1.58935	0.285099	0.777778	2.08329
Com_930_pos	Methyl linoleate	Fatty Acyls	"112-63-0"	205000	242000	1125000	106900	171600	71070	4.49695	2.16895	0.13266	1	0.863198
Com_994_pos	Docosanoic acid	Fatty Acyls	"112-85-6"	9743	16290	13810	21640	5907	19020	0.855606	-0.224982	0.94317	0.666667	0.265991
Com_1104_pos	Eriocitrin	Flavanones	"13463-28-0"	22588	19594	19430	14920	16650	16519	1.28121	0.357504	0.0180805	1	0.410455
Com_124_neg	Hesperidin	Flavanones	"520-26-3"	2508	2107	3784	16955	3362	10985	0.268322	-1.89797	0.128874	0.888889	0.935079
Com_125_neg	Hesperetin	Flavanones	"520-33-2"	69450	112800	28610	17670	33140	2874	3.9278	1.97372	0.143152	0.888889	1.79577
Com_256_neg	Naringenin	Flavanones	"480-41-1"	12790000	22100000	6811000	4122000	4811000	261900	4.53523	2.18118	0.162239	1	0.866736
Com_317_neg	Isohemiphloin	Flavanones	"3682-02-8"	35100	30130	28290	12170	20770	3559	2.56226	1.35742	0.152873	1	0.67605
Com_407_neg	Poncirin	Flavanones	"14941-08-3"	6626	9060	3072	5485	914	2727	2.05545	1.03945	0.243207	0.888889	1.25349
Com_432_neg	Plantagoside	Flavanones	"78708-33-5"	6874	4051	6036	7145	9572	6809	0.720947	-0.472035	0.160956	0.888889	0.729847
Com_4_neg	Eriodictyol	Flavanones	"552-58-9"	38900	46750	11120	26840	18800	4064	1.94693	0.961198	0.36065	0.777778	1.70409
Com_53_neg	Neohesperidin	Flavanones	"13241-33-3"	8030	12610	7155	3746	13040	21964	0.71729	-0.479371	0.831264	0.666667	0.169933
Com_57_neg	Naringin	Flavanones	"10236-47-2"	10150	9985	4902	9327	13011	7403	0.841835	-0.248391	0.538519	0.444444	0.387712
Com_582_pos	Naringenin C-hexoside	Flavanones		324947	4359	1667	155313	10180	3528	1.95818	0.969511	0.89244	0.555556	0.20458
Com_63_neg	Narirutin	Flavanones	"14259-46-2"	10830	10040	6975	7130	18428	15006	0.686446	-0.542782	0.395059	0.777778	0.50915
Com_713_pos	Naringenin O-malonylhexoside	Flavanones		11390	14020	21650	6739	5029	16948	1.63881	0.712647	0.242524	0.777778	1.69399
Com_714_pos	Naringerin	Flavanones	"67604-48-2"	32240000	55070000	17730000	9604000	11380000	624000	4.86116	2.2813	0.151393	1	0.86431
Com_72_neg	Butin	Flavanones	"492-14-8"	29200000	45200000	18400000	10730000	11750000	905500	3.96827	1.98851	0.158411	1	0.807966
Com_75_neg	Sakuranetin	Flavanones	"2957-21-3"	64260	89760	85490	73740	92740	73900	0.996381	-0.00523097	0.952681	0.444444	0.204073
Com_86_neg	Neohesperidin dihydrochalcone	Flavanones	"20702-77-6"	14253	14978	5272	12326	13033	4574	1.15267	0.204985	0.782323	0.777778	0.806259
Com_927_pos	Prunin	Flavanones	"529-55-5"	129800	168200	117700	33690	70150	127872	1.79404	0.84321	0.199626	0.888889	1.12254
Com_105_neg	Acacetin O-acetyl hexoside	Flavones and Flavonols		103700	54050	55440	91710	170400	130200	0.543422	-0.879854	0.0897019	0.888889	1.47288
Com_122_neg	Luteolin	Flavones and Flavonols	"491-70-3"	6770	4114	9306	9186	4207	2479	1.27205	0.347157	0.507882	0.666667	0.403132
Com_13_neg	Isoschaftoside	Flavones and Flavonols	"52012-29-0"	150900	57550	74010	46490	70830	37760	1.82138	0.865034	0.197711	0.888889	0.213553
Com_160_neg	Kaempferol7-O-beta-D-glucopyranoside	Flavones and Flavonols	"16290-07-6"	52680	26770	8177	32600	17600	8854	1.48385	0.569341	0.703386	0.555556	0.103252
Com_240_neg	Quercetin	Flavones and Flavonols	"117-39-5"	1080000	1666000	408500	359600	486500	41370	3.55449	1.82964	0.176723	0.888889	1.04036
Com_242_neg	Quercetin-3'-O-glucoside	Flavones and Flavonols		5723	9343	22987	5605	19502	19017	0.86241	-0.213553	0.777299	0.444444	0.15229
Com_252_neg	3'-Hydroxyflavone	Flavones and Flavonols	"577-85-5"	43810	40620	47160	50690	36860	44650	0.995386	-0.00667232	0.985775	0.555556	0.260117
Com_253_neg	Hyperoside	Flavones and Flavonols	"482-36-0"	74070	78500	50170	29980	21520	5169	3.57762	1.839	0.101489	1	1.39335
Com_265_neg	Isovitexin	Flavones and Flavonols	"29702-25-8"	81780	60310	30500	17430	18450	8200	3.91538	1.96915	0.0267302	1	0.580486
Com_308_neg	Orientin	Flavones and Flavonols	"28608-75-5"	21990	13340	7463	22240	7125	4848	1.25078	0.32283	0.566894	0.666667	0.12024
Com_319_neg	Kaempferol 3-O-robinobioside	Flavones and Flavonols	"17297-56-2"	1976	1262191	1148475	1054304	1738	1089951	1.12425	0.168968	0.970215	0.777778	0.338231
Com_336_neg	Isoorientin	Flavones and Flavonols	"4261-42-1"	34750	9269	6471	29730	9740	6200	1.10554	0.144751	0.946132	0.444444	0.0390773
Com_366_neg	Isorhamnetin	Flavones and Flavonols	"480-19-3"	2849	4675	2829	2761	2658	3224	1.19785	0.260445	0.455714	0.777778	0.216993
Com_379_neg	Rutin	Flavones and Flavonols	"153-18-4"	154907	140581	196307	122406	164188	113028	1.23065	0.299421	0.235816	0.777778	0.367517
Com_381_neg	Vitexin	Flavones and Flavonols	"3681-93-4"	74630	85760	51330	26150	29860	8351	3.28957	1.7179	0.069325	1	0.584119
Com_403_neg	Diosmetin	Flavones and Flavonols	"520-34-3"	3765000	5835000	2301000	2011000	1468000	316800	3.13531	1.64861	0.130543	1	1.60938
Com_413_neg	Chrysin	Flavones and Flavonols	"480-40-0"	2790	19360	21402	18148	23320	18489	0.726387	-0.461189	0.43815	0.444444	1.32375
Com_430_neg	Syringetin	Flavones and Flavonols	"4423-37-4"	11237	11800	1223	1882	15320	10415	0.878444	-0.186977	0.845532	0.444444	0.230081
Com_434_neg	Kaempferol 7-O-rhamnoside	Flavones and Flavonols	"20196-89-8"	6150	3780	1955	7882	6104	3489	0.680114	-0.556151	0.353462	0.666667	0.992205
Com_469_neg	Isoquercitrin	Flavones and Flavonols	"482-35-9"	25510	30880	21100	18970	10590	3972	2.31093	1.20847	0.150393	1	0.775453
Com_508_pos	Schaftoside	Flavones and Flavonols	"51938-32-0"	53470	6867	25140	7691	36250	15480	1.4385	0.524563	0.753223	0.555556	0.0919812
Com_546_pos	Quercetin-3-O-neohesperidoside	Flavones and Flavonols	"117611-67-3"	10397	2921	2164	3090	9480	5937	0.836548	-0.257479	0.610037	0.666667	0.330187
Com_56_neg	Myricitrin	Flavones and Flavonols	"17912-87-7"	20909	2650	35314	39310	61755	25261	0.46604	-1.10147	0.280935	0.888889	1.20342
Com_585_pos	Camelliaside A	Flavones and Flavonols	"135095-52-2"	1930406	1874944	3971	1399792	1903277	1683761	0.763876	-0.388589	0.450364	0.555556	1.32603
Com_672_pos	Isohyperoside	Flavones and Flavonols	"35589-21-0"	36290	14670	15260	45926	31380	11090	0.749129	-0.416714	0.687928	0.555556	0.249303
Com_67_neg	Apigenin	Flavones and Flavonols	"520-36-5"	7467000	13930000	6401000	5810000	3908000	501300	2.72015	1.44368	0.209641	1	0.735094
Com_685_pos	3',4',5'-Tricetin O-rutinoside	Flavones and Flavonols		18238	12279	12046	12153	2942	1897	2.50488	1.32474	0.153588	0.888889	1.20251
Com_734_pos	Syringetin 7-O-hexoside	Flavones and Flavonols		19730	20510	36250	50820	60030	36760	0.51819	-0.948447	0.0548504	1	0.520518
Com_736_pos	Syringetin 5-O-hexoside	Flavones and Flavonols		36690	32070	20170	45850	63140	54930	0.542521	-0.88225	0.0531733	1	0.482059
Com_852_pos	Neodiosmin	Flavones and Flavonols	"38665-01-9"	176000	169900	66660	69930	76860	14000	2.56583	1.35943	0.1796	0.777778	0.791142
Com_870_pos	Kaempferol 3-O-glucoside-2‘-O-rhamnoside	Flavones and Flavonols		3287	178571	214657	2029	3373	201262	1.91865	0.940088	0.492464	0.666667	0.876648
Com_871_pos	Kaempferol-dihexoside-rhamnoside	Flavones and Flavonols		3963	1557281	1345071	1200666	2562	1090877	1.26686	0.34126	0.920177	0.777778	0.377167
Com_1005_pos	Chrysoeriol C-hexosyl-O-rhamnoside	Flavonoids		621610	3859	513511	11330	4813	542412	2.03915	1.02797	0.604114	0.555556	0.837678
Com_1006_pos	C-hexosyl-apigenin O-hexosyl-O-pentoside	Flavonoids		3434	13849	45196	26905	4915	7400	1.59304	0.671782	0.787868	0.555556	0.198742
Com_1007_pos	Chrysoeriol O-malonylhexoside	Flavonoids		30250	31870	29280	12400	10780	7898	2.94099	1.5563	0.0122944	1	1.34051
Com_1013_pos	Rhamnetin	Flavonoids	"90-19-7"	137320	1892	7367	217083	3348	1864	0.65939	-0.600797	0.956026	0.555556	0.127581
Com_1050_pos	Selgin 5-O-hexoside	Flavonoids		392600	303100	246100	208800	243200	269600	1.30516	0.384221	0.195517	0.888889	1.49501
Com_1051_pos	methylQuercetin O-hexoside	Flavonoids		297700	193600	187800	209400	202200	227400	1.06275	0.0878081	0.820196	0.666667	0.250953
Com_1052_pos	methylChrysoeriol 5-O-hexoside	Flavonoids		18010	14430	29070	23290	18310	15510	1.07704	0.107078	0.863503	0.555556	0.0651451
Com_1054_pos	methylNaringenin C-pentoside	Flavonoids		49470	9361	44860	56383	36070	12190	0.990902	-0.0131851	0.937555	0.444444	0.172243
Com_1071_pos	Dracorhodin	Flavonoids	"643-56-1"	3871	3247	4972	5106	15070	1043	0.569772	-0.811542	0.924713	0.666667	0.881724
Com_1084_pos	methylApigenin C-hexoside	Flavonoids		2862	7566	5928	3443	5467	3031	1.36973	0.453896	0.482627	0.666667	0.283865
Com_1085_pos	methylApigenin C-pentoside	Flavonoids		16480	28590	38910	40100	23650	20950	0.991499	-0.0123162	0.9376	0.444444	0.269387
Com_1087_pos	Luteolin C-sinapoylhexoside	Flavonoids		2451	1649	4925	3321	4076	5150	0.719295	-0.475344	0.322853	0.777778	0.352747
Com_1088_pos	Luteolin O-malonylhexoside	Flavonoids		77150	73012	70853	66062	69201	68541	1.08445	0.116962	0.063039	1	0.165598
Com_1090_pos	di-C,C-hexosyl-apigenin derivative	Flavonoids		3245	10210	3907	1382063	4122	6350	0.0124679	-6.32564	0.421961	0.777778	0.74056
Com_1091_pos	di-C,C-pentosyl-apigenin	Flavonoids		38069	33618	36046	10210	36308	36415	1.29904	0.377442	0.435503	0.444444	0.588286
Com_1092_pos	di-C,C-pentosyl-luteolin	Flavonoids		11350	21703	6296	6415	3862	35073	0.867674	-0.204776	0.814789	0.555556	0.322531
Com_167_neg	Spiraeoside	Flavonoids	"20229-56-5"	258400	412500	225800	150700	144300	26140	2.79224	1.48142	0.153611	1	1.54544
Com_169_neg	Saponarin	Flavonoids	"20310-89-8"	4975	10920	4496	2974	3429	2043	2.41428	1.27159	0.080053	1	0.311524
Com_175_neg	Isotrifoliin	Flavonoids	"21637-25-2"	274800	479100	246900	154500	137000	28670	3.12584	1.64424	0.121202	1	1.6315
Com_220_neg	Trifolin	Flavonoids	"23627-87-4"	46880	19360	6984	32980	14080	7121	1.35147	0.43453	0.774819	0.555556	0.0876405
Com_239_neg	Methylophiopogonanone A	Flavonoids	"74805-92-8"	8088	5562	5553	6570	7391	6160	0.954376	-0.0673703	0.691619	0.666667	0.156681
Com_244_neg	Syringic acid O-glucoside	Flavonoids		1880000	1849000	1473000	1435000	1506000	824100	1.38164	0.466378	0.202537	0.888889	0.627292
Com_246_neg	Di-O-methylquercetin	Flavonoids		1633000	1455000	4995000	982200	4711000	2435000	0.994439	-0.00804505	0.978412	0.444444	0.0215087
Com_259_neg	Lonicerin	Flavonoids	"20633-84-5"	5235	1383302	1757	1096282	1271837	1103951	0.400422	-1.32041	0.199414	0.666667	2.00027
Com_267_neg	Kaempferol 3-A-L-Arabinopyranoside	Flavonoids	"99882-10-7"	33944	37240	32545	28989	41946	34861	0.980462	-0.0284658	0.936549	0.555556	0.0458171
Com_278_neg	Pinobanksin	Flavonoids	"548-82-3"	57040	88840	49840	15830	20950	106432	1.36665	0.450639	0.386259	0.666667	0.598547
Com_279_neg	Afzelechin	Flavonoids	"2545-00-8"	268400	235600	226000	232900	283200	232300	0.975414	-0.0359131	0.795704	0.444444	0.0614675
Com_32_neg	Liguiritigenin-7-O-D-apiosyl-4'-O-D-glucoside	Flavonoids	"199796-12-8"	10166	12456	7507	10979	11357	7572	1.00739	0.0106214	0.991331	0.555556	0.427752
Com_335_neg	Vitexin-2-O-rhaMnoside	Flavonoids	"64820-99-1"	34109	33266	31860	35756	39373	36635	0.887898	-0.171535	0.0336386	1	0.224849
Com_347_neg	Heptamethoxyflavone	Flavonoids		339000	385500	250400	133300	100100	18630	3.86819	1.95166	0.112166	1	1.55305
Com_358_neg	3-Hydroxy-glabrol	Flavonoids	"74148-41-7"	14300	10720	10320	10210	14040	8351	1.08402	0.116386	0.641628	0.777778	0.868545
Com_380_neg	Rhoifolin	Flavonoids	"17306-46-6"	132900	168700	117000	78750	89050	9574	2.35999	1.23878	0.23166	1	1.19567
Com_382_neg	Isorhoifolin	Flavonoids	"552-57-8"	143000	203000	148500	82080	100500	21110	2.42771	1.2796	0.155013	1	1.08535
Com_383_neg	Luteolin 7-O-glucoside	Flavonoids	"5373-11-5"	52580	22220	10190	42830	21710	6932	1.18914	0.249915	0.788345	0.666667	0.0986193
Com_38_neg	Acetyl-eriodictyol O-hexoside	Flavonoids		5873	4999	7466	8630	12098	9050	0.615824	-0.699411	0.0367936	1	1.5881
Com_395_neg	Rutin hydrate	Flavonoids	"207671-50-9"	108032	109760	118192	96114	111873	72145	1.19938	0.262286	0.26254	0.777778	0.340318
Com_39_neg	Apigenin O-hexosyl-O-pentoside	Flavonoids		361100	443200	295200	186300	138400	29510	3.10409	1.63417	0.13238	1	2.85851
Com_437_neg	Homoeriodictyol	Flavonoids	"446-71-9"	10210	13221	4127	10190	7875	7060	1.09684	0.133348	0.98907	0.666667	0.216824
Com_448_neg	Tricin 5-O-rutinoside	Flavonoids		54820	39960	32410	10140	27810	1741	3.2045	1.6801	0.17332	1	0.603754
Com_459_neg	Isomucronulatol-7-O-glucoside	Flavonoids	"94367-43-8"	37590	99310	32640	29020	24710	40469	1.79981	0.847842	0.30567	0.777778	0.536395
Com_48_neg	Isorhamnetin-3-O-neohespeidoside	Flavonoids	"55033-90-4"	135812	176009	157461	103108	120903	81111	1.53801	0.621069	0.0420071	1	1.11219
Com_492_pos	C-hexosyl-tricetin O-pentoside	Flavonoids		3355	2881	20170	1948	21645	30271	0.490235	-1.02846	0.591398	0.666667	0.495077
Com_493_pos	C-hexosyl-luteolin O-p-coumaroylhexoside	Flavonoids		17230	5308	9184043	23150	3075	3077	314.196	8.29552	0.357181	0.777778	0.865911
Com_495_pos	Chrysoeriol 7-O-rutinoside	Flavonoids		171300	178500	113900	100100	116800	12650	2.02004	1.01438	0.277577	0.888889	0.706772
Com_496_pos	Chrysoeriol 5-O-hexoside	Flavonoids		562100	800800	467600	222700	154600	28900	4.5064	2.17198	0.0970846	1	0.914278
Com_497_pos	Chrysoeriol C-hexoside	Flavonoids		29540	5915	2623269	15830	20500	16590	50.2404	5.65078	0.501979	0.666667	0.548182
Com_528_pos	Tricin 4'-O-(beta-guaiacylglyceryl) ether O-hexoside derivative	Flavonoids		109612	114363	140563	126452	110058	95508	1.09795	0.134808	0.447481	0.666667	0.20927
Com_529_pos	Tricin 5-O-hexoside	Flavonoids		843800	247200	416000	372200	210400	146100	2.06807	1.04828	0.210842	0.888889	0.29962
Com_530_pos	Tricin 4'-O-(beta-guaiacylglyceryl) ether	Flavonoids		2624949	21560	32380	28880	11320	14660	48.8314	5.60974	0.325501	0.888889	0.801344
Com_531_pos	Tricin 4'-O-(beta-guaiacylglyceryl) ether 5-O-hexoside	Flavonoids		22940	12160	1151844	5139	7799	2014	79.3836	6.31077	0.185	1	0.924232
Com_532_pos	Tricin 4'-O-(syringyl alcohol) ether O-hexoside	Flavonoids		4561	2377090	1701449	3126	1428282	1118863	1.60105	0.679014	0.886062	0.777778	0.246568
Com_533_pos	Tricin 4'-O-(syringyl alcohol) ether	Flavonoids		614057	3361	6546	3250	4242	2314	63.6308	5.99165	0.342818	0.888889	0.856485
Com_538_pos	C-pentosyl-C-hexosyl-apigenin	Flavonoids		9515	5532	9297	968811	14010	5518	0.0246312	-5.34337	0.40234	0.666667	0.712394
Com_539_pos	C-pentosyl-luteolin O-p-coumaroylhexoside	Flavonoids		21764	27445	37773	28426	30316	22469	1.07106	0.0990417	0.798757	0.555556	0.200153
Com_551_pos	3,7-Di-O-methylquercetin	Flavonoids	"2068-02-2"	606200	722400	336900	324300	338800	103300	2.17315	1.11979	0.147814	0.888889	0.639813
Com_588_pos	Narcissoside	Flavonoids	"604-80-8"	4163	14810	12090	11480	3276	33938	0.637923	-0.648547	0.832431	0.555556	0.232587
Com_589_pos	Apigenin C-pentoside	Flavonoids		25786	6760	29479	24761	22370	9736	1.0907	0.125258	0.978514	0.666667	0.112179
Com_58_neg	Glucosylvitexin	Flavonoids	"76135-82-5"	32670	13070	8892	14810	20440	9241	1.22793	0.296233	0.834248	0.555556	0.0513473
Com_616_pos	7,8-Dihydroxyflavone	Flavonoids	"38183-03-8"	3663	2917	4503	2294	20134	4546	0.410877	-1.28322	0.525769	0.666667	0.432998
Com_639_pos	Syringetin 3-O-hexoside	Flavonoids		41390	37730	21360	68590	86790	44600	0.50245	-0.992947	0.071965	1	0.566993
Com_640_pos	Luteolin O-sinapoylhexoside	Flavonoids		79364	103602	112333	8186	106257	70231	1.59903	0.677196	0.372498	0.777778	1.11863
Com_641_pos	Chrysoeriol O-sinapoylhexoside	Flavonoids		29490	26270	5062	3643	2868	14183	2.93911	1.55538	0.223404	0.888889	1.00783
Com_642_pos	C-hexosyl-luteolin O-hexosyl-O-pentoside	Flavonoids		17066	21052	22042	19194	21695	1973	1.40357	0.489105	0.43504	0.666667	1.29387
Com_643_pos	Chrysoeriol 6-C-hexoside 8-C-hexoside-O-hexoside	Flavonoids		7918	7920	5079	4329	7585	7173	1.09588	0.132086	0.68739	0.777778	0.20678
Com_649_pos	O-methylnaringenin C-pentoside	Flavonoids		35510	13750	31370	30670	26030	23680	1.00311	0.00448014	0.838415	0.666667	0.0739851
Com_64_neg	Engeletin	Flavonoids	"572-31-6"	13060	16580	13930	7557	27685	25272	0.719999	-0.473934	0.700351	0.666667	0.268897
Com_686_pos	Tricin 4'-O-(beta-guaiacylglyceryl) ether-O-rutinoside	Flavonoids		6273	3221	2711	3789	1698	3808	1.31307	0.392946	0.509575	0.444444	0.1613
Com_688_pos	Apigenin-6,8-di-C-glycoside	Flavonoids	"23666-13-9"	5788	2948	26806	12918	23676	1971	0.921613	-0.117767	0.930714	0.444444	0.352312
Com_68_neg	Apigenin 5-O-glucoside	Flavonoids	"28757-27-9"	2627000	3740000	2719000	1771000	1800000	204300	2.4067	1.26705	0.226789	1	2.30941
Com_696_pos	C-hexosyl-chrysoeriol O-rutinoside	Flavonoids		6994	8376	12475	9968	1973	3910	1.75667	0.812844	0.246465	0.777778	1.13044
Com_697_pos	C-hexosyl-apigenin C-pentoside	Flavonoids		9594	1074335	3418	3914	10590	2133	65.3572	6.03027	0.377407	0.666667	0.758562
Com_725_pos	5,7-Dihydroxy-3',4',5'-trimethoxyflavone	Flavonoids	"18103-42-9"	171200	92170	142700	94500	148300	89500	1.222	0.289242	0.46907	0.666667	0.951427
Com_733_pos	Chrysoeriol O-hexosyl-O-pentoside	Flavonoids		66280	93540	67070	37790	16390	2919	3.97362	1.99046	0.13514	1	1.40508
Com_737_pos	Selgin O-hexosyl-O-hexoside	Flavonoids		62090	46590	69070	72230	64250	43650	0.986787	-0.0191889	0.982197	0.555556	0.125509
Com_742_pos	Luteolin C-hexoside derivative	Flavonoids		14895953	16043059	16557287	9727	6853	5658	2135.82	11.0606	0.000268845	1	2.81651
Com_743_pos	C-pentosyl-chrysoeriol O-hexoside	Flavonoids		2407956	2424890	2422623	2738	2339878	1836866	1.73597	0.795745	0.396929	1	1.52429
Com_744_pos	C-hexosyl-chrysoeriol O-hexoside	Flavonoids		24370	10680	25300	22480	23540	7117	1.13574	0.183637	0.720755	0.777778	0.455873
Com_868_pos	Tricin O-sinapoylpentoside	Flavonoids		21330	190671	200109	208352	2315	1283	1.94437	0.959306	0.274568	0.666667	1.33107
Com_869_pos	Tricin O-malonylhexoside	Flavonoids		29350	25500	23490	8240	14320	2282	3.15353	1.65697	0.122672	1	0.643378
Com_872_pos	C-hexosyl-luteolin O-hexoside	Flavonoids		22790	2713	30838573	9687	5205	6172	1465.25	10.5169	0.411797	0.666667	0.88221
Com_873_pos	C-hexosyl-luteolin O-feruloylhexoside	Flavonoids		9107	3999	1762	13870	921696	741406	0.00886598	-6.8175	0.0877375	1	1.36746
Com_874_pos	C-hexosyl-apigenin O-p-coumaroylhexoside	Flavonoids		3206	2420	3974	9303	7162	12600	0.330294	-1.59818	0.00746104	1	0.369794
Com_875_pos	C-hexosyl-chrysoeriol O-feruloylhexoside	Flavonoids		5993	2471	3940	2137	1626277	1414714	0.00407607	-7.93861	0.225035	0.666667	1.41358
Com_876_pos	C-hexosyl-chrysoeriol O-caffeoylhexoside	Flavonoids		570141	2651	460481	321880	4325	354744	1.5174	0.601603	0.962463	0.666667	0.391776
Com_878_pos	C-hexosyl-apigenin O-caffeoylhexoside	Flavonoids		215704	198471	202856	2465	189802	151910	1.79277	0.842192	0.374338	1	1.38087
Com_902_pos	Tricin 4'-O-(beta-guaiacylglyceryl) ether 5-O-hexosyl-O-hexoside	Flavonoids		284270	253891	275980	218479	311495	250455	1.0432	0.0610113	0.672461	0.666667	0.254714
Com_914_pos	Limocitrin O-hexoside	Flavonoids		31240	33470	31240	80460	76050	36700	0.49661	-1.00982	0.124967	1	0.525034
Com_923_pos	Apigenin O-malonylhexoside	Flavonoids		125700	184200	115700	57750	37850	12280	3.94512	1.98007	0.068957	1	3.38857
Com_936_pos	Irisolidone 7-O-beta-d-glucoside	Flavonoids	"6009-88-7"	4816	9075	17130	7001	11870	10270	1.06451	0.0901948	0.920379	0.555556	0.0539151
Com_937_pos	Isorhamnetin rutinose or hexose-deoxyhexose	Flavonoids		8068	3907	3411	8309	2142	2955	1.1477	0.198739	0.654981	0.666667	0.230272
Com_944_pos	Homoplantaginin	Flavonoids	"17680-84-1"	653300	699200	547000	243800	237900	34060	3.68291	1.88085	0.130081	1	0.842304
Com_957_pos	8-C-hexosyl chrysoeriol O-hexoside	Flavonoids		14520	11390	8523	18270	25650	10960	0.627423	-0.672489	0.226138	0.777778	0.762515
Com_958_pos	Luteolin C-hexosyl-O-rhamnoside O-hexoside	Flavonoids		7312	5313169	2216	10310	5372175	4723930	0.526665	-0.925042	0.44906	0.777778	1.03774
Com_959_pos	Chrysoeriol 8-C-hexoside	Flavonoids		26000	10090	14590	4267	12380	3532	2.51152	1.32856	0.11052	0.888889	0.326987
Com_960_pos	Tricin 4'-O-beta-guaiacylglycerol	Flavonoids		15290	12380	12530	6998	14850	8304	1.33324	0.414942	0.274053	0.777778	0.122053
Com_965_pos	4'-O-Glucosylvitexin	Flavonoids	"38950-94-6"	2586582	11190	14000	2042350	2922265	11050	0.524909	-0.92986	0.539335	0.555556	0.871804
Com_967_pos	Resokaempferol 7-O-hexoside	Flavonoids		624000	821500	449000	270200	211700	38050	3.64362	1.86537	0.118958	1	1.29747
Com_968_pos	Chrysoeriol 7-O-hexoside	Flavonoids		663600	665000	513200	260200	279900	55010	3.09489	1.62989	0.123225	1	0.72815
Com_969_pos	methylLuteolin C-hexoside	Flavonoids		5545	4873	12190	3003	5650	3340	1.8851	0.914641	0.175442	0.777778	0.539735
Com_970_pos	Tricin 4'-O-(syringyl alcohol)ether derivative	Flavonoids		42020	48980	59050	72310	110800	78930	0.572623	-0.804344	0.0313029	1	1.00122
Com_971_pos	Tricin 4'-O-(β-guaiacylglyceryl) ether O-hexoside	Flavonoids		17940	4131	3883	5789	13730	6825	0.985196	-0.0215175	0.733352	0.666667	0.0729849
Com_997_pos	Eriodictyol C-hexoside	Flavonoids		415223	4747	361411	359579	443036	3684	0.969096	-0.0452888	0.977418	0.555556	0.437702
Com_998_pos	Troxerutin	Flavonoids	"7085-55-4"	1958	187638	159908	119845	165288	150365	0.802539	-0.317357	0.47381	0.555556	1.22013
Com_999_pos	Kaempferol-3-O-rutinoside	Flavonoids	"17650-84-9"	757513	6311	8019	612322	694180	648538	0.394797	-1.34082	0.197674	0.666667	1.76564
Com_99_neg	Tricin O-saccharic acid	Flavonoids		53640	28250	38740	22130	50130	22210	1.27691	0.352661	0.434902	0.777778	1.11473
Com_10_neg	(E)-3-(4-Hydroxyphenyl)Propenoic Acid (2S)-3-(beta-D-Glucopyranosyloxy)-2-Hydroxypropyl Ester	Glycerolipids	"114420-66-5"	4001	3889	2787	2691	3339	2795	1.20986	0.274838	0.26181	0.777778	0.732701
Com_775_pos	2-alpha-Linolenoyl-glycerol	Glycerolipids	"55268-58-1"	329841	141799	147704	95220	99657	102400	2.08339	1.05893	0.139625	1	0.674954
Com_836_pos	MAG (18:3)	Glycerolipids		51980	37950	167400	55180	44780	388200	0.527143	-0.923734	0.691284	0.666667	0.331069
Com_1038_pos	sn-Glycero-3-phosphocholine	Glycerophospholipids	"28319-77-9"	10590000	13990000	6763000	6776000	5043000	6000000	1.75897	0.814727	0.115519	0.888889	1.52549
Com_1095_pos	(-)-Norepinephrine N-hexoside	Glycosides		1279000	1202000	1106000	1073000	923900	1427000	1.04764	0.0671372	0.68559	0.666667	0.133109
Com_405_neg	Salidroside	Glycosides	"10338-51-9"	992100	895200	846700	932100	886800	790800	1.04763	0.0671293	0.525708	0.666667	0.283585
Com_472_neg	Astragalus polyphenols	Glycosides	"82373-94-2"	13807	6619	12464	9885	9379	2252	1.52863	0.612239	0.372558	0.777778	0.869593
Com_693_pos	Picramnioside F	Glycosides		11911	8018	20501	10320	15672	15920	0.96464	-0.0519372	0.785423	0.555556	0.112442
Com_1075_pos	Koumine	Indoles and derivatives	"1358-76-5"	6763	6190	6458	9529	6178	7917	0.821664	-0.283379	0.283215	0.666667	0.873884
Com_1109_pos	5-Methoxyindoleacetic acid	Indoles and derivatives	"3471-31-6"	41770	51060	35930	40710	42450	43060	1.02012	0.028744	0.932685	0.555556	0.0093218
Com_1110_pos	Indole	Indoles and derivatives	"120-72-9"	859800	637800	737800	569000	620500	520800	1.30702	0.386284	0.0725436	1	1.61622
Com_119_neg	Indole-2-carboxylic acid	Indoles and derivatives	"1477-50-5"	47240	58220	51610	26001	48580	34590	1.43875	0.524818	0.151788	0.888889	0.739755
Com_315_neg	Indole-5-carboxylic acid	Indoles and derivatives	"1670-81-1"	1500000	1430000	1585000	1469000	1799000	1431000	0.960843	-0.0576278	0.684385	0.444444	0.123461
Com_498_pos	Serotonin	Indoles and derivatives	"50-67-9"	117100000	82590000	48740000	78220000	77850000	24900000	1.37277	0.457089	0.461852	0.777778	0.278132
Com_555_pos	Tryptophol	Indoles and derivatives	"526-55-6"	40200	109800	115400	52640	56250	48920	1.68177	0.74998	0.346483	0.666667	0.857872
Com_592_pos	8-Chlro-1-tetrahydronorharmanone	Indoles and derivatives	"5565-76-4"	1583000	154500	165100	115600	154400	101500	5.1214	2.35654	0.307799	1	1.23156
Com_607_pos	Dl-Indole-3-lactic acid	Indoles and derivatives	"832-97-3"	28640000	23000000	24590000	21670000	24670000	20270000	1.14442	0.19462	0.198582	0.777778	0.912081
Com_615_pos	5-Methoxytryptamine	Indoles and derivatives	"608-07-1"	57840	36850	21270	28060	28420	21490	1.48724	0.572636	0.380814	0.666667	1.20715
Com_655_pos	5-Methoxy-N,N-dimethyltryptamine	Indoles and derivatives	"1019-45-0"	76720	43720	66940	55130	92430	53530	0.931822	-0.101874	0.804465	0.444444	0.165757
Com_821_pos	Indole-3-acetamide	Indoles and derivatives	"879-37-8"	140200	178600	105800	111400	193100	101000	1.0471	0.0664025	0.807086	0.555556	0.63665
Com_822_pos	Indole-3-Carboxaldehyde	Indoles and derivatives	"487-89-8"	51890	23090	47050	31770	31760	22930	1.4114	0.497131	0.370615	0.777778	1.53846
Com_919_pos	5-methoxyindole-3-carbaldehyde	Indoles and derivatives	"10601-19-1"	35530	57090	97780	67490	51240	57570	1.07998	0.111001	0.997021	0.555556	0.0148331
Com_939_pos	Tryptamine	Indoles and derivatives	"61-54-1"	1347000	2268000	1881000	1155000	1685000	298200	1.75132	0.808445	0.280642	0.888889	0.694949
Com_987_pos	5-Hydroxyindole-3-acetic acid	Indoles and derivatives	"54-16-0"	22150	9418	21234	16032	24565	4277	1.17667	0.234713	0.625389	0.555556	0.484424
Com_811_pos	7-O-Ethylmorroniside	Iridoid derivatives	"945721-10-8"	112864	92078	85437	130105	126791	6704	1.10159	0.139587	0.554011	0.666667	1.00586
Com_1065_pos	Sophoricoside	Isoflavonoids	"152-95-4"	931400	1309000	824900	440800	287800	44380	3.96556	1.98753	0.128955	1	1.3888
Com_183_neg	Genistein	Isoflavonoids	"446-72-0"	36670	45370	21440	25430	12940	6886	2.28655	1.19317	0.120068	0.888889	1.5061
Com_337_neg	Glycitin	Isoflavonoids	"40246-10-4"	6981	7247	5351	12490	14110	12150	0.505265	-0.984889	0.00835662	1	0.93597
Com_338_neg	Genistin	Isoflavonoids	"529-59-9"	640700	860800	596100	389800	362100	49300	2.61807	1.38851	0.195457	1	2.42002
Com_636_pos	6”-O-xylosyl-glycitin	Isoflavonoids	"231288-18-9"	3947	11363	12402	7154	9768	9616	1.04424	0.0624512	0.882238	0.666667	0.18401
Com_69_neg	Tectoridin	Isoflavonoids	"611-40-5"	113700	126300	87200	38270	36610	4721	4.1105	2.03931	0.123557	1	0.914491
Com_708_pos	4',7-Dimethoxyisoflavone	Isoflavonoids	"1157-39-7"	316500	444700	169700	241200	227300	18890	1.90997	0.93355	0.339487	0.777778	0.879673
Com_845_pos	Pratensein-7-O-glucoside	Isoflavonoids	"36191-03-4"	440200	715500	439300	210500	150000	38170	4.0008	2.00029	0.082794	1	0.813102
Com_918_pos	Isoquinoline	Isoquinolines and derivatives	"119-65-3"	114000	99470	54450	130900	60490	19040	1.2732	0.348462	0.500527	0.555556	0.860049
Com_514_pos	PolygalaxanthoneⅥ	Ketones		21060	2770195	14270	10820	13460	2783746	0.999109	-0.00128553	0.927722	0.666667	0.35426
Com_813_pos	Gallacetophenone	Ketones	"528-21-2"	278100	232100	238900	175700	271200	177300	1.2001	0.26315	0.295654	0.777778	0.489659
Com_851_pos	Paeonol	Ketones	"552-41-0"	608900	363700	413300	301200	477400	426100	1.15041	0.202149	0.555208	0.444444	0.331471
Com_921_pos	Apo-13-zeaxanthinone	Ketones		118100	104000	425200	81540	458700	207000	0.866254	-0.207137	0.854741	0.555556	0.140819
Com_444_neg	D-Erythronolactone	Lactones	"15667-21-7"	26410	25650	26620	20150	21660	24820	1.18085	0.239825	0.104139	1	0.524226
Com_901_pos	delta-Hexanolactone	Lactones	"823-22-3"	163200	133400	264000	145000	104800	214000	1.20871	0.273469	0.54729	0.666667	0.909192
Com_1096_pos	(+)-epipinoresinol-4-O-beta-D-glucoside	Lignans	"74983-66-7"	47250	34140	58750	33250	58520	19630	1.25799	0.33112	0.454634	0.777778	1.06478
Com_23_neg	Lirioresinol A	Lignans	"21453-71-4"	119100	161300	69400	60730	50580	15650	2.7552	1.46216	0.103625	1	0.822084
Com_408_neg	Lariciresinol-4'-O-glucoside	Lignans	"143663-00-7"	17220	16530	18170	19660	31800	24080	0.687318	-0.54095	0.120113	1	1.25308
Com_562_pos	(+)-Anwulignan	Lignans	"107534-93-0"	390600	9430	212894	18390	17100	249161	2.15325	1.10651	0.626653	0.555556	0.747623
Com_800_pos	4-Demethylepipodophyllotoxin	Lignans	"6559-91-7"	22400	17220	16220	14940	7412	7033	1.90029	0.926219	0.0879673	1	2.89666
Com_860_pos	Fangchinoline	Lignans	"33889-68-8"	4167	3737	3941	11045	2635	10581	0.488232	-1.03436	0.371618	0.666667	0.581933
Com_861_pos	(+)-Fangchinoline	Lignans	"436-77-1"	30998	27849	32962	2858	26582	16647	1.99208	0.994276	0.265605	1	1.20876
Com_985_pos	Enterodiol	Lignans	"80226-00-2"	15190	10640	22940	13040	12430	29520	0.886889	-0.173175	0.824458	0.444444	0.825049
Com_1008_pos	dCMP	Nucleotide And Its Derivates	"1032-65-1"	32220	31520	24010	20510	37330	26210	1.04402	0.0621513	0.763776	0.555556	0.260826
Com_1009_pos	8-Hydroxy-2-Deoxyguanosine	Nucleotide And Its Derivates	"88847-89-6"	50420	55230	64300	56760	77670	60260	0.872926	-0.196068	0.337756	0.777778	0.895243
Com_1011_pos	1-Methylguanosine	Nucleotide And Its Derivates	"2140-65-0"	251300	292600	227000	190600	218900	169700	1.33097	0.412482	0.0517136	1	1.81552
Com_1012_pos	dAMP	Nucleotide And Its Derivates	"653-63-4"	1369000	1148000	716200	1029000	1039000	784000	1.13366	0.180989	0.679087	0.666667	0.264752
Com_1030_pos	Adenosine	Nucleotide And Its Derivates	"58-61-7"	23650000	25190000	57820000	14380000	48080000	16620000	1.34876	0.431634	0.488905	0.777778	1.12643
Com_1042_pos	Adenosine5-phosphosulfate	Nucleotide And Its Derivates	"102029-95-8"	94010	188300	54670	153600	45350	42700	1.3945	0.479744	0.514654	0.777778	0.637075
Com_1047_pos	8-Hydroxyguanosine	Nucleotide And Its Derivates	"3868-31-3"	5551	4535	4726	4269	8962	5385	0.79566	-0.329777	0.495418	0.555556	0.345017
Com_1107_pos	2-(Dimethylamino)Guanosine	Nucleotide And Its Derivates	"2140-67-2"	13110	44500	46550	11700	32070	15170	1.76722	0.821482	0.372765	0.777778	1.7743
Com_131_neg	dADP	Nucleotide And Its Derivates	"2793-06-8"	53800	51050	50860	61660	62800	62270	0.833878	-0.262092	0.00622475	1	2.45147
Com_138_neg	Uridine 5'-Diphospho-N-Acetylgalactosamine	Nucleotide And Its Derivates	"7277-98-7"	221900	285000	171500	214200	203000	165800	1.16364	0.21864	0.471578	0.777778	0.765879
Com_139_neg	UDP-galactose	Nucleotide And Its Derivates	"2956-16-3"	11040000	15920000	8710000	10680000	9161000	7588000	1.30045	0.379009	0.313135	0.777778	0.715861
Com_140_neg	UDP-D-glucuronate	Nucleotide And Its Derivates	"2616-64-0"	136500	235700	133500	228100	166400	139200	0.947536	-0.0777472	0.784731	0.666667	0.374548
Com_155_neg	Guanosine 5'-diphosphate	Nucleotide And Its Derivates	"146-91-8"	18860	30060	16510	17030	24100	17700	1.11219	0.1534	0.71512	0.555556	0.265962
Com_157_neg	dGDP	Nucleotide And Its Derivates	"3493-09-2"	245000	334900	192900	222800	150900	125500	1.54808	0.630477	0.131372	0.888889	0.773807
Com_165_neg	deoxyribose-phosphate	Nucleotide And Its Derivates		97310	153400	115300	90640	122000	54410	1.37057	0.454773	0.282118	0.777778	0.787978
Com_177_neg	Cytidylic acid	Nucleotide And Its Derivates	"63-37-6"	45740	40820	67920	28360	55610	38490	1.26147	0.335109	0.381506	0.777778	0.740486
Com_18_neg	UDP-D-xylose	Nucleotide And Its Derivates	"3616-06-6"	1729000	1806000	1580000	1664000	2158000	2005000	0.87781	-0.188019	0.243437	0.777778	0.884442
Com_212_neg	Cytosine	Nucleotide And Its Derivates	"71-30-7"	10660	6757	12660	8218	19890	11010	0.768879	-0.379172	0.522125	0.666667	1.34896
Com_214_neg	CDP	Nucleotide And Its Derivates	"63-38-7"	122800	170700	29060	121500	40900	62240	1.4359	0.521953	0.741873	0.666667	0.65531
Com_215_neg	Thymidine 5'-diphosphate	Nucleotide And Its Derivates		29560	18200	32120	21500	26950	15210	1.25479	0.327447	0.408136	0.777778	0.390365
Com_222_neg	Uridine 5'-monophosphate	Nucleotide And Its Derivates	"58-97-9"	5489000	5006000	9200000	5112000	7680000	9460000	0.885089	-0.176106	0.649945	0.666667	0.476701
Com_266_neg	2'-Deoxyguanosine	Nucleotide And Its Derivates	"961-07-9"	9911	13100	12300	10090	7155	5561	1.54832	0.630704	0.0991667	0.888889	2.06397
Com_26_neg	dATP	Nucleotide And Its Derivates	"1927-31-7"	2661	3050	4595	5315	7948	3022	0.632852	-0.660059	0.29038	0.777778	0.638444
Com_27_neg	2-deoxyglucose-6-phosphate	Nucleotide And Its Derivates	"3573-50-0"	77680	90540	63590	69910	77940	53220	1.15288	0.205245	0.398566	0.666667	0.311175
Com_285_neg	Flavin Adenine Dinucleotide	Nucleotide And Its Derivates	"146-14-5"	19470	11650	26570	11780	6562	7503	2.23215	1.15844	0.064462	0.888889	1.39163
Com_292_neg	2-Deoxyribose 5'-phosphate	Nucleotide And Its Derivates		72730	127100	100900	92860	137500	44770	1.09305	0.128355	0.687055	0.555556	0.761255
Com_297_neg	Orotidine	Nucleotide And Its Derivates	"314-50-1"	61900	36660	33140	33260	23810	34220	1.44266	0.528727	0.221644	0.777778	0.631561
Com_300_neg	Vidarabine	Nucleotide And Its Derivates	"5536-17-4"	109000	111200	271100	64040	223400	72870	1.36355	0.447366	0.487737	0.777778	1.1943
Com_311_neg	Cyclic AMP	Nucleotide And Its Derivates	"60-92-4"	4019000	2002000	2262000	2466000	6355000	4478000	0.622829	-0.683092	0.271987	0.888889	0.331976
Com_312_neg	Pseudouridine	Nucleotide And Its Derivates	"1445-07-4"	75610	87080	196000	43430	97010	24770	2.17112	1.11844	0.171215	0.777778	2.20483
Com_316_neg	Deoxycytidine	Nucleotide And Its Derivates	"951-77-9"	12630	12770	10870	10980	19800	14770	0.796268	-0.328674	0.35858	0.777778	0.681424
Com_31_neg	ADP-ribose	Nucleotide And Its Derivates	"20762-30-5"	125400	313800	69980	221100	174500	59820	1.11804	0.160978	0.925819	0.444444	0.678991
Com_322_neg	UDP-D-glucose	Nucleotide And Its Derivates	"133-89-1"	4200000	6731000	3295000	4028000	3767000	3067000	1.3097	0.38924	0.390269	0.777778	0.688586
Com_343_neg	GMP	Nucleotide And Its Derivates	"85-32-5"	589200	597900	875300	518600	597900	780700	1.08708	0.120452	0.671528	0.611111	0.377686
Com_348_neg	GDP-alpha-D-glucose	Nucleotide And Its Derivates	"5750-57-2"	11060	11560	10040	9756	4625	9312	1.37847	0.463064	0.261198	1	1.71558
Com_356_neg	2,6-Dihydroxypurine	Nucleotide And Its Derivates	"69-89-6"	225300	683700	686000	166800	355600	151900	2.36542	1.24209	0.1545	0.888889	2.04857
Com_385_neg	UDP	Nucleotide And Its Derivates	"58-98-0"	372700	323700	353100	396800	617600	332100	0.779428	-0.359512	0.362555	0.777778	0.501783
Com_421_neg	Guanosine 5'-triphosphate	Nucleotide And Its Derivates	"86-01-1"	21010	6317	9243	11340	18150	10530	0.913793	-0.130061	0.663973	0.666667	0.686522
Com_426_neg	dUMP	Nucleotide And Its Derivates	"964-26-1"	91830	86140	87740	64710	111200	75160	1.05831	0.0817629	0.658637	0.666667	0.254393
Com_482_pos	Threonyl carbamoyl adenosine	Nucleotide And Its Derivates		11910	21560	8990	17860	13200	11290	1.0026	0.0037424	0.880713	0.555556	0.226032
Com_501_pos	S-Methyl-5'-thioadenosine	Nucleotide And Its Derivates		27220	53350	40310	41070	37710	24090	1.17508	0.232753	0.589632	0.666667	0.292644
Com_504_pos	S-Adenosyl-methionine	Nucleotide And Its Derivates	"17176-17-9"	264000	225600	391800	186500	281000	219400	1.28316	0.359697	0.315243	0.777778	0.473735
Com_517_pos	Adenosine 5'-Diphosphate	Nucleotide And Its Derivates	"58-64-0"	1380000	1882000	1202000	1121000	804700	992600	1.52966	0.613209	0.0699671	1	0.757447
Com_520_pos	Allopurinol	Nucleotide And Its Derivates	"315-30-0"	45440	93210	181000	31200	80680	30580	2.24379	1.16594	0.211847	0.888889	2.09575
Com_537_pos	N-(9H-Purin-6-ylcarbamoyl)threonine	Nucleotide And Its Derivates		21050	41240	70190	47030	122700	341900	0.258937	-1.94933	0.173807	0.888889	1.58245
Com_567_pos	Deoxyadenosine	Nucleotide And Its Derivates	"958-09-8"	30030	43440	35050	17180	77040	37060	0.82663	-0.274686	0.962453	0.555556	0.208793
Com_572_pos	5-Methyluridine	Nucleotide And Its Derivates	"1463-10-1"	29670	61500	36950	30600	50210	44870	1.01941	0.0277406	0.979001	0.555556	0.0413178
Com_574_pos	Guanosine 3',5'-Cyclic Monophosphate	Nucleotide And Its Derivates	"7665-99-8"	9661	8137	14532	13358	10750	4728	1.12117	0.165002	0.662057	0.444444	0.306848
Com_586_pos	5'-Deoxy-5'-(Methylthio)Adenosine	Nucleotide And Its Derivates	"2457-80-9"	34530	36500	44310	12460	33700	21300	1.70975	0.773789	0.160746	1	0.541068
Com_590_pos	Adenosine O-ribose	Nucleotide And Its Derivates		549800	1712000	274300	632500	210200	92000	2.71328	1.44004	0.25865	0.777778	0.828578
Com_628_pos	beta-Nicotinamide adenine dinucleotide phosphate	Nucleotide And Its Derivates	"53-59-8"	13300	60790	4783	24740	13800	17280	1.41299	0.498749	0.868289	0.666667	0.128778
Com_662_pos	5-Methylcytosine	Nucleotide And Its Derivates	"554-01-8"	64830	33780	33180	41620	46650	44720	0.990977	-0.0130769	0.813924	0.666667	0.196526
Com_667_pos	beta-Nicotinamide Mononucleotide	Nucleotide And Its Derivates	"1094-61-7"	7396000	5070000	9074000	4881000	6949000	5715000	1.2277	0.295958	0.409684	0.777778	0.501029
Com_673_pos	2'-Deoxyinosine 5'-phosphate	Nucleotide And Its Derivates	"3393-18-8"	129400	85620	37650	91510	89880	76670	0.979113	-0.0304522	0.742104	0.555556	0.27447
Com_675_pos	5-Aminoimidazole ribonucleotide	Nucleotide And Its Derivates	"25635-88-5"	448100	398100	415100	451800	367600	814100	0.772146	-0.373055	0.489064	0.666667	0.943427
Com_738_pos	2-Methyladenosine	Nucleotide And Its Derivates	"16526-56-0"	371700	446600	535500	351100	438700	831200	0.835163	-0.259869	0.695942	0.555556	0.399209
Com_741_pos	2'-Deoxycytidine	Nucleotide And Its Derivates	"207121-53-7"	46270	49890	60170	40280	75870	86820	0.770212	-0.376672	0.463745	0.666667	0.71841
Com_799_pos	Uridine	Nucleotide And Its Derivates	"58-96-8"	131900	162200	389900	60240	477700	108800	1.05761	0.0808105	0.67173	0.666667	0.766871
Com_801_pos	Cytidine	Nucleotide And Its Derivates	"65-46-3"	294900	334000	956800	316000	432800	172900	1.72041	0.782751	0.378524	0.666667	1.49191
Com_815_pos	N6-(2-Hydroxyethyl)adenosine	Nucleotide And Its Derivates	"4338-48-1"	19010	32670	33240	16930	24090	14150	1.53924	0.62222	0.154503	0.888889	2.0857
Com_820_pos	Hypoxanthine-9-beta-D-Arabinofuranoside	Nucleotide And Its Derivates	"7013-16-3"	1639000	1746000	3947000	984800	3319000	1115000	1.35307	0.436233	0.478572	0.777778	1.15043
Com_823_pos	dUDP	Nucleotide And Its Derivates	"4208-67-7"	164200	248600	284500	203900	181900	81170	1.49324	0.57845	0.265603	0.777778	0.785525
Com_858_pos	alpha-Nicotinamide adenine dinucleotide	Nucleotide And Its Derivates	"7298-93-3"	46970	274400	27030	120500	65880	38210	1.55127	0.633451	0.956352	0.555556	0.17188
Com_890_pos	GDP-L-fucose	Nucleotide And Its Derivates	"15839-70-0"	5893	4953	15630	5002	8411	6341	1.34029	0.42254	0.679512	0.555556	0.851876
Com_910_pos	Xanthurenic acid O-hexoside	Nucleotide And Its Derivates		146800	131200	130600	140500	137400	164700	0.923181	-0.115314	0.327406	0.777778	0.0799102
Com_917_pos	Nicotinic acid adenine dinucleotide	Nucleotide and its derivates		62320	160700	40810	135000	54790	19350	1.2615	0.33514	0.642419	0.666667	0.456337
Com_934_pos	Inosine-5'-monophosphate	Nucleotide And Its Derivates	"21214-07-3"	4270000	3325000	5052000	3168000	3715000	4910000	1.07242	0.100864	0.704183	0.666667	0.374282
Com_95_neg	Inosine diphosphate	Nucleotide And Its Derivates	"86-04-4"	30170	47180	26950	33680	28440	30600	1.12489	0.169787	0.657808	0.555556	0.239577
Com_961_pos	Nebularine	Nucleotide And Its Derivates	"550-33-4"	5558	7471	5572	6880	11360	5697	0.777082	-0.363862	0.412412	0.777778	1.3624
Com_962_pos	thiamine phosphate	Nucleotide And Its Derivates	"532-40-1"	51620	38220	76910	25610	41750	18150	1.95006	0.963522	0.0974629	0.888889	1.62933
Com_972_pos	2'-O-methyladenosine	Nucleotide And Its Derivates	"2140-79-6"	40330	76540	85620	28300	55000	23810	1.89049	0.918757	0.132346	0.888889	1.47947
Com_977_pos	N6-Succinyl Adenosine	Nucleotide And Its Derivates	"4542-23-8"	515400	581700	412900	317300	412600	239000	1.55847	0.640129	0.081592	1	2.64594
Com_982_pos	Guanosine monophosphate	Nucleotide And Its Derivates		3132000	2284000	3367000	1621000	2708000	2904000	1.2143	0.28012	0.396159	0.777778	0.638271
Com_992_pos	5-Methylcytidine	Nucleotide And Its Derivates	"2140-61-6"	31860	47380	65560	38380	34660	40660	1.27353	0.348829	0.43784	0.666667	0.534524
Com_1023_pos	trans-Aconitic acid	Organic Acid And Its Derivatives	"4023-65-8"	1917000	1942000	1981000	1435000	1653000	1751000	1.20686	0.271259	0.0800665	1	2.8886
Com_103_neg	Phosphoenolpyruvate	Organic Acid And Its Derivatives	"138-08-9"	1006000	967300	698200	731800	1015000	682300	1.09979	0.137228	0.593117	0.555556	0.101531
Com_1041_pos	D-Myo-inositol 4-monophosohate	Organic Acid And Its Derivatives	"46495-39-0"	673100	835000	880500	892900	1380000	754600	0.788968	-0.341962	0.370668	0.777778	1.22015
Com_1097_pos	1,3-Dimethyluric Acid	Organic Acid And Its Derivatives	"944-73-0"	90020	80290	84780	78880	80570	50090	1.21738	0.283781	0.292739	0.888889	1.98295
Com_116_neg	2,4-Dihydroxybenzoic acid	Organic Acid And Its Derivatives	"89-86-1"	8836	9855	7444	3605	5017	6013	1.78579	0.83656	0.0379641	1	0.652846
Com_118_neg	Octanedioic acid	Organic Acid And Its Derivatives	"505-48-6"	135000	113100	117100	116300	137300	136000	0.937372	-0.0933069	0.44375	0.777778	0.233665
Com_120_neg	Tartaric acid	Organic Acid And Its Derivatives	"87-69-4"	7740	8801	7800	10220	10410	6035	0.912845	-0.131559	0.76089	0.666667	0.117235
Com_128_neg	Adipic acid	Organic Acid And Its Derivatives	"124-04-9"	480100	687600	577600	386700	471900	506400	1.27861	0.354574	0.144379	0.888889	0.185028
Com_129_neg	2-Oxoadipic acid	Organic Acid And Its Derivatives	"3184-35-8"	380100	367400	379600	351600	457500	343000	0.9783	-0.0316504	0.898635	0.666667	0.131723
Com_137_neg	L-Lactic acid	Organic Acid And Its Derivatives	"79-33-4"	11570	15300	29290	13770	25070	8964	1.1748	0.232412	0.693504	0.666667	0.500258
Com_152_neg	3-Ureidopropionate	Organic Acid And Its Derivatives	"462-88-4"	2035000	2882000	1721000	1117000	2178000	1806000	1.30131	0.379969	0.333954	0.666667	0.677685
Com_154_neg	(2S)-2-Isopropylmalate	Organic Acid And Its Derivatives	"49601-06-1"	6565	18390	9513	7025	9817	5966	1.51122	0.595718	0.384612	0.666667	0.507646
Com_156_neg	Malonic acid	Organic Acid And Its Derivatives	"141-82-2"	141300	187400	200500	137300	188900	77820	1.30984	0.389386	0.343242	0.777778	0.916141
Com_161_neg	cis-4-Hydroxy-D-proline	Organic Acid And Its Derivatives	"2584-71-6"	51830	43990	50540	47090	73180	66250	0.784688	-0.349809	0.223764	0.777778	0.448943
Com_174_neg	O-Phosphorylethanolamine	Organic Acid And Its Derivatives	"1071-23-4"	5754000	6897000	5906000	4458000	4653000	5320000	1.28591	0.362792	0.0320641	1	0.919182
Com_17_neg	alpha-Benzylsuccinic acid	Organic Acid And Its Derivatives	"884-33-3"	118200	113300	109500	99970	139600	102100	0.998039	-0.00283184	0.938104	0.666667	0.0603431
Com_188_neg	5-hydroxyhexanoic acid	Organic Acid And Its Derivatives	"185956-02-9"	63520	33540	37080	24290	49080	24670	1.36822	0.452297	0.342501	0.777778	1.09448
Com_192_neg	Homogentisic Acid	Organic Acid And Its Derivatives	"451-13-8"	1303	6288	32313	984	35105	2175	1.04286	0.0605457	0.783431	0.555556	0.339004
Com_197_neg	Methylmalonate	Organic Acid And Its Derivatives	"516-05-2"	5590000	5659000	5623000	5379000	7400000	6641000	0.868795	-0.202912	0.293874	0.666667	0.508103
Com_204_neg	2–furanoic acid	Organic Acid And Its Derivatives	"88-14-2"	1531000	1346000	1708000	1740000	1914000	1386000	0.909722	-0.136502	0.490207	0.777778	0.455344
Com_216_neg	N-Oleoyl Glycine	Organic Acid And Its Derivatives	"2601-90-3"	2259	1785	2069	1643	1938	1583	1.18377	0.243392	0.144825	0.888889	0.489457
Com_232_neg	D-Lactic acid	Organic Acid And Its Derivatives	"10326-41-7"	22620	36050	38560	16280	38890	14960	1.38643	0.47137	0.331591	0.666667	0.813757
Com_254_neg	Vanillic acid	Organic Acid And Its Derivatives	"121-34-6"	15180	14960	9471	17530	26860	7731	0.759982	-0.395964	0.691534	0.666667	0.206532
Com_261_neg	1,11-Undecanedicarboxylic acid	Organic Acid And Its Derivatives	"505-52-2"	1710000	1680000	1702000	1694000	1826000	1727000	0.970459	-0.0432604	0.318911	0.777778	0.426926
Com_301_neg	D-threo-Isocitric acid	Organic Acid And Its Derivatives	"6061-97-8"	45120000	39030000	51660000	48080000	52530000	44110000	0.938433	-0.0916746	0.525013	0.666667	0.398699
Com_305_neg	Succinic anhydride	Organic Acid And Its Derivatives	"108-30-5"	14670000	15470000	13300000	13240000	16850000	13030000	1.00742	0.0106669	0.9024	0.666667	0.409562
Com_326_neg	2-Aminoethanesulfonic acid	Organic Acid And Its Derivatives	"107-35-7"	131100	180700	170900	88340	109600	100200	1.61904	0.695137	0.0213423	1	1.51052
Com_328_neg	2,2-Dimethylsuccinic acid	Organic Acid And Its Derivatives	"597-43-3"	2881000	4217000	3523000	2293000	2741000	3011000	1.3202	0.400755	0.12278	0.888889	2.079
Com_333_neg	Dimethylmalonic acid	Organic Acid And Its Derivatives	"595-46-0"	2785000	2760000	2771000	2475000	3120000	2674000	1.00568	0.00817689	0.893188	0.666667	0.0446356
Com_344_neg	Guanidinoethyl Sulfonate	Organic Acid And Its Derivatives	"543-18-0"	18600	35600	8756	14950	15474	8509	1.61703	0.69335	0.483858	0.777778	1.15279
Com_346_neg	Oxalacetic acid	Organic Acid And Its Derivatives	"328-42-7"	3000000	3223000	3232000	3129000	3729000	3127000	0.94692	-0.078685	0.481961	0.444444	0.178554
Com_34_neg	Hydroxycitric acid	Organic Acid And Its Derivatives	"6205-14-7"	5900	9974	8852	12210	14780	13920	0.6044	-0.726425	0.0674597	1	2.46393
Com_357_neg	4-Methylvaleric Acid	Organic Acid And Its Derivatives	"646-07-1"	921500	939100	858400	1019000	1030000	1021000	0.885668	-0.175163	0.0448545	1	0.432172
Com_359_neg	4-Hydroxy-2-Oxoglutaric Acid	Organic Acid And Its Derivatives	"1187-99-1"	2584000	2254000	2362000	2424000	2787000	2366000	0.950244	-0.0736298	0.486173	0.777778	0.156544
Com_362_neg	beta-Hydroxyisobutyrate	Organic Acid And Its Derivatives	"2068-83-9"	53510	37550	42330	16980	19160	12320	2.75258	1.46078	0.00441321	1	2.3434
Com_368_neg	D-Ribose 5-phophate	Organic Acid And Its Derivatives	"207671-46-3"	1102000	1288000	1125000	848000	1151000	971400	1.18334	0.242867	0.180335	0.777778	2.21265
Com_371_neg	L-Cysteinesulfinic acid	Organic Acid And Its Derivatives	"1115-65-7"	21690	9334	13770	18230	16520	9077	1.02206	0.0314856	0.985004	0.444444	0.121694
Com_372_neg	Glutaric Acid	Organic Acid And Its Derivatives	"110-94-1"	2690000	2475000	2633000	2342000	2963000	2493000	1	0	0.957347	0.555556	0.0408433
Com_378_neg	3-Methyl-2-Oxobutanoic Acid	Organic Acid And Its Derivatives	"759-05-7"	88339	3437	116793	7290	10790	2496	10.1365	3.34149	0.262285	0.777778	1.07989
Com_384_neg	Citramalate	Organic Acid And Its Derivatives	"2306-22-1"	13870	27320	27310	16730	31060	16930	1.05841	0.0818924	0.867661	0.444444	0.252791
Com_414_neg	D-Xylonic acid	Organic Acid And Its Derivatives	"526-91-0"	313100	382400	486800	403200	447300	454200	0.906185	-0.142122	0.471839	0.666667	0.182396
Com_422_neg	Lactic acid	Organic Acid And Its Derivatives	"50-21-5"	217500	369700	531100	265200	484900	201100	1.17567	0.233487	0.672355	0.666667	0.361222
Com_428_neg	D-Galactonic acid	Organic Acid And Its Derivatives	"13382-27-9"	271800	340700	406900	252600	337800	229600	1.24317	0.314024	0.256106	0.888889	0.17809
Com_440_neg	Phosphoenolpyruvic acid	Organic Acid And Its Derivatives		1056000	1626000	1188000	1262000	1806000	804900	0.999251	-0.00108068	0.902692	0.555556	0.146109
Com_463_neg	L-Citramalic acid	Organic Acid And Its Derivatives	"6236-09-5"	548600	470800	560800	580600	556500	510500	0.959092	-0.0602589	0.556133	0.666667	0.246454
Com_465_neg	Sebacic acid	Organic Acid And Its Derivatives	"111-20-6"	491100	484800	518700	341200	388300	363200	1.3678	0.451862	0.0045108	1	1.46057
Com_468_neg	2-Methylpentanedioic acid	Organic Acid And Its Derivatives	"617-62-9"	143200	175400	262700	282100	153200	290100	0.801351	-0.319494	0.479804	0.777778	0.798547
Com_46_neg	Ureidoisobutyric acid	Organic Acid And Its Derivatives	"2905-86-4"	7253	21770	15320	7262	11290	10500	1.52633	0.610069	0.407172	0.666667	1.55139
Com_490_pos	Maleic acid	Organic Acid And Its Derivatives	"110-16-7"	589600	615100	501300	465300	647100	613700	0.988355	-0.0168984	0.96651	0.555556	0.0190902
Com_502_pos	R-Aminobutyrate	Organic Acid And Its Derivatives	"3775-73-3"	1718000	2250000	3042000	1231000	2212000	999000	1.57812	0.658205	0.17593	0.888889	0.736215
Com_580_pos	N8-Acetylspermidine	Organic Acid And Its Derivatives	"34450-15-2"	102300	107900	122000	122500	86040	55510	1.2581	0.331241	0.348391	0.666667	0.683969
Com_595_pos	Azelaic acid	Organic Acid And Its Derivatives	"123-99-9"	725500	718600	772200	352400	691300	557200	1.38441	0.46927	0.208426	1	0.632921
Com_614_pos	Triethyl citrate	Organic Acid And Its Derivatives	"77-93-0"	124700	136300	128700	65510	106300	135400	1.26851	0.343139	0.318742	0.777778	1.50235
Com_690_pos	3-Methylcrotonylglycine	Organic Acid And Its Derivatives	"33008-07-0"	17830	38240	28310	21770	16560	14150	1.60785	0.685133	0.17563	0.888889	1.28161
Com_703_pos	Sodium Houttuyfonate	Organic Acid And Its Derivatives	"1847-58-1"	2518000	2222000	2595000	2342000	2379000	2319000	1.0419	0.0592215	0.500228	0.666667	0.415866
Com_707_pos	Allicin	Organic Acid And Its Derivatives	"539-86-6"	174900	200100	139900	114100	109700	251300	1.08377	0.116061	0.65062	0.666667	1.13051
Com_740_pos	2-Aminoethylphosphonate	Organic Acid And Its Derivatives	"2041-14-7"	5889	4009	6844	11396	5124	2350	0.887228	-0.172623	0.918673	0.555556	0.168081
Com_76_neg	3-Hydroxybutyrate	Organic Acid And Its Derivatives	"300-85-6"	126700	155200	152600	83500	106500	82230	1.59608	0.67453	0.01298	1	1.21206
Com_770_pos	D-2-Aminobutyric acid	Organic Acid And Its Derivatives	"2623-91-8"	967300	906400	998700	731500	885600	715300	1.23152	0.300441	0.0721686	1	1.01311
Com_780_pos	N-(2-Hydroxyethyl)iminodiacetic acid	Organic Acid And Its Derivatives	"93-62-9"	446800	404400	434100	424000	463300	331600	1.05448	0.0765254	0.605061	0.555556	0.312318
Com_784_pos	2,6-Diaminooimelic Acid	Organic Acid And Its Derivatives	"583-93-7"	1520000	1083000	728300	496900	375500	303100	2.83394	1.50281	0.0213202	1	2.03647
Com_791_pos	Urea	Organic Acid And Its Derivatives	"57-13-6"	123900	112400	134200	83440	86230	110600	1.32194	0.402656	0.0646507	1	2.07859
Com_792_pos	Coumalic acid	Organic Acid And Its Derivatives	"500-05-0"	472800	342200	422500	637000	919500	767200	0.532556	-0.908995	0.0118723	1	1.52296
Com_855_pos	alpha-Keto-gamma-(methylthio)butyric acid	Organic Acid And Its Derivatives	"583-92-6"	764900	206100	321400	391400	208000	403400	1.28879	0.366019	0.763971	0.555556	0.73621
Com_889_pos	Hippuric Acid	Organic Acid And Its Derivatives	"495-69-2"	34170	27360	12340	15890	9605	4188	2.48863	1.31535	0.127766	0.888889	2.34486
Com_91_neg	Oxalic acid	Organic Acid And Its Derivatives	"144-62-7"	1101000	1702000	244000	481800	722900	137900	2.26948	1.18236	0.386645	0.777778	0.718091
Com_922_pos	Arabidopyl ketoadipic acid	Organic Acid And Its Derivatives		21680	21490	23680	21400	16720	17580	1.20018	0.26325	0.116271	1	0.633704
Com_946_pos	P-Aminohippuric Acid	Organic Acid And Its Derivatives	"61-78-9"	41710	27650	29690	23820	20660	20370	1.52737	0.61105	0.0687342	1	2.81284
Com_947_pos	Palmitoylethanolamide	Organic Acid And Its Derivatives	"544-31-0"	59860	66060	106500	47720	59690	57780	1.40699	0.492608	0.213467	1	0.524016
Com_94_neg	Isocitrate	Organic Acid And Its Derivatives	"320-77-4"	71540000	79140000	101100000	72940000	85790000	89010000	1.01631	0.0233369	0.943748	0.555556	0.0936107
Com_951_pos	Phosphoric Acid	Organic Acid And Its Derivatives	"7664-38-2"	7006000	5696000	6474000	5259000	4892000	5937000	1.19194	0.253317	0.101614	0.888889	2.53508
Com_993_pos	Dodecanedioic acid	Organic Acid And Its Derivatives	"693-23-2"	51910	54330	69720	80370	74170	43080	0.890396	-0.167481	0.709788	0.666667	1.0486
Com_1049_pos	Rhodomyrtone	Organoheterocyclic compounds		469100	392600	627700	328900	415800	446600	1.25023	0.322194	0.27591	0.777778	1.98006
Com_113_neg	Methyl furan-2-carboxylate	Organoheterocyclic compounds	"611-13-2"	10310	13040	34540	7792	36530	14950	0.976684	-0.0340366	0.96253	0.555556	0.151539
Com_318_neg	sesamolin	Organoheterocyclic compounds	"526-07-8"	408200	456000	453900	355600	505300	266700	1.16894	0.225204	0.414662	0.666667	0.393241
Com_354_neg	Quinolinic acid	Organoheterocyclic compounds	"89-00-9"	2163	3113	26349	47339	57625	1939	0.295829	-1.75716	0.453148	0.666667	1.03668
Com_406_neg	Columbin	Organoheterocyclic compounds	"546-97-4"	2810	2481	1989	2189	2512	2532	1.0065	0.0093443	0.991133	0.555556	0.0294504
Com_417_neg	Lancerin	Organoheterocyclic compounds	"81991-99-3"	9058	10335	4427	6707	10299	3874	1.1408	0.190052	0.725295	0.666667	0.876567
Com_41_neg	Allantoin	Organoheterocyclic compounds	"97-59-6"	311500	338500	317300	295800	402100	393400	0.886374	-0.174012	0.376217	0.666667	0.352905
Com_441_neg	Coixol	Organoheterocyclic compounds	"532-91-2"	6953	5893	6931	3053	7841	4358	1.29668	0.374825	0.348308	0.666667	0.604655
Com_489_pos	Phthalic anhydride	Organoheterocyclic compounds	"85-44-9"	193100	190400	227400	174300	204800	211300	1.03472	0.0492435	0.698805	0.444444	0.652289
Com_570_pos	Lipoamide	Organoheterocyclic compounds	"940-69-2"	234400	159900	160200	131700	165900	139000	1.27004	0.344875	0.212248	0.777778	1.44135
Com_603_pos	Deoxynojirimycin	Organoheterocyclic compounds	"19130-96-2"	9799	18610	17150	7976	10370	7328	1.77452	0.827428	0.0950236	0.888889	0.990802
Com_66_neg	Olaquindox	Organoheterocyclic compounds	"23696-28-8"	5424	4410	2810	2924	5843	5815	0.867096	-0.205736	0.688085	0.777778	0.418521
Com_677_pos	HBOA	Organoheterocyclic compounds	"23520-34-5"	98900000	65960000	67410000	49320000	68980000	68590000	1.24282	0.313613	0.288665	0.444444	0.575309
Com_679_pos	10-Formyl-THF	Organoheterocyclic compounds	"2800-34-2"	4220000	3244000	2899000	3271000	3777000	3042000	1.02706	0.0385155	0.895837	0.555556	0.107321
Com_724_pos	Zarzissine	Organoheterocyclic compounds	"160568-14-9"	1346000	1319000	1264000	1049000	1387000	1076000	1.11874	0.161869	0.309332	0.666667	0.390451
Com_732_pos	Biliverdin	Organoheterocyclic compounds	"114-25-0"	17290	18970	16240	16620	12710	8565	1.38541	0.47031	0.197701	0.888889	0.822581
Com_891_pos	Neoprzewaquinone A	Organoheterocyclic compounds	"630057-39-5"	2657	47462	39937	1632	33287	27985	1.43164	0.517671	0.782419	0.777778	0.354171
Com_905_pos	Scopine	Organoheterocyclic compounds	"498-45-3"	39900	12210	15910	9581	24030	34770	0.994721	-0.00763651	0.984643	0.444444	0.457452
Com_916_pos	Imidazole-4-acetate	Organoheterocyclic compounds	"645-65-8"	483000	630200	539400	491000	700000	582500	0.93183	-0.101862	0.635235	0.666667	0.207208
Com_966_pos	2-Ethyl-3-hydroxy-4H-pyran-4-one	Organoheterocyclic compounds	"4940-11-8"	95540	78350	74340	109300	109200	124900	0.72286	-0.468213	0.0300714	1	1.62414
Com_848_pos	Icariside B2	Organooxygen compounds	"108906-51-0"	58860	43370	16070	44540	56871	117100	0.541392	-0.885256	0.253264	0.777778	1.60254
Com_109_neg	Diallyl sulfide	Organosulfur compounds	"592-88-1"	848400	773900	816300	836900	776400	10580000	0.199995	-2.32196	0.426243	0.666667	1.78533
Com_191_neg	5'-Adenylic acid	Pentose phosphates	"61-19-8"	955500	753200	1226000	882500	1067000	1163000	0.942876	-0.0848608	0.685968	0.555556	0.285708
Com_219_neg	D-Ribose 5-phosphate	Pentose phosphates	"3615-55-2"	1304000	1261000	1415000	887600	1221000	1202000	1.2022	0.265676	0.196096	1	1.33268
Com_304_neg	phosphoribosyl pyrophosphate	Pentose phosphates		58380	33310	42010	32400	39890	71130	0.932227	-0.101247	0.898017	0.555556	0.459603
Com_30_neg	5-Phosphoribosyl 1-pyrophosphate	Pentose phosphates	"97-55-2"	35400	49640	149100	70080	51600	117300	0.979747	-0.0295185	0.766553	0.666667	0.449824
Com_370_neg	D-Xylulose 5-phosphate	Pentose phosphates	"4212-65-1"	1831000	1928000	1970000	1404000	1742000	1690000	1.18466	0.244469	0.112627	1	1.37522
Com_425_neg	D-Arabinose 5-phosphate	Pentose phosphates	"13137-52-5"	1662000	1741000	1895000	1080000	1619000	1592000	1.23468	0.304134	0.224419	1	1.57754
Com_427_neg	Deoxyribose 5-Phosphate	Pentose phosphates	"102916-66-5"	7169	9854	11600	9077	11426	8042	1.00273	0.00393683	0.974894	0.555556	0.222398
Com_1021_pos	N-Feruloylserotonin	Phenolamides	"68573-23-9"	15919	13093	14386	14561	14886	5304	1.24883	0.320574	0.44773	0.444444	0.489287
Com_596_pos	N',N",N"'-p-coumaroyl-cinnamoyl-caffeoyl spermidine	Phenolamides		36230	27620	59070	31110	39150	22450	1.32585	0.406923	0.407336	0.666667	0.472653
Com_624_pos	N', N''-DiFeruloylspermidine	Phenolamides		53590	31320	37180	33110	17740	12410	1.92997	0.94858	0.113457	0.888889	1.22776
Com_711_pos	N-Feruloylspermidine	Phenolamides		35810000	45220000	30140000	30260000	27600000	20030000	1.42727	0.513257	0.106336	0.888889	0.502224
Com_712_pos	N-Feruloylagmatine	Phenolamides		592300	797200	599400	432200	473700	316600	1.62691	0.702136	0.0368612	1	0.696358
Com_797_pos	N'-Feruloyl putrescine	Phenolamides		101900000	109400000	98130000	99400000	117100000	74480000	1.06341	0.0886931	0.620961	0.555556	0.0972202
Com_824_pos	Salicylamide	Phenolamine	"65-45-2"	307416	303461	308295	227119	291310	288210	1.13951	0.188412	0.233514	1	0.550368
Com_830_pos	Kukoamine A	Phenolamine	"75288-96-9"	32258	33111	33024	17174	7305	18409	2.29418	1.19798	0.0922695	1	1.10645
Com_133_neg	Salvianolic acid D	Phenolic acids	"142998-47-8"	12697	11607	6715	9844	9504	7648	1.14902	0.200407	0.653149	0.666667	0.558902
Com_149_neg	Koaburaside	Phenolic acids	"41653-73-0"	604600	537700	727800	743100	705200	494300	0.962679	-0.0548734	0.856638	0.555556	0.166242
Com_19_neg	4-O-p-Coumaroylquinic acid	Phenolic acids	"32451-86-8"	898080	957748	959028	53180	985536	35350	2.62075	1.38998	0.191874	0.666667	1.79601
Com_21_neg	1-O-Gentisoyl-D-glucoside	Phenolic acids	"23445-11-6"	501500	431400	256400	256000	237400	164800	1.8069	0.853515	0.0895069	1	0.580269
Com_287_neg	6'-O-Feruloyl-D-sucrose	Phenolic acids	"118230-77-6"	39490	34560	35690	46970	75280	30550	0.718194	-0.477555	0.415628	0.666667	0.412736
Com_329_neg	2-O-Caffeoylmalic acid	Phenolic acids	"53755-04-7"	9052	13420	10060	13140	19100	9031	0.788253	-0.343269	0.462681	0.555556	1.03818
Com_410_neg	Sibiricose A3	Phenolic acids	"139726-39-9"	25230	11050	15470	17280	23680	29600	0.733418	-0.447292	0.305126	0.777778	0.257672
Com_454_neg	p-Coumaric acid-4-O-glucoside	Phenolic acids	"117405-48-8"	70140	93730	38330	47660	71540	102700	0.911221	-0.134127	0.766459	0.666667	0.122964
Com_461_neg	3-O-p-Coumaroylquinic acid	Phenolic acids	"87099-71-6"	16860	529243	490078	455585	22310	352105	1.24841	0.320093	0.966464	0.666667	0.212206
Com_549_pos	4-MethoxycinnaMaldehyde	Phenolic acids	"1963-36-6"	120900	86400	72070	69980	79170	70270	1.27322	0.348482	0.281544	0.888889	1.38286
Com_60_neg	1-Caffeoylquinic acid	Phenolic acids	"1241-87-8"	79385	87442	94023	3888	4694	72235	3.22766	1.69049	0.159525	1	1.99856
Com_1018_pos	N-Feruloyltyramine	Phenols And Its Derivatives	"65646-26-6"	34120000	46540000	26750000	32060000	25930000	6186000	1.67368	0.743023	0.304871	0.888889	0.349043
Com_1022_pos	4-Nitrophenol	Phenols And Its Derivatives	"100-02-7"	7360000	7220000	8943000	11820000	12330000	13080000	0.631829	-0.662394	0.0111637	1	2.96045
Com_1098_pos	3,4-Dihydroxybenzaldehyde	Phenols And Its Derivatives	"139-85-5"	118000	64760	35920	82810	86630	45960	1.01523	0.021803	0.887429	0.555556	0.501877
Com_248_neg	Isovanillin	Phenols And Its Derivatives	"621-59-0"	48250	43600	36160	50860	37200	30600	1.0788	0.109423	0.628376	0.555556	0.399133
Com_321_neg	1-O-beta-D-Glucopyranosyl sinapate	Phenols And Its Derivatives		15600000	18350000	8400000	17310000	11850000	8587000	1.12194	0.166	0.757021	0.555556	0.336485
Com_42_neg	Sinapic acid-O-glucoside	Phenols And Its Derivatives		1169000	1396000	637700	1317000	864500	611300	1.14677	0.197576	0.700982	0.666667	0.368782
Com_447_neg	Dl-3,4-Dihydroxymandelic acid	Phenols And Its Derivatives	"775-01-9"	20790	20920	23720	15090	21260	15800	1.25465	0.327285	0.146064	0.777778	0.427533
Com_510_pos	Bornyl acetate	Phenols And Its Derivatives	"76-49-3"	11820	9681	3449	12583	3623	6574	1.09526	0.131272	0.869613	0.444444	0.10391
Com_70_neg	Hydroxytyrosol	Phenols And Its Derivatives	"10597-60-1"	5944	4772	4825	6309	4272	2976	1.14635	0.197041	0.504361	0.666667	0.72907
Com_728_pos	4-Hydroxymandelonitrile	Phenols And Its Derivatives	"13093-65-7"	314800	166800	321300	392000	522500	622500	0.522381	-0.936825	0.0680252	1	1.76045
Com_730_pos	Acetaminophen	Phenols And Its Derivatives	"103-90-2"	2104000	2176000	4221000	1371000	2654000	916100	1.72047	0.7828	0.20827	0.777778	1.35648
Com_74_neg	Riboflavin-5'-monophosphate	Phenols And Its Derivatives	"146-17-8"	49400	115800	48280	27090	49640	31140	1.97905	0.984807	0.151852	0.777778	2.53924
Com_760_pos	Gossypol	Phenols And Its Derivatives	"303-45-7"	43290	31160	24830	22360	45200	31040	1.0069	0.00991547	0.937244	0.555556	0.0430025
Com_826_pos	Vanillin	Phenols And Its Derivatives	"121-33-5"	14510	11990	17770	9979	10890	12930	1.3098	0.389349	0.137152	0.888889	1.57686
Com_115_neg	Sibiricose A6	Phenylpropanoids	"241125-75-7"	38200	29810	10840	28130	22510	26141	1.02695	0.0383614	0.824615	0.666667	0.169676
Com_126_neg	Bergenin	Phenylpropanoids	"477-90-7"	2771	9770	10560	8412	13789	8485	0.752819	-0.409625	0.44946	0.444444	1.18111
Com_12_neg	Fraxin	Phenylpropanoids	"524-30-1"	4017	4195	2505	4651	4691	3729	0.819907	-0.286468	0.320046	0.777778	0.310562
Com_224_neg	Sibiricose A5	Phenylpropanoids	"107912-97-0"	87700	82320	78560	77160	105800	42750	1.10132	0.13924	0.605082	0.666667	0.165241
Com_442_neg	Forsythoside B	Phenylpropanoids	"81525-13-5"	439946	434483	423109	337664	377691	289983	1.29065	0.368096	0.0733457	1	0.409626
Com_45_neg	Methyl 4-hydroxycinnamate	Phenylpropanoids	"19367-38-5"	8331000	7413000	13530000	8526000	10340000	5869000	1.18351	0.243066	0.555049	0.444444	0.133673
Com_50_neg	Forsythoside I	Phenylpropanoids	"1177581-50-8"	24570	28805	28614	18089	26077	20095	1.27587	0.351487	0.130704	0.888889	0.545909
Com_547_pos	Dihydrocoumarin	Phenylpropanoids	"119-84-6"	45240	97880	34490	61030	32850	35720	1.37045	0.454647	0.537063	0.666667	0.656642
Com_587_pos	Angoroside C	Phenylpropanoids	"115909-22-3"	72581	72162	2902	68396	1961	57745	1.15256	0.20484	0.89362	0.777778	0.342532
Com_65_neg	Calceolarioside B	Phenylpropanoids	"105471-98-5"	56640	45770	56070	43090	80390	56710	0.879516	-0.185218	0.644771	0.666667	0.148653
Com_706_pos	Isoimperatorin	Phenylpropanoids	"482-45-1"	3701000	5378000	2365000	3010000	2614000	315600	1.92673	0.946154	0.309937	0.777778	0.54375
Com_88_neg	Forsythoside A	Phenylpropanoids	"79916-77-1"	8802	10220	7488	7052	9754	7529	1.08938	0.123504	0.548299	0.666667	0.221107
Com_101_neg	Oxyresveratrol	Phenylpropanoids and polyketides	"29700-22-9"	21150	16410	35610	32730	28200	15850	0.952983	-0.0694783	0.868144	0.444444	0.666931
Com_1063_pos	Phloretic acid	Phenylpropanoids and polyketides	"501-97-3"	197500	206900	141100	116600	188800	73410	1.44004	0.526105	0.257825	0.888889	2.07341
Com_170_neg	P-Coumaryl Alcohol	Phenylpropanoids and polyketides	"3690-05-9"	20870	9641	24470	18060	20200	13770	1.05672	0.0795894	0.984274	0.666667	0.0401684
Com_182_neg	Picroside II	Phenylpropanoids and polyketides	"39012-20-9"	2614	440	437	877	434	1293	1.34063	0.422911	0.992343	0.444444	0.336177
Com_199_neg	Dihydrodehydrodiconiferyl Alcohol	Phenylpropanoids and polyketides	"28199-69-1"	1746	1187	3130	6974	3633	1557	0.498438	-1.00451	0.319379	0.777778	0.794915
Com_295_neg	E-3,4,5'-Trihydroxy-3'-glucopyranosylstilbene	Phenylpropanoids and polyketides	"29884-49-9"	3255	4415	6143	2275	4412	3921	1.30213	0.380874	0.382405	0.777778	0.335254
Com_2_neg	Daphnoretin	Phenylpropanoids and polyketides	"2034-69-7"	2826	23872	2511	4395	3999	13174	1.35427	0.437521	0.907552	0.666667	0.13946
Com_320_neg	Sodium Danshensu	Phenylpropanoids and polyketides	"67920-52-9"	26550	20590	28820	20180	17710	16050	1.40823	0.493884	0.0587086	1	1.918
Com_33_neg	PicrosideⅠ	Phenylpropanoids and polyketides	"27409-30-9"	6434	4773	4276	4216	8636	4122	0.91216	-0.132642	0.880461	0.666667	0.411225
Com_369_neg	4'-Methoxyresveratrol	Phenylpropanoids and polyketides	"33626-08-3"	45980	48790	42940	59240	57040	51540	0.820582	-0.285281	0.0243287	1	1.83749
Com_402_neg	Polydatin	Phenylpropanoids and polyketides	"65914-17-2"	9371	11049	2816	8269	5775	1576	1.48758	0.572967	0.533952	0.777778	1.26388
Com_605_pos	Caffeic aldehyde	Phenylpropanoids and polyketides		2805000	3630000	3472000	2526000	4024000	3517000	0.984106	-0.0231137	0.982793	0.555556	0.00837682
Com_864_pos	Vanillactic acid	Phenylpropanoids and polyketides	"2475-56-1"	9926	11050	40940	8772	32190	19740	1.02	0.0285682	0.909271	0.444444	0.0941424
Com_953_pos	p-Coumaraldehyde	Phenylpropanoids and polyketides	"2538-87-6"	747300	778200	809500	742100	754100	784400	1.02385	0.0340091	0.461678	0.666667	0.0409323
Com_1043_pos	Lysopc 17:0	Phospholipid	"50930-23-9"	3702	7491	8456	11026	6341	7132	0.802033	-0.318267	0.466403	0.444444	0.855151
Com_1044_pos	Lysopc 14:0	Phospholipid	"20559-16-4"	1215	5850	5437	10589	6178	34270	0.24496	-2.02938	0.133222	1	2.01472
Com_1086_pos	LPC(1-acyl 18:3)	Phospholipid		22480	23340	19020	12770	15950	235000	0.245867	-2.02405	0.633035	0.666667	0.571036
Com_49_neg	LysoPE 16:0 (2n isomer)	Phospholipid		3927	8812	36820	6331	4734	280200	0.170151	-2.55511	0.698068	0.444444	0.764599
Com_700_pos	LysoPC 18:3	Phospholipid		11780	14890	29830	10390	9294	188200	0.271786	-1.87946	0.719491	0.666667	0.495624
Com_701_pos	LysoPC 18:2	Phospholipid		29520	21080	15480	24790	8227	480400	0.128706	-2.95785	0.590899	0.555556	0.657862
Com_751_pos	LysoPC 18:3 (2n isomer)	Phospholipid		13430	28820	17410	19890	5962	346600	0.160182	-2.64222	0.668711	0.555556	0.489108
Com_752_pos	LysoPC 18:1 (2n isomer)	Phospholipid		6789	8702	12540	4077	11000	317200	0.0843603	-3.56729	0.533564	0.555556	1.13767
Com_754_pos	LysoPC 18:1	Phospholipid		49875	11010	85068	52936	103254	130600	0.508919	-0.974491	0.275117	0.888889	1.78084
Com_755_pos	LysoPC 18:2 (2n isomer)	Phospholipid		13220	19990	1970	1744	6473	79470	0.4012	-1.31761	0.899083	0.555556	0.337727
Com_756_pos	LysoPE 18:2 (2n isomer)	Phospholipid		38022	5221	5211	7421	38096	41190	0.558825	-0.839533	0.405733	0.888889	0.81285
Com_78_neg	Lysope 14:0	Phospholipid		20340	17456	38463	18636	33709	24190	0.996394	-0.00521204	0.910805	0.555556	0.0604693
Com_79_neg	Lysope 16:0	Phospholipid	"53862-35-4"	4452	6766	34730	8556	4510	273000	0.16062	-2.63827	0.626481	0.666667	0.8536
Com_80_neg	Lysope 18:0	Phospholipid		8074	10710	11760	10220	8099	13130	0.971223	-0.0421251	0.908006	0.444444	0.582023
Com_81_neg	Lysope 18:1	Phospholipid		2718	2490	5521	3200	4206	76280	0.128205	-2.96347	0.391008	0.777778	1.76897
Com_837_pos	LysoPC 20:4	Phospholipid		3569	3977	5154	3399	3232	42200	0.260081	-1.94297	0.544347	0.666667	1.20375
Com_838_pos	LysoPC 15:1	Phospholipid		6225	5449	7461	10610	2215	20680	0.571109	-0.808163	0.774723	0.666667	0.846129
Com_839_pos	LysoPC 15:0	Phospholipid		7584	3014	6929	4402	1930	68200	0.235161	-2.08828	0.731666	0.555556	0.637291
Com_840_pos	LysoPC 10:0	Phospholipid		10580	12940	8910	40430	7913	5597	0.601224	-0.734026	0.854398	0.666667	0.539136
Com_879_pos	LysoPC 16:0 (2n isomer)	Phospholipid		64290	64120	88960	52400	46080	811000	0.239005	-2.06489	0.611886	0.666667	0.566565
Com_880_pos	LysoPC 14:0 (2n isomer)	Phospholipid		1123	11994	3840	3383	5339	50870	0.284552	-1.81324	0.427176	0.666667	1.14867
Com_881_pos	LysoPC 18:0	Phospholipid		9357	11880	17760	9445	12050	26900	0.805806	-0.311495	0.715295	0.666667	0.40433
Com_903_pos	LysoPC 19:0	Phospholipid	"108273-88-7"	2518	6625	3971	3415	4794	6448	0.894726	-0.160482	0.669976	0.555556	0.586887
Com_911_pos	LPC(1-acyl 18:1)	Phospholipid		6238	16770	9650	6340	9950	290400	0.106485	-3.23127	0.510264	0.666667	1.24059
Com_912_pos	LPC(1-acyl 18:2)	Phospholipid		74130	45520	41460	50990	23730	1940000	0.0799664	-3.64446	0.56147	0.555556	0.704773
Com_913_pos	LPC(1-acyl 16:0)	Phospholipid		32250	37470	56140	25740	18150	502800	0.230222	-2.1189	0.733786	0.666667	0.508399
Com_1077_pos	1-Aminocyclopropanecarboxylic acid	Phytohormones	"22059-21-8"	689900	610600	608300	566600	679700	539800	1.0687	0.0958531	0.45056	0.777778	0.128388
Com_159_neg	Jasmonic acid	Phytohormones	"3572-66-5"	246900	323400	273700	98030	118500	106600	2.61195	1.38513	0.000978317	1	2.1281
Com_247_neg	Salicylic acid O-glucoside	Phytohormones	"10366-91-3"	950800	1019000	832700	801400	908900	542800	1.24384	0.314803	0.261865	0.888889	0.784763
Com_251_neg	3-Indolepropionic acid	Phytohormones	"830-96-6"	8074	11370	26910	20340	14750	7800	1.08076	0.112053	0.970387	0.444444	0.441752
Com_268_neg	(-)-Jasmonoyl-L-isoleucine	Phytohormones	"120330-93-0"	143000	192900	135000	61260	63050	45670	2.77033	1.47006	0.00259315	1	2.42392
Com_280_neg	GA7-1	Phytohormones		2419000	2210000	7571000	1427000	7628000	4016000	0.933364	-0.0994884	0.969472	0.555556	0.0233668
Com_296_neg	12OHJA-Ile-1	Phytohormones		42310	46360	42310	23370	28140	21180	1.8019	0.849518	0.0113736	1	1.26574
Com_342_neg	Salicylic acid	Phytohormones	"69-72-7"	210800	146300	137700	123100	135700	144100	1.2281	0.296424	0.288806	0.888889	0.119402
Com_350_neg	(+)-Dihydrojasmonic acid	Phytohormones	"76968-33-7"	3360	5519	4878	2399	4223	6155	1.0767	0.106617	0.716731	0.555556	0.585349
Com_449_neg	N-[(-)-Jasmonoyl]-(L)-Isoleucine	Phytohormones		69140	81490	55100	24100	25590	22180	2.86253	1.51729	0.0061764	1	2.53504
Com_593_pos	Indole-3-acetic acid	Phytohormones	"87-51-4"	20250	29370	29500	19140	22510	26490	1.16114	0.21554	0.413974	0.777778	0.877251
Com_750_pos	trans-zeatin N-glucoside	Phytohormones		165600	87210	110000	139400	168600	121600	0.84453	-0.24378	0.420958	0.777778	0.4738
Com_785_pos	iP9G	Phytohormones	"83087-94-9"	1023000	820600	966700	961300	1011000	945900	0.963025	-0.0543546	0.60003	0.555556	0.0855936
Com_794_pos	iP7G	Phytohormones		1552000	1503000	1965000	2044000	2104000	1801000	0.843839	-0.24496	0.16477	0.888889	0.283059
Com_865_pos	tZROG	Phytohormones	"62512-97-4"	82780	65840	70360	78830	131100	78840	0.75832	-0.399122	0.274567	0.777778	1.09955
Com_932_pos	IAA-Asp	Phytohormones		217100	152200	140600	174200	152200	54990	1.33695	0.418947	0.404601	0.611111	0.841685
Com_933_pos	IAA-Glu	Phytohormones		8039	20540	6891	7013	11810	3067	1.62037	0.696327	0.39198	0.666667	0.547693
Com_789_pos	Spermine	Polyamine	"71-44-3"	95830	120000	61500	27780	49530	65360	1.94386	0.958922	0.101906	0.888889	0.779923
Com_123_neg	Ferulic Acid	Polyphenol	"1135-24-6"	278300	293600	384700	225000	365200	159100	1.27666	0.352372	0.353003	0.777778	0.964086
Com_298_neg	1-O-b-D-glucopyranosyl sinapate	Polyphenol	"78185-48-5"	3900000	4663000	1575000	3222000	2445000	1410000	1.43253	0.518563	0.492638	0.777778	0.520506
Com_412_neg	Neochlorogenic acid	Polyphenol	"906-33-2"	7392	10110	9987	10880	14230	10310	0.776087	-0.36571	0.1509	1	0.172069
Com_360_neg	gamma,gamma-Dimethylallyl pyrophosphate	Prenol lipids	"358-72-5"	1567000	1429000	1549000	1044000	1292000	958900	1.3794	0.464046	0.0540934	1	0.556381
Com_1067_pos	1-Methyladenine	Purines and purine derivatives	"5142-22-3"	19990	52390	14290	19230	7849	27500	1.58797	0.667187	0.472272	0.666667	0.478064
Com_158_neg	Guanine	Purines and purine derivatives	"73-40-5"	64840	69420	138400	44430	85180	30100	1.70722	0.771648	0.221746	0.777778	1.08258
Com_258_neg	1,7-Dimethylxanthine	Purines and purine derivatives	"611-59-6"	37640	47140	44240	47740	44770	42170	0.957974	-0.0619409	0.586325	0.666667	0.63574
Com_503_pos	Purine	Purines and purine derivatives	"120-73-0"	21830	15690	19550	15100	19670	15000	1.14667	0.197456	0.361643	0.777778	0.337858
Com_561_pos	7-methylguanine	Purines and purine derivatives	"578-76-7"	23900000	15510000	16860000	12530000	19100000	17030000	1.15639	0.20963	0.479036	0.444444	0.349332
Com_653_pos	Aminopurine	Purines and purine derivatives		1651000	1513000	2339000	664200	1347000	968900	1.84658	0.884858	0.069343	1	1.26997
Com_704_pos	Adenine	Purines and purine derivatives	"73-24-5"	829500	757000	1013000	351300	554100	443700	1.92684	0.946237	0.0182107	1	1.44913
Com_767_pos	Hypoxanthine	Purines and purine derivatives	"68-94-0"	65280	94070	78320	40470	97330	30100	1.41554	0.501358	0.315352	0.666667	1.34314
Com_980_pos	2-Hydroxy-6-Aminopurine	Purines and purine derivatives	"3373-53-3"	2037000	2278000	4437000	1256000	2746000	968500	1.76079	0.816222	0.205219	0.777778	1.34997
Com_1037_pos	Methyl Nicotinate	Pyridines and derivatives	"93-60-7"	9604	13722	18150	13176	5365	5241	1.74401	0.802407	0.169867	0.888889	1.11055
Com_273_neg	Pyridoxal 5-phosphate monohydrate	Pyridines and derivatives	"41468-25-1"	121700	149300	146300	127400	125300	144200	1.0514	0.0723094	0.579083	0.666667	0.0986452
Com_550_pos	Pyridoxamine	Pyridines and derivatives	"85-87-0"	76340	73560	65910	69110	83540	65790	0.98796	-0.0174753	0.925075	0.555556	0.210137
Com_552_pos	1,4-dihydro-1-Methyl-4-oxo-3-pyridinecarboxamide	Pyridines and derivatives	"769-49-3"	81270	283700	355800	70570	133400	72170	2.61016	1.38414	0.204913	0.888889	1.73366
Com_557_pos	p-Anisaldehyde	Pyridines and derivatives	"123-11-5"	19000	22760	22370	11460	4749	18470	1.84925	0.886937	0.196099	1	2.43672
Com_637_pos	4-Pyridoxate	Pyridines and derivatives	"82-82-6"	67710	54950	64910	65720	113800	71970	0.745835	-0.423072	0.252447	0.888889	1.09749
Com_689_pos	3-Carbamyl-1-Methylpyridinium Chloride	Pyridines and derivatives	"1005-24-9"	12497	13423	13973	9412	10273	6260	1.5376	0.620679	0.0918861	1	1.33828
Com_859_pos	N-Methylnicotinamide	Pyridines and derivatives	"114-33-0"	24120	18760	14110	10300	16140	4834	1.82228	0.865745	0.178519	0.888889	1.61014
Com_90_neg	1-Indanone	Pyridines and derivatives	"83-33-0"	261100	282300	327200	366800	272700	259100	0.96884	-0.045669	0.861151	0.555556	0.423668
Com_989_pos	Picolinic acid	Pyridines and derivatives	"98-98-6"	154800	113200	188200	274000	479300	222800	0.46737	-1.09736	0.0657331	1	1.94671
Com_376_neg	5-Hydroxymethyluracil	Pyrimidines and pyrimidine derivatives	"4433-40-3"	184000	145000	92070	202300	168200	180600	0.764054	-0.388254	0.268298	0.777778	1.89732
Com_583_pos	Tetraethylammonium fluoride dihydrate	Pyrimidines and pyrimidine derivatives	"63123-01-3"	267900	403800	1139000	157000	308200	187100	2.77587	1.47294	0.169925	0.888889	2.56858
Com_180_neg	Pyrroloquinoline quinone	Quinolines and derivatives	"72909-34-3"	96040	100400	110400	169300	133100	112300	0.739908	-0.434581	0.124632	1	2.70657
Com_691_pos	4,6-Dihydroxyquinoline O-hexoside	Quinolines and derivatives		106000	21050	211500	99260	145100	72590	1.06815	0.0951137	0.740817	0.555556	0.418354
Com_898_pos	Kynurenic acid	Quinolines and derivatives	"492-27-3"	19060	11480	1077802	7953	13380	10630	34.6758	5.11586	0.340871	0.888889	0.777593
Com_909_pos	Xanthurenic acid	Quinolines and derivatives	"59-00-7"	332900	232100	258800	203500	233100	215500	1.2633	0.337201	0.160848	0.888889	1.06342
Com_1076_pos	Neocryptotanshinone	Quinones	"109664-02-0"	7461000	10270000	5630000	5815000	4875000	660100	2.05822	1.0414	0.269885	0.888889	0.675363
Com_108_neg	Bisulfurous Acid	Quinones	"58-27-5"	39650	37600	44090	39900	45940	35470	1.00025	0.000356735	0.969394	0.555556	0.0699013
Com_705_pos	Tanshinone II B	Quinones	"17397-93-2"	170500	122200	148500	153400	162600	110000	1.03568	0.0505794	0.809962	0.444444	0.689916
Com_818_pos	2,6-Dimethoxybenzoquinone	Quinones	"530-55-2"	307600	213400	220500	179500	261000	209900	1.14007	0.189119	0.464608	0.777778	0.32708
Com_43_neg	Polyphyllin Vii	Saponin	"68124-04-9"	1680	1683	422	1689	1275	421	1.11817	0.161137	0.890885	0.555556	0.420484
Com_1004_pos	Tomatidenol	Steroids and steroid derivatives	"546-40-7"	353900	342700	511100	277700	268200	416200	1.25527	0.328003	0.292786	0.777778	1.48589
Com_1093_pos	Denin	Steroids and steroid derivatives		1325	14294	14108	31213	2116	10080	0.684812	-0.54622	0.797686	0.444444	0.318634
Com_323_neg	Tanshinlactone	Steroids and steroid derivatives	"105351-70-0"	9789000	11800000	9585000	10490000	11940000	6652000	1.07193	0.100217	0.656649	0.555556	0.0974179
Com_515_pos	Arenobufagin	Steroids and steroid derivatives	"464-74-4"	10077	11505	6542	3544	9436	6598	1.43651	0.522568	0.298052	0.777778	1.22711
Com_828_pos	Solanidine	Steroids and steroid derivatives	"80-78-4"	2189000	2202000	3033000	1888000	2453000	1320000	1.31143	0.39114	0.252156	0.777778	0.363029
Com_202_neg	D-3-Phosphoglyceric acid	Sugar Acids And Its Derivatives	"80731-10-8"	8716000	10660000	14310000	7054000	6917000	4336000	1.84006	0.879754	0.0466483	1	1.90997
Com_420_neg	D-Fructose 1,6-bisphosphate	Sugar Acids And Its Derivatives	"488-69-7"	423600	535000	510500	462400	690200	496200	0.891012	-0.166484	0.513019	0.444444	0.520031
Com_9_neg	L-Gulono-1,4-lactone	Sugar Acids And Its Derivatives	"1128-23-0"	2588	5902	2324	2914	12585	2065	0.615691	-0.699721	0.713864	0.555556	0.414286
Com_144_neg	Ribitol	Sugar Alcohols	"488-81-3"	26440	16820	31470	24040	28890	18950	1.03965	0.0560971	0.931903	0.555556	0.110175
Com_208_neg	L-Arabinitol	Sugar Alcohols	"7643-75-6"	14050	8100	6982	9810	12100	6076	1.04095	0.0578995	0.918018	0.444444	0.147402
Com_782_pos	Maltotriitol	Sugar Alcohols	"32860-62-1"	299500	252400	241000	363800	404100	540100	0.606193	-0.722152	0.0335184	1	0.559049
Com_984_pos	DL-threitol	Sugar alcohols	"6968-16-7"	1771000	1884000	1884000	991700	1067000	729200	1.9868	0.990447	0.0238311	1	1.26077
Com_991_pos	D-Arabitol	Sugar Alcohols	"488-82-4"	8088000	7365000	8684000	6359000	9324000	7295000	1.05044	0.0709931	0.660978	0.666667	0.368512
Com_996_pos	D-Sorbitol	Sugar Alcohols	"50-70-4"	211500	295800	399000	289200	311400	242700	1.07471	0.103943	0.83897	0.555556	0.13747
Com_334_neg	1-O-Galloyl-D-glucose	Tannins	"58511-73-2"	228000	217700	280300	262700	281300	204100	0.970458	-0.0432616	0.840242	0.555556	0.168785
Com_786_pos	Heteroclitin D	Tannins	"140369-76-2"	6435	4840	1999	4320	8476	5454	0.727342	-0.459293	0.403787	0.666667	1.26909
Com_143_neg	Succinic acid	Tca Cycle	"110-15-6"	22950000	23440000	23930000	22530000	30520000	26920000	0.87933	-0.185524	0.302159	0.666667	0.516635
Com_211_neg	Citric acid	Tca Cycle	"77-92-9"	106300000	90460000	122400000	115200000	125400000	99340000	0.938872	-0.0910003	0.584626	0.666667	0.317237
Com_213_neg	cis-Aconitic acid	Tca Cycle	"585-84-2"	2215000	2081000	2359000	2452000	4363000	3058000	0.674061	-0.56905	0.155017	1	0.927648
Com_374_neg	Fumaric Acid	Tca Cycle	"110-17-8"	446000	660100	601800	587200	831400	692500	0.80901	-0.305771	0.239286	0.777778	0.814037
Com_377_neg	alpha-Ketoglutaric acid	Tca Cycle	"328-50-7"	549600	838900	670400	415000	525500	580900	1.35329	0.436474	0.135269	0.888889	0.230762
Com_446_neg	L(-)-Malic acid	Tca Cycle	"636-61-3"	53000000	69950000	59380000	57390000	90690000	74200000	0.820272	-0.285826	0.306141	0.777778	0.719815
Com_1066_pos	18-Nor-4,15-dihydroxyabieta-8,11,13-trien-7-one	Terpene	"213329-46-5"	8756	11659	4800	11282	4494	13839	0.851427	-0.232046	0.797213	0.555556	0.354419
Com_467_neg	Kaji-ichigoside F1	Terpene	"95298-47-8"	2746	16667	16165	3691	21672	18290	0.815018	-0.295095	0.795549	0.777778	0.280891
Com_52_neg	8-O-acetyl shanzhiside methyl ester	Terpene	"57420-46-9"	33591	38593	28412	38935	32393	28648	1.0062	0.00891923	0.961776	0.444444	0.149249
Com_573_pos	4aR-(4aalpha,6beta,8aalpha)]-4a,5,6,7,8,8a-Hexahydro-4,8a-dimethyl-6-(1-methylethenyl)-2(1H)-naphthalenone	Terpene		90820000	91850000	91910000	93160000	92540000	93870000	0.982151	-0.025983	0.0335914	1	2.35015
Com_683_pos	Diosgenin	Terpene	"512-04-9"	9892000	7660000	20800000	9011000	7243000	8658000	1.5395	0.622461	0.372229	0.777778	1.95898
Com_935_pos	Integrifoside A	Terpene		50556	54638	49905	49107	55222	32346	1.1348	0.18244	0.452136	0.666667	0.919735
Com_938_pos	Ixoside	Terpene		7186	17260	28310	4319	10550	21100	1.46671	0.552581	0.518461	0.666667	0.850321
Com_948_pos	Polygodial	Terpene	"6754-20-7"	3899000	3904000	4031000	4029000	4056000	3875000	0.989465	-0.0152796	0.591198	0.555556	1.10978
Com_1025_pos	Albiflorin	Terpenoids	"39011-90-0"	17080	25790	26720	31070	33640	38990	0.67107	-0.575464	0.084541	1	1.97676
Com_1028_pos	Ganoderiol A	Terpenoids	"104700-97-2"	1642	2209	9625	8197	7595	5501	0.632884	-0.659987	0.296851	0.666667	1.12929
Com_1029_pos	Ganodermanontriol	Terpenoids	"106518-63-2"	12138	1967	7368	1200	11362	2546	1.4213	0.507211	0.56255	0.666667	0.470588
Com_1035_pos	Nerol	Terpenoids	"106-25-2"	37880	55510	59360	40970	39170	40260	1.26869	0.343337	0.256582	0.666667	1.67747
Com_1057_pos	Fraxinellone	Terpenoids	"28808-62-0"	48510	58060	32650	20410	33590	2560	2.46146	1.29951	0.232808	0.888889	1.55605
Com_106_neg	Madecassic acid	Terpenoids	"18449-41-7"	8701	4870	5878	3665	6667	7972	1.06255	0.087537	0.7932	0.444444	0.138184
Com_1072_pos	Bruceine D	Terpenoids	"21499-66-1"	351	926	1279	2029	4206	4006	0.249585	-2.0024	0.0420428	1	1.82202
Com_112_neg	(-)-alpha-Pinene	Terpenoids	"7785-26-4"	2720000	2507000	2450000	2530000	2842000	2725000	0.948129	-0.0768448	0.317193	0.888889	1.79254
Com_186_neg	Crocetin	Terpenoids	"27876-94-4"	22950	28590	87950	11490	102600	48610	0.857345	-0.222053	0.997737	0.555556	0.0137316
Com_196_neg	Betulinic acid	Terpenoids	"472-15-1"	69100	100500	49010	62740	58240	42350	1.33846	0.42057	0.348598	0.777778	0.732678
Com_221_neg	Acetylharpagide	Terpenoids	"6926-14-3"	9000	10518	6352	8133	8781	6693	1.09586	0.132065	0.681761	0.666667	0.316391
Com_257_neg	Lathyrol	Terpenoids	"34420-19-4"	1389000	3385000	808400	1255000	1255000	69760	2.16392	1.11365	0.349772	0.777778	0.786091
Com_269_neg	Sweroside	Terpenoids	"14215-86-2"	9436	14167	4709	10062	10699	5691	1.07032	0.0980369	0.982329	0.555556	0.57125
Com_288_neg	Capsianoside I	Terpenoids	"121924-04-7"	111900	99550	134200	79600	113800	113300	1.127	0.172484	0.445472	0.444444	0.422467
Com_331_neg	Eucommiol	Terpenoids	"55930-44-4"	1647000	1753000	2111000	895900	1627000	1171000	1.49192	0.577169	0.118249	1	0.818642
Com_375_neg	Cinene	Terpenoids	"138-86-3"	2710000	2527000	2523000	2575000	2539000	2680000	0.995638	-0.00630728	0.87919	0.666667	0.471641
Com_398_neg	Artemisic acid	Terpenoids	"80286-58-4"	97220	155100	111300	124600	113000	144200	0.952383	-0.0703855	0.711239	0.666667	0.743065
Com_404_neg	Geniposidic acid	Terpenoids	"27741-01-1"	2172	5219	3978	2952	5504	4509	0.876899	-0.189517	0.640098	0.666667	0.142114
Com_443_neg	(+)-Dipentene	Terpenoids	"5989-27-5"	1023000	1062000	1051000	1077000	1133000	1060000	0.959021	-0.0603651	0.164356	0.888889	2.36478
Com_445_neg	Catalpol	Terpenoids	"2415-24-9"	16850	11810	4627	10050	11470	8238	1.11859	0.161681	0.981463	0.666667	0.0525324
Com_44_neg	Ajugol	Terpenoids	"52949-83-4"	31440	30980	26430	29130	37880	19150	1.03122	0.0443535	0.77626	0.555556	0.408084
Com_491_pos	Phytocassane C	Terpenoids		44720	21480	24140	32950	33170	23960	1.00289	0.00415809	0.882715	0.555556	0.277935
Com_511_pos	Betulonic acid	Terpenoids	"4481-62-3"	74460	82570	87260	77950	66890	83850	1.06821	0.0952015	0.453375	0.666667	0.910488
Com_516_pos	Alpha-Cyperone	Terpenoids	"473-08-5"	4167	3170	4765	1365	3117	2487	1.73655	0.796222	0.121739	1	2.46142
Com_59_neg	Loganic acid	Terpenoids	"22255-40-9"	11334	11707	11858	11077	18834	10181	0.870473	-0.200129	0.65549	0.666667	0.289648
Com_71_neg	(-)-3-Carene	Terpenoids	"13466-78-9"	3043000	2926000	3172000	3047000	3344000	3138000	0.959282	-0.0599728	0.316308	0.777778	1.53082
Com_73_neg	Ptaquiloside	Terpenoids	"87625-62-5"	3633	1174	863	1730	848	2205	1.18545	0.245433	0.938899	0.444444	0.169651
Com_759_pos	(+)-Camphor	Terpenoids	"464-49-3"	13010	16190	14660	15740	13310	17630	0.939589	-0.0898987	0.595994	0.666667	0.828746
Com_764_pos	pterosin A	Terpenoids	"35910-16-8"	4921	11350	8359	7493	4258	7865	1.25561	0.328386	0.54695	0.777778	0.415558
Com_798_pos	Artemisinin	Terpenoids	"63968-64-9"	65570	54610	67620	48330	47060	34140	1.44986	0.535911	0.055714	1	2.66464
Com_825_pos	trans-beta-Ionone	Terpenoids	"79-77-6"	73770	89230	104900	80830	101900	88070	0.989291	-0.0155332	0.900415	0.555556	0.212919
Com_827_pos	alpha-Ionone	Terpenoids	"127-41-3"	539000	448200	485300	367100	497200	421800	1.14493	0.195265	0.257632	0.777778	0.43915
Com_883_pos	Cucurbitacin I	Terpenoids	"2222-07-3"	6685	4675	3667	6506	3196	5093	1.01568	0.0224473	0.927639	0.444444	0.0556253
Com_906_pos	beta-Carotene	Terpenoids	"7235-40-7"	2010000	3033000	4047000	2034000	4322000	3933000	0.883468	-0.178751	0.737217	0.666667	0.490413
Com_924_pos	B Eupalinolide	Terpenoids	"877822-40-7"	234400	135900	177000	156400	182700	129600	1.1677	0.223667	0.500518	0.666667	0.874679
Com_925_pos	(-)-Borneol	Terpenoids	"464-45-9"	19466	12990	16560	14170	16820	6388	1.31136	0.391063	0.380457	0.666667	0.593712
Com_943_pos	Poricoic acid A	Terpenoids	"137551-38-3"	376211	376553	347904	325534	4251	343326	1.6352	0.709463	0.399017	1	1.41356
Com_979_pos	(-)-trans-Carveol	Terpenoids	"2102-58-1"	11720	17960	23390	18540	20020	10170	1.08906	0.123086	0.778253	0.444444	0.185335
Com_135_neg	Thiamine pyrophosphate hydrochloride	Vitamins	"154-87-0"	7820	8163	4711	6120	16698	10328	0.624329	-0.679622	0.297963	0.777778	0.619142
Com_284_neg	Menadione	Vitamins	"130-37-0"	30860	34980	37450	30290	34100	27660	1.12211	0.166211	0.235895	0.888889	0.206374
Com_325_neg	Vitamin B1	Vitamins	"59-43-8"	65500	54140	65040	68250	51530	33770	1.20274	0.266319	0.394638	0.666667	0.280951
Com_355_neg	Vitamin C	Vitamins	"50-81-7"	131100	105200	117600	89160	57710	70450	1.62847	0.703521	0.039055	1	0.189156
Com_394_neg	Pyridoxine 5'-phosphate	Vitamins	"447-05-2"	170800	182200	108800	140900	110300	91680	1.34683	0.429564	0.235486	0.777778	1.53303
Com_415_neg	Pantetheine	Vitamins	"496-65-1"	186200	197700	180700	115200	174900	104200	1.4319	0.517935	0.132661	1	1.01792
Com_505_pos	Vitamin B2	Vitamins	"83-88-5"	489200	451400	58660	327500	308600	169500	1.24039	0.310796	0.907888	0.666667	0.345623
Com_638_pos	4-Pyridoxic acid O-hexoside	Vitamins		7108	10090	25700	33781	27760	2612	0.668683	-0.580606	0.923776	0.666667	0.286649
Com_645_pos	Pyridoxine O-glucoside	Vitamins		5695000	4253000	2946000	4971000	4210000	2823000	1.07414	0.103185	0.816775	0.666667	0.242051
Com_694_pos	Pyridoxine	Vitamins	"65-23-6"	162600	120900	255600	153200	236400	207800	0.90241	-0.148144	0.628642	0.555556	0.511862
Com_766_pos	Nicotinamide	Vitamins	"98-92-0"	142200	190800	86830	135800	115000	60770	1.34747	0.430249	0.418106	0.777778	0.68233
Com_769_pos	Nicotinic Acid	Vitamins	"59-67-6"	361700	233400	128200	252600	526200	206100	0.734389	-0.445383	0.496306	0.666667	1.08589
Com_893_pos	VitaMin U	Vitamins	"3493-12-7"	5144000	4407000	4651000	3359000	4527000	4409000	1.1551	0.208022	0.252496	0.777778	0.329305
Com_895_pos	Thiamine	Vitamins	"70-16-6"	61930	42410	61610	57910	35630	31210	1.33026	0.411709	0.255206	0.888889	0.461455
Com_908_pos	Vitamin D2	Vitamins	"50-14-6"	7914	5363	14303	7819	8237	4434	1.34602	0.428702	0.513854	0.666667	0.573812
Com_955_pos	Pyridoxine di-O-hexoside	Vitamins		22520	15720	21520	30200	11210	6441	1.24888	0.320631	0.456043	0.666667	0.738249
Com_990_pos	Isonicotinic acid	Vitamins	"55-22-1"	2465000	2471000	1455000	1875000	2020000	2796000	0.955164	-0.0661802	0.797389	0.444444	0.328138
Com_676_pos	Isomangiferin	Xanthone	"24699-16-9"	561200	604900	592400	550700	607800	549000	1.02987	0.0424598	0.50172	0.666667	0.227627
