# Supplementary material for: Transcriptomic and metabolomic reveals silicon enhances adaptation of rice under dry cultivation by improving flavonoid biosynthesis, osmoregulation, and photosynthesis
Source: Front Plant Sci. 2022 Aug 4;13:967537. doi: 10.3389/fpls.2022.967537 (PMC9386530; doi:10.3389/fpls.2022.967537)
Supplement: Supplementary Table 4 — All differential metabolites detected in leaves and roots. [file Table_4.XLSX]

## Sheet: DSL VS DL difference DAMs 
Compound_ID	Name	Class(English)	CAS	all_DSL_4	all_DSL_5	all_DSL_6	all_DL_4	all_DL_5	all_DL_6	FC	log2FC	Pvalue	ROC	VIP	Up.Down
Com_842_pos	Gramine	Alkaloids and derivatives	"87-52-5"	22540	24300	17670	33020	31610	34500	0.650762	-0.619799	0.0376711	1	2.75947	down
Com_598_pos	Agmatine	Amines	"306-60-5"	188500	218800	179700	340900	428700	286300	0.555924	-0.847041	0.0222769	1	1.26399	down
Com_988_pos	(5-L-Glutamyl)-L-amino acid	Amino Acid And Derivatives	"5875-41-2"	673600	866100	784200	440800	415100	494100	1.72141	0.783589	0.00532614	1	2.03003	up
Com_545_pos	N-Acetyl-D-phenylalanine	Amino Acid And Derivatives	"10172-89-1"	140200	113200	163900	345300	274400	212500	0.501442	-0.995845	0.0204653	1	2.05758	down
Com_518_pos	Aspartic Acid	Amino Acid And Derivatives	"6899-03-2"	36870000	40210000	33080000	24650000	28110000	30120000	1.32915	0.410505	0.0250946	1	1.81542	up
Com_802_pos	Alanine	Amino Acid And Derivatives	"338-69-2"	3341000	3708000	2595000	1776000	1689000	2414000	1.64042	0.714061	0.0321524	1	1.96389	up
Com_1019_pos	NG,NG-Dimethyl-L-arginine	Amino Acid And Derivatives	"220805-22-1"	1977000	1264000	1486000	1091000	845400	767600	1.74815	0.80583	0.0321776	1	3.47876	up
Com_664_pos	L-Alanine	Amino Acid And Derivatives	"56-41-7"	4057000	4270000	3256000	2327000	2258000	3103000	1.50663	0.591329	0.036131	1	1.48271	up
Com_665_pos	L-aspartic Acid	Amino Acid And Derivatives	"56-84-8"	38430000	40340000	34190000	27730000	30980000	32900000	1.23305	0.302235	0.0403958	1	1.21568	up
Com_282_neg	Fmoc-Ile-OH	Amino Acid And Derivatives	"71989-23-6"	47680	111700	60340	222800	179000	142900	0.403378	-1.3098	0.0442954	1	3.51901	down
Com_612_pos	Ergothioneine	Amino Acid And Derivatives	"497-30-3"	139800	129900	101200	199900	168300	159400	0.702995	-0.508414	0.0463876	1	1.72741	down
Com_93_neg	Kinetin 9-riboside	Anthocyanins	"4338-47-0"	1826000	971900	1155000	656700	634600	412400	2.32019	1.21424	0.0285173	1	3.52044	up
Com_37_neg	Palmitaldehyde	Fatty Acyls	"629-80-1"	250300	281600	277700	348200	378900	384000	0.728647	-0.456707	0.00312694	1	3.39573	down
Com_643_pos	Chrysoeriol 6-C-hexoside 8-C-hexoside-O-hexoside	Flavonoids		38540	38970	28360	10180	11240	12890	3.08569	1.62559	0.00162001	1	2.80637	up
Com_1050_pos	Selgin 5-O-hexoside	Flavonoids		337900	324900	343400	200000	176100	200700	1.74445	0.802774	0.00244843	1	4.02755	up
Com_744_pos	C-hexosyl-chrysoeriol O-hexoside	Flavonoids		105300	93940	90130	39550	32490	27020	2.92116	1.54654	0.00430866	1	2.43666	up
Com_38_neg	Acetyl-eriodictyol O-hexoside	Flavonoids		11330	13280	14600	19220	18520	20460	0.673711	-0.569798	0.0211382	1	1.60771	down
Com_1051_pos	methylQuercetin O-hexoside	Flavonoids		383600	420000	294900	199800	182500	192700	1.91043	0.933901	0.021397	1	4.07141	up
Com_437_neg	Homoeriodictyol	Flavonoids	"446-71-9"	5805	8591	7543	9715	11310	13150	0.64196	-0.639444	0.0397863	1	2.45993	down
Com_813_pos	Gallacetophenone	Ketones	"528-21-2"	82920	99120	85630	67150	61230	53040	1.47542	0.561122	0.0125662	1	1.16991	up
Com_356_neg	2,6-Dihydroxypurine	Nucleotide And Its Derivates	"69-89-6"	473400	378000	335700	788000	782100	763400	0.508721	-0.975054	0.0201351	1	2.12177	down
Com_972_pos	2'-O-methyladenosine	Nucleotide And Its Derivates	"2140-79-6"	19440	25360	26360	15150	10110	14090	1.80839	0.854703	0.0212861	1	1.67296	up
Com_662_pos	5-Methylcytosine	Nucleotide And Its Derivates	"554-01-8"	79150	87270	71650	125700	102400	99940	0.725735	-0.462486	0.0285477	1	1.30284	down
Com_738_pos	2-Methyladenosine	Nucleotide And Its Derivates	"16526-56-0"	1422000	2408000	1732000	804500	779000	897000	2.24229	1.16497	0.0289075	1	2.35803	up
Com_934_pos	Inosine-5'-monophosphate	Nucleotide And Its Derivates	"21214-07-3"	8791000	4400000	5768000	3207000	3313000	1684000	2.31095	1.20848	0.0483807	1	3.88718	up
Com_357_neg	4-Methylvaleric Acid	Organic Acid And Its Derivatives	"646-07-1"	351600	411200	373400	542300	561600	484800	0.715176	-0.48363	0.00621783	1	1.46998	down
Com_468_neg	2-Methylpentanedioic acid	Organic Acid And Its Derivatives	"617-62-9"	87010	141700	128400	221800	369600	240400	0.429322	-1.21987	0.0182	1	3.72497	down
Com_305_neg	Succinic anhydride	Organic Acid And Its Derivatives	"108-30-5"	18510000	19950000	16330000	15670000	14110000	14550000	1.23596	0.305629	0.0495285	1	2.91465	up
Com_824_pos	Salicylamide	Phenolamine	"65-45-2"	685500	611200	678100	509000	424000	446200	1.43184	0.517875	0.00779801	1	1.78201	up
Com_1022_pos	4-Nitrophenol	Phenols And Its Derivatives	"100-02-7"	8064000	6949000	7890000	9657000	11790000	11500000	0.695147	-0.524611	0.0118732	1	2.88161	down
Com_1044_pos	Lysopc 14:0	Phospholipid	"20559-16-4"	39380	27500	30290	20240	14970	15420	1.91922	0.940518	0.0110213	1	1.1951	up
Com_653_pos	Aminopurine	Purines and purine derivatives		498500	582500	523400	320800	239300	273000	1.92582	0.945472	0.00582995	1	1.64016	up
Com_704_pos	Adenine	Purines and purine derivatives	"73-24-5"	346100	238500	257900	182400	150300	122300	1.85165	0.88881	0.0189735	1	1.66597	up
Com_552_pos	1,4-dihydro-1-Methyl-4-oxo-3-pyridinecarboxamide	Pyridines and derivatives	"769-49-3"	320100	243100	219700	486200	431700	409400	0.589844	-0.761595	0.0259319	1	1.39694	down
Com_938_pos	Ixoside	Terpene		27520	37860	27800	70700	43790	50990	0.563089	-0.828565	0.0364664	1	1.27614	down
Com_924_pos	B Eupalinolide	Terpenoids	"877822-40-7"	245200	253600	224700	151700	162200	134500	1.61351	0.690207	0.00319846	1	3.64702	up
Com_825_pos	trans-beta-Ionone	Terpenoids	"79-77-6"	101200	120400	127900	94250	79500	85500	1.34812	0.430948	0.0308367	1	3.32091	up
Com_764_pos	pterosin A	Terpenoids	"35910-16-8"	30580	34430	45770	15800	24750	21760	1.77788	0.830162	0.0326727	1	1.35933	up

## Sheet: DSR VS DR diff DAMs
Compound_ID	Name	Class(English)	CAS	all_DSR_4	all_DSR_5	all_DSR_6	all_DR_4	all_DR_5	all_DR_6	FC	log2FC	Pvalue	ROC	VIP	Up.Down
Com_1073_pos	vasicine	Alkaloids and derivatives	"6159-55-3"	730600	608200	649300	505200	538700	523800	1.26816	0.342741	0.0368619	1	1.41873	up
Com_581_pos	N1-Acetylspermine	Amines	"25593-72-0"	107800	84740	78270	57470	54850	49210	1.67653	0.745479	0.0193213	1	1.84724	up
Com_506_pos	Pro-Leu	Amino Acid And Derivatives	"52899-07-7"	722600	1188000	1029000	475240	353600	302800	2.59765	1.3772	0.00891902	1	2.67438	up
Com_654_pos	2-Aminoadipic acid	Amino Acid And Derivatives	"1118-90-7"	1396000	1215000	952400	705000	685300	598400	1.79182	0.841429	0.0217351	1	2.30117	up
Com_576_pos	N-Acetylputrescine	Amino Acid And Derivatives	"18233-70-0"	599100	142900	209000	27330	44390	31350	9.22674	3.20582	0.0306514	1	3.24039	up
Com_1019_pos	NG,NG-Dimethyl-L-arginine	Amino Acid And Derivatives	"220805-22-1"	1532000	1169000	1198000	806500	1049000	808300	1.4637	0.549618	0.0360617	1	1.9295	up
Com_633_pos	L-Pipecolate	Amino Acid And Derivatives	"3105-95-1"	2147000	614800	570600	180200	299000	117800	5.58191	2.48076	0.0443011	1	2.25439	up
Com_774_pos	L-2-Aminoadipic acid	Amino acids and derivatives	"542-32-5"	691900	624300	531500	362000	388900	290800	1.77374	0.826791	0.00815868	1	2.50146	up
Com_817_pos	N-Methyl-Trans-4-Hydroxy-L-Proline	Amino acids and derivatives	"4252-82-8"	243200	247800	282700	138100	183800	109600	1.79305	0.842414	0.045564	1	1.14817	up
Com_150_neg	Ribose 5-phosphate	Carbohydrates And Its Derivatives	"4300-28-1"	1163000	1297000	1301000	837800	910600	920200	1.40935	0.495033	0.00229017	1	2.21762	up
Com_1010_pos	2-Deoxy-D-galactose	Carbohydrates And Its Derivatives	"1949-89-9"	382700	509100	498200	252500	241500	172500	2.08552	1.06041	0.00956295	1	1.32665	up
Com_210_neg	Lactobionic acid	Carbohydrates And Its Derivatives	"96-82-2"	55800	89690	92190	35750	34540	24100	2.51806	1.33231	0.0130571	1	2.56546	up
Com_867_pos	Tuberonic acid hexoside	Carbohydrates And Its Derivatives		12880	15740	20960	6537	3663	7800	2.75444	1.46176	0.0250175	1	2.97366	up
Com_648_pos	6-Hydroxymethylherniarin	Coumarins and derivatives	"117597-79-2"	2744	4246	2668	48577	36396	24039	0.0885958	-3.49662	0.00102244	1	1.65499	down
Com_85_neg	Angelol B	Coumarins and derivatives	"83156-04-1"	7730	8103	6758	11500	14030	11104	0.616668	-0.697435	0.00758547	1	2.7105	down
Com_747_pos	Phellodenol H	Coumarins and derivatives		66290	99490	81870	142700	211500	138200	0.502945	-0.991528	0.0202326	1	2.55128	down
Com_1055_pos	2-Methoxyhexadecanoate	Fatty Acyls	"112-39-0"	8264000	9974000	7375000	4417000	4936000	5230000	1.75636	0.812589	0.0102492	1	1.8623	up
Com_829_pos	Sorbic acid	Fatty Acyls	"110-44-1"	214000	174900	201000	140000	127000	141200	1.44512	0.531194	0.0111408	1	1.54937	up
Com_392_neg	DL-Panthenol	Fatty Acyls	"16485-10-2"	25360	29480	27230	8555	13590	12030	2.40146	1.26391	0.0162375	1	2.52893	up
Com_742_pos	Luteolin C-hexoside derivative	Flavonoids		14895953	16043059	16557287	9727	6853	5658	2135.82	11.0606	0.000268845	1	2.81651	up
Com_1007_pos	Chrysoeriol O-malonylhexoside	Flavonoids		30250	31870	29280	12400	10780	7898	2.94099	1.5563	0.0122944	1	1.34051	up
Com_970_pos	Tricin 4'-O-(syringyl alcohol)ether derivative	Flavonoids		42020	48980	59050	72310	110800	78930	0.572623	-0.804344	0.0313029	1	1.00122	down
Com_38_neg	Acetyl-eriodictyol O-hexoside	Flavonoids		5873	4999	7466	8630	12098	9050	0.615824	-0.699411	0.0367936	1	1.5881	down
Com_48_neg	Isorhamnetin-3-O-neohespeidoside	Flavonoids	"55033-90-4"	135812	176009	157461	103108	120903	81111	1.53801	0.621069	0.0420071	1	1.11219	up
Com_362_neg	beta-Hydroxyisobutyrate	Organic Acid And Its Derivatives	"2068-83-9"	53510	37550	42330	16980	19160	12320	2.75258	1.46078	0.00441321	1	2.3434	up
Com_465_neg	Sebacic acid	Organic Acid And Its Derivatives	"111-20-6"	491100	484800	518700	341200	388300	363200	1.3678	0.451862	0.0045108	1	1.46057	up
Com_792_pos	Coumalic acid	Organic Acid And Its Derivatives	"500-05-0"	472800	342200	422500	637000	919500	767200	0.532556	-0.908995	0.0118723	1	1.52296	down
Com_76_neg	3-Hydroxybutyrate	Organic Acid And Its Derivatives	"300-85-6"	126700	155200	152600	83500	106500	82230	1.59608	0.67453	0.01298	1	1.21206	up
Com_784_pos	2,6-Diaminooimelic Acid	Organic Acid And Its Derivatives	"583-93-7"	1520000	1083000	728300	496900	375500	303100	2.83394	1.50281	0.0213202	1	2.03647	up
Com_326_neg	2-Aminoethanesulfonic acid	Organic Acid And Its Derivatives	"107-35-7"	131100	180700	170900	88340	109600	100200	1.61904	0.695137	0.0213423	1	1.51052	up
Com_966_pos	2-Ethyl-3-hydroxy-4H-pyran-4-one	Organoheterocyclic compounds	"4940-11-8"	95540	78350	74340	109300	109200	124900	0.72286	-0.468213	0.0300714	1	1.62414	down
Com_1022_pos	4-Nitrophenol	Phenols And Its Derivatives	"100-02-7"	7360000	7220000	8943000	11820000	12330000	13080000	0.631829	-0.662394	0.0111637	1	2.96045	down
Com_369_neg	4'-Methoxyresveratrol	Phenylpropanoids and polyketides	"33626-08-3"	45980	48790	42940	59240	57040	51540	0.820582	-0.285281	0.0243287	1	1.83749	down
Com_159_neg	Jasmonic acid	Phytohormones	"3572-66-5"	246900	323400	273700	98030	118500	106600	2.61195	1.38513	0.000978317	1	2.1281	up
Com_268_neg	(-)-Jasmonoyl-L-isoleucine	Phytohormones	"120330-93-0"	143000	192900	135000	61260	63050	45670	2.77033	1.47006	0.00259315	1	2.42392	up
Com_449_neg	N-[(-)-Jasmonoyl]-(L)-Isoleucine	Phytohormones		69140	81490	55100	24100	25590	22180	2.86253	1.51729	0.0061764	1	2.53504	up
Com_296_neg	12OHJA-Ile-1	Phytohormones		42310	46360	42310	23370	28140	21180	1.8019	0.849518	0.0113736	1	1.26574	up
Com_704_pos	Adenine	Purines and purine derivatives	"73-24-5"	829500	757000	1013000	351300	554100	443700	1.92684	0.946237	0.0182107	1	1.44913	up
Com_202_neg	D-3-Phosphoglyceric acid	Sugar Acids And Its Derivatives	"80731-10-8"	8716000	10660000	14310000	7054000	6917000	4336000	1.84006	0.879754	0.0466483	1	1.90997	up
Com_984_pos	DL-threitol	Sugar alcohols	"6968-16-7"	1771000	1884000	1884000	991700	1067000	729200	1.9868	0.990447	0.0238311	1	1.26077	up
Com_1072_pos	Bruceine D	Terpenoids	"21499-66-1"	351	926	1279	2029	4206	4006	0.249585	-2.0024	0.0420428	1	1.82202	down
