# Supplementary material for: Transcriptomic and metabolomic reveals silicon enhances adaptation of rice under dry cultivation by improving flavonoid biosynthesis, osmoregulation, and photosynthesis
Source: Front Plant Sci. 2022 Aug 4;13:967537. doi: 10.3389/fpls.2022.967537 (PMC9386530; doi:10.3389/fpls.2022.967537)
Supplement: Supplementary Table 6 — Co-expression analysis of DEGs and DAMs based on Pearson correlation coefficient associated with photosynthetic carbon fixation and flavonoid biosynthesis. [file Table_6.XLSX]

## Sheet: photosynthesis
DEGs related to photosynthetic metabolism									DAMs related to photosynthetic metabolism
DEGs in DSLvs DL									DAMs in DSLvs DL
pathway_ID	geneID	description	log2FoldChange	pvalue	regulated				Index	Compounds	Fold_Change	Log2FC	Type
osa00195	4326537	photosystem II reaction center PSB28 protein%2C chloroplastic-like	1.71537	2.68026e-18	up				Com_144_neg	Ribitol	1.17429	0.231794	up
osa00195	4324933	photosystem II 22 kDa protein%2C chloroplastic	1.46979	7.2323e-14	up				Com_984_pos	DL-threitol	1.41224	0.497982	up
osa00195	4337500	photosystem II 22 kDa protein%2C chloroplastic	2.5337	1.14097e-09	up				Com_1010_pos	2-Deoxy-D-galactose	1.51565	0.599935	up
osa00195	4344439	ferredoxin-1%2C chloroplastic-like	1.12395	8.77384e-07	up				Com_11_neg	1,6-Anhydro-beta-D-Glucopyranose	1.19838	0.261082	up
osa00195	4342404	photosystem I reaction center subunit psaK%2C chloroplastic	1.24012	5.36476e-06	up				Com_193_neg	alpha,alpha-Trehalose	1.36522	0.449129	up
osa00195	4347395	photosystem I reaction center subunit V%2C chloroplastic	1.14393	6.32906e-06	up				Com_1_neg	D-(+)-Cellobiose	1.3087	0.388134	up
osa00195	4332745	photosystem II repair protein PSB27-H1%2C chloroplastic	1.22648	1.61343e-05	up				Com_206_neg	Lactose	1.30082	0.379416	up
osa00195	4327150	photosystem II reaction center W protein%2C chloroplastic-like	1.74448	0.00294173	up				Com_419_neg	D-Erythrose 4-phosphate	0.912249	-0.132501	up
osa00195	4343070	photosystem I reaction center subunit IV%2C chloroplastic	1.71864	0.00429384	up				Com_470_neg	Dulcitol	1.36345	0.447266	up
osa00196	4343604	chlorophyll a-b binding protein of LHCII type III%2C chloroplastic	1.10424	1.63508e-07	up				Com_896_pos	Sedoheptulose Anhydride	1.06928	0.096635	up
osa00196	4336028	chlorophyll a-b binding protein CP24%2C chloroplastic	1.14623	7.99202e-06	up
osa00196	4330828	photosystem I chlorophyll a/b-binding protein 5%2C chloroplastic	1.02512	3.56586e-05	up
osa00196	4324705	chlorophyll a-b binding protein of LHCII type 1	2.68029	0.0046504	up
osa00196	4347166	photosystem I chlorophyll a/b-binding protein 6%2C chloroplastic	1.06133	0.00467786	up

## Sheet: Carbon metabolism
DEGs related to Carbon metabolism									DAMs related to Carbon metabolism
DEGs in DSLvs DL									DAMs in DSLvs DL
pathway_ID	geneID	description	log2FoldChange	pvalue	regulated				Index	Compounds	Fold_Change	Log2FC	Type
osa01200	4329518	acetyl-coenzyme A synthetase%2C chloroplastic/glyoxysomal	-1.21071	2.92326e-17	down				Com_144_neg	Ribitol	1.17429	0.231794	up
osa00710	4343993	malate dehydrogenase%2C chloroplastic	1.5695	1.27419e-11	up				Com_984_pos	DL-threitol	1.41224	0.497982	up
osa00710	4325071	fructose-1%2C6-bisphosphatase%2C cytosolic	1.2512	5.60763e-11	up				Com_1010_pos	2-Deoxy-D-galactose	1.51565	0.599935	up
osa00710	4341496	fructose-bisphosphate aldolase 5%2C cytosolic	1.31961	7.33424e-11	up				Com_11_neg	1,6-Anhydro-beta-D-Glucopyranose	1.19838	0.261082	up
osa01200	4350528	6-phosphogluconate dehydrogenase%2C decarboxylating 2%2C chloroplastic-like	1.15185	8.49077e-08	up				Com_193_neg	alpha,alpha-Trehalose	1.36522	0.449129	up
osa00710	4352021	ribulose bisphosphate carboxylase small chain%2C chloroplastic-like	1.03256	3.47943e-07	up				Com_1_neg	D-(+)-Cellobiose	1.3087	0.388134	up
osa00710	4342543	probable ribose-5-phosphate isomerase 3%2C chloroplastic	1.34128	4.37126e-07	up				Com_203_neg	D-Mannose 6-phosphate	1.12683	0.172274	up
osa00710	4328326	ribulose bisphosphate carboxylase small chain clone 512	-1.27162	5.01586e-07	down				Com_206_neg	Lactose	1.30082	0.379416	up
osa01200	4332592	acetate/butyrate--CoA ligase AAE7%2C peroxisomal	1.19792	5.16505e-07	up				Com_419_neg	D-Erythrose 4-phosphate	0.912249	-0.132501	up
osa01200	4337904	acyl-coenzyme A oxidase 4%2C peroxisomal%2C transcript variant X1	-1.17734	6.53559e-07	down				Com_431_neg	Fructose	1.46988	0.555698	up
osa00710	4336044	glyceraldehyde-3-phosphate dehydrogenase A%2C chloroplastic	1.27225	6.54821e-07	up				Com_896_pos	Sedoheptulose Anhydride	1.06928	0.096635	up
osa01200	4352016	ribulose bisphosphate carboxylase small chain A%2C chloroplastic-like	1.33544	9.04011e-07	up
osa01200	9268154	malate synthase-like	-1.84825	2.29658e-05	down
osa01200	4349114	glycine cleavage system H protein%2C mitochondrial	1.09734	3.20287e-05	up
osa01200	4341770	fructose-1%2C6-bisphosphatase%2C chloroplastic	1.00667	0.00206469	up
osa00710	4348525	alanine aminotransferase 2	1.98544	0.00426418	up
osa01200	4338034	ATP-dependent 6-phosphofructokinase 6	-1.13797	0.00487751	down

## Sheet:  flavonoid metabolites in leave
DEGs related to flavonoid metabolites									DAMs related to flavonoid metabolites
DEGs in DSLvs DL									DAMs in DSLvs DL
pathway_ID	geneID	description	log2FoldChange	pvalue	regulated				Index	Compounds	Fold_Change	Log2FC	Type
osa00941	4350636	chalcone synthase 1-like	4.91433	6.04608e-11	up				Com_643_pos	Chrysoeriol 6-C-hexoside 8-C-hexoside-O-hexoside	3.08569	1.62559	up
osa00941	4349607	probable chalcone--flavonone isomerase 3	1.89417	0.00109597	up				Com_1050_pos	Selgin 5-O-hexoside	1.74445	0.802774	up
osa00360	novel.1247	chalcone synthase 1-like	1.26891	1.29151e-08	UP				Com_744_pos	C-hexosyl-chrysoeriol O-hexoside	2.92116	1.54654	up
osa00360	4351017	probable chalcone--flavonone isomerase 3	1.35049	6.25341e-07	UP				Com_1051_pos	methylQuercetin O-hexoside	1.91043	0.933901	up

## Sheet: flavonoid metabolites in root
DEGs related to flavonoid metabolites									DAMs related to flavonoid metabolites
DEGs in DSRvs DR									DAMs in DSRvs DR
pathway_ID	geneID	description	log2FoldChange	pvalue	regulated				Index	Compounds	Fold_Change	Log2FC	Type
osa00940	4335223	probable cinnamyl alcohol dehydrogenase 6	1.09449	1.18327e-05	up				Luteolin C-hexoside derivative	Com_742_pos	2135.82	11.0606	up
osa00940	4349585	cationic peroxidase 1	1.25318	4.44431e-05	up				Chrysoeriol O-malonylhexoside	Com_1007_pos	2.94099	1.5563	up
osa00940	4337486	cationic peroxidase SPC4	2.133	5.52426e-05	up				Tricin 4'-O-(syringyl alcohol)ether derivative	Com_970_pos	0.572623	-0.804344	down
osa00941	4329324	cytochrome P450 CYP73A100	1.32091	9.04601e-05	up				Acetyl-eriodictyol O-hexoside	Com_38_neg	0.615824	-0.699411	down
osa00940	107280449	peroxidase 5-like	2.07207	0.00049135	up				Isorhamnetin-3-O-neohespeidoside	Com_48_neg	1.53801	0.621069	up
osa00940	4326273	peroxidase 24	1.29841	0.000592456	up				6-Hydroxymethylherniarin	Com_648_pos	0.0885958	-3.49662	down
									Angelol B	Com_85_neg	0.616668	-0.697435	down
									Phellodenol H	Com_747_pos	0.502945	-0.991528	down
