# Supplementary material for: Transcriptomic and metabolomic reveals silicon enhances adaptation of rice under dry cultivation by improving flavonoid biosynthesis, osmoregulation, and photosynthesis
Source: Front Plant Sci. 2022 Aug 4;13:967537. doi: 10.3389/fpls.2022.967537 (PMC9386530; doi:10.3389/fpls.2022.967537)
Supplement: Supplementary Table 7 — Primers used for quantitative RT-PCR analysis. [file Table_7.XLSX]

## Sheet: Sheet1
Gene Name	Function Description	Name	Forward	Reverse	Amplicon Length	Tm
4326537	photosystem II reaction center PSB28 protein%2C chloroplastic-like	LOC4326537	GACATCACCGGCTTCTACAT	CATGAATCGCATGAACCTGTC	150	61°C
4337500	photosystem II 22 kDa protein%2C chloroplastic	LOC4337500	CGATGCCGATGATGGTAGTG	TGTTCGACTTGTCCACCTTG	130	61°C
4344439	ferredoxin-1%2C chloroplastic-like	LOC4344439	GTCCGGTTGCCGATGTC	GTGTGATCAGCTTCACGTTGTA	130	61°C
4342404	photosystem I reaction center subunit psaK%2C chloroplastic	LOC4342404	CCGGACCTACTCCTCTCCTA	GTCGTCACCATGATAACGTTGG	123	61°C
4343993	malate dehydrogenase%2C chloroplastic	LOC4343993	GATGACCTGTTCGGCATCAA	GTTCACCGGGTTGGAGATG	100	61°C
4325071	fructose-1%2C6-bisphosphatase%2C cytosolic	LOC4325071	GGAAGTATTGCGTGTGCTTTG	CGTCCTCAAGAGTCACATTCTC	123	61°C
4341496	fructose-bisphosphate aldolase 5%2C cytosolic	LOC4341496	CTCATCTGCCAGGAGAACG	GTGGTCGTTGAGAGACTTGTAG	135	61°C
4350528	6-phosphogluconate dehydrogenase%2C decarboxylating 2%2C chloroplastic-like	LOC4350528	GATGCTAGTTGACAGGGTGAG	CAAGCTCTGCGAGGTTAAGA	125	61°C
4352021	ribulose bisphosphate carboxylase small chain%2C chloroplastic-like	LOC4352021	CATTGACAGTGGAGGACCTTT	GTATCCGGGTGATCTGTGATTC	122	61°C
4350636	chalcone synthase 1-like	LOC4350636	ATCACCCACCTCGTCTTCT	TACATCATGAGGCGGTTCAC	110	61°C
4349607	probable chalcone--flavonone isomerase 3	LOC4349607	GCTTCTTTCAGGCCCTAGTT	TCCTCCTCGTACTTGTCTACTG	145	61°C
4351017	probable chalcone--flavonone isomerase 3	LOC4351017	GCTGAAACAGCGAGAGAATTG	CTGGTGTGATATGTGCAAAGG	115	61°C
4335223	probable cinnamyl alcohol dehydrogenase 6	LOC4335223	CTTCCCTCTCATCTTCGGTAAG	TGTCGCAGGTGATGTTGT	110	61°C
4349585	cationic peroxidase 1	LOC4349585	GACGACCACCTACTCATCAAAC	CAGTTCTTCCTGATCTGTCCAC	117	61°C
4337486	cationic peroxidase SPC4	LOC4337486	CGCCTTCTTCGACCAGTTT	CCGTTGGAGTTGGAAAGGAA	111	61°C
4329324	cytochrome P450 CYP73A100	LOC4329324	CGAGAAGAGAAGGAAGGTGATG	CGTTGATGTTCTCCACGATGTA	137	61°C
OsEF1α			ACATTGCCGTCAAGTTTGCTG	AACAGCCACCGTTTGCCTC		61°C
