# Supplementary material for: Transcriptomic and metabolomic reveals silicon enhances adaptation of rice under dry cultivation by improving flavonoid biosynthesis, osmoregulation, and photosynthesis
Source: Front Plant Sci. 2022 Aug 4;13:967537. doi: 10.3389/fpls.2022.967537 (PMC9386530; doi:10.3389/fpls.2022.967537)
Supplement: Supplementary Table 8 — Original sequence read item. [file Table_8.xls]

## Sheet: Sheet1
Accession	Access links
PRJNA847389	https://www.ncbi.nlm.nih.gov/sra/PRJNA847389
